# Supplementary material for: Duhuo Jisheng Decoction ameliorates experimental intervertebral disc degeneration by modulating immune-inflammatory responses through regulation of macrophage polarization
Source: Front Immunol. 2026 Apr 21;17:1774140. doi: 10.3389/fimmu.2026.1774140 (PMC13138942; doi:10.3389/fimmu.2026.1774140)
Supplement: Supplementary Table 1 — The Chinese name, scientific name, genus, family, medicinal part, and batch number of the herbs in DHJSD. [file Table1.xlsx]

## Sheet: Sheet1
Chinese Name	Scientific Name	Genus	Family	Medicinal Part	Batch number
Du Huo	Angelica pubescens f. biserrata	Angelica	Apiaceae	Root	21046571
Sang Ji Sheng	Taxillus chinensis	Taxillus	Loranthaceae	Stem with Leaves	23024871
Du Zhong	Eucommia ulmoides	Eucommia	Eucommiaceae	Bark	A3122933
Niu Xi	Achyranthes bidentata	Achyranthes	Amaranthaceae	Root	24012581
Xi Xin	Asarum sieboldii	Asarum	Aristolochiaceae	Root and Rhizome	AB45A903
Qin Jiao	Gentiana macrophylla	Gentiana	Gentianaceae	Root	AB431513
Fu Ling	poria cocos	Wolfiporia	Polyporaceae	Sclerotium	AB451653
Rou Gui	Cinnamomum cassia	Cinnamomum	Lauraceae	Bark	AB472713
Fang Feng	Saposhnikovia divaricata	Saposhnikovia	Apiaceae	Root	AB472683
Chuan Xiong	Ligusticum chuanxiong	Ligusticum	Apiaceae	Rhizome	AB420993
Ren Shen	Panax ginseng	Panax	Araliaceae	Root and Rhizome	AB46L063
Gan Cao	Glycyrrhiza uralensis	Glycyrrhiza	Fabaceae	Root and Rhizome	AB490633
Dang Gui	Angelica sinensis	Angelica	Apiaceae	Root	AB442703
Bai Shao	Paeonia lactiflora	Paeonia	Ranunculaceae	Root	AB48L203
Gan Di Huang	Rehmannia glutinosa	Rehmannia	Scrophulariaceae	Root (Dried by baking)	AB480873
