# Supplementary material for: Duhuo Jisheng Decoction ameliorates experimental intervertebral disc degeneration by modulating immune-inflammatory responses through regulation of macrophage polarization
Source: Front Immunol. 2026 Apr 21;17:1774140. doi: 10.3389/fimmu.2026.1774140 (PMC13138942; doi:10.3389/fimmu.2026.1774140)
Supplement: Supplementary Table 2 — The active pharmaceutical ingredients purified in water from DHJSD. [file Table2.xlsx]

## Sheet: Sheet1
MS2 name	Formula	CAS	InChIKey	KEGG id	HMDB id	pubchem id	Superclass	Class	Subclass	herb_id	herb_latin_name	MS2 score	mz	rt	ppm	type	ms2Adduct	level	DHJSD-water
Euscaphic acid	C30H48O5	53155-25-2	OXVUXGFZHDKYLS-QUFHAEKXSA-N	C17890	HMDB0036651	13653335	Lipids and lipid-like molecules	Prenol lipids	Triterpenoids	HERB000993;HERB001034;HERB001271;HERB002351;HERB002494;HERB002713;HERB002966;HERB003065;HERB003805;HERB004349;HERB004817;HERB005374;HERB005592;HERB000036;HERB001193;HERB001610;HERB003288;HERB004822;HERB005658;HERB005889;HERB006811;HERB001117;HERB001754;HERB002436;HERB003439;HERB003504;HERB003636;HERB004242;HERB004350;HERB006012;HERB007114;HERB007160;HERB007208;HERB000314;HERB001397;HERB004481;HER…	Rubus alceaefolius;Null;Radix Sanguisorbae;Null;Glycyrrhiza kansuensis;herba centellae;Fructus Rosae laevigatae;Rosa sericea;Rubus parviforlius;Eriobotrya japonica;Salvia trijuga;Eriobotrya deflexa;Pygeum topengii;Ardisiae japonicae;Radix Salviae liguliobae;Herba Potentillae Discoloris;radix tripterygii wilfordii;Null;Herba Potentillae Chinensis;Null;Flos Rosae chinensis;Caulis Sargentodoxae;Null…	2.75	511.34	2748.3	0.1	POS	[M+Na]+	level2	1.85222e+07
(2E)-1-(2,4-dihydroxyphenyl)-3-(4-hydroxyphenyl)-2-propen-1-one	C15H12O4	961-29-5	DXDRHHKMWQZJHT-FPYGCLRLSA-N	C08650	HMDB0037316	638278	Phenylpropanoids and polyketides	Linear 1,3-diarylpropanoids	Chalcones and dihydrochalcones			2.75	257.08	2386	0.2	POS	[M+H]+	level2	4.66898e+07
N-(2-furylmethyl)-9H-purin-6-amine	C10H9N5O	525-79-1	QANMHLXAZMSUEX-UHFFFAOYSA-N	C08272	HMDB0012245	3830	Organoheterocyclic compounds	Imidazopyrimidines	Purines and purine derivatives			2.75	238.07	134.4	0.1	POS	[M+Na]+	level2	6.15023e+08
FA 18:1+3O	C18H34O5		MDIUMSLCYIJBQC-UHFFFAOYSA-N							HERB003068;HERB007208	Rostellularia procumbens [Syn. Justicia procumbens];Null	2.75	329.233	2951.2	0	NEG	[M-H]-	level2	1.30516e+08
Glycyrrhizic acid	C42H62O16		LPLVUJXQOOQHMX-QWBHMCJMSA-N							HERB001355;HERB001779;HERB006926;HERB002494;HERB000974;HERB001249;HERB001780;HERB001781;HERB001782;HERB002000;HERB004883;HERB006047;HERB006048;HERB006049;HERB001876;HERB003174;HERB005022;HERB000892;HERB006982;HERB006990;HERB007003	Exocarpium Benincasae;Radix Glycyrrhizae;Glycyrrhiza inflata;Glycyrrhiza kansuensis;Glycyrrhiza aspera;Cortex Lycii Radicis;Null;Radix Glycyrrhizae uralensis;Null;Glycyrrhiza glabra;Radix Sophorae Tonkinensis;Abrus precatorius;Null;Null;flos puerariae lobatae;Semen armeniacae amarum;Rhizoma Cimicifugae;Herba Sedi sarmentosi;Radix Glycyrrhizae Praeparata;Radix Glycyrrhizae Preparata;Null	2.75	821.395	2924	0.1	NEG	[M-H]-	level2	4.89563e+09
Cotoin	C14H12O4		HNJZOHHIXSIJFG-UHFFFAOYSA-N							HERB001551	Garcinia virgata	2.75	245.08	2624.2	0.1	POS	[M+H]+	level2	7.76612e+06
Daphylloside	C19H26O12		YSOBQIMODQOGKQ-HOZAMIDDSA-N									2.75	469.13	735.2	0	POS	[M+Na]+	level2	6.46329e+07
Ajugol	C15H24O9		VELYAQRXBJLJAK-XKKWFBPMSA-N							HERB004692;HERB005118;HERB006053;HERB006537;HERB004834;HERB004849;HERB005039;HERB006586	Herba Cistanches;Radix Rehmanniae Preparata;Lentinus edodes;Herba Leonuri;Folium Mori;fructus hippophae;Calyx Kaki;Herba Artemisiae Scopariae	2.75	371.13	710.8	0.2	POS	[M+Na]+	level2	2.989e+07
Ethyl myristate	C16H32O2	124-06-1	MMKRHZKQPFCLLS-UHFFFAOYSA-N		HMDB0034153	31283	Lipids and lipid-like molecules	Fatty Acyls	Fatty acid esters	HERB000129;HERB001896;HERB001915;HERB004055;HERB004193;HERB004849;HERB005471;HERB005825;HERB006632;HERB006784	Fructus Crotonis;Caulis Mahoniae;Fructus Lycii;Flos Gossampini;Null;fructus hippophae;Null;Cacumen Tamaricis;Null;Null	2.74	255.232	3386.3	0.6	NEG	[M-H]-	level2	5.43633e+06
Tanshinone I	C18H12O3		AIGAZQPHXLWMOJ-UHFFFAOYSA-N		HMDB0258714		Lipids and lipid-like molecules	Prenol lipids	Diterpenoids	HERB000199;HERB000201;HERB000253;HERB000842;HERB000870;HERB001193;HERB001808;HERB002268;HERB002521;HERB002720;HERB003077;HERB003335;HERB003758;HERB004081;HERB004148;HERB004453;HERB004817;HERB006845;HERB006918;HERB007162;HERB004100	Salvia miltiorrhiza f. alba;Null;Aquilaria sinensis;Null;Caulis Clematidis Armandii;Radix Salviae liguliobae;Salvia przewalskii;Salvia prionitis;Salvia flava;Salvia bulleyana;Salvia karabachensis;Salvia castanea;Salvia digitaloides;Salvia bowleyana;Salvia sinica;radix Peucedani;Salvia trijuga;Salvia yunnanensis;Veronicastrum sibiricum;Salvia przewalskii var. mandarinorum;Salvia sclarea	2.74	299.06	3337.3	0.2	POS	[M+Na]+	level2	3.64957e+07
(+|-)-Currayangine	C23H25NO	25488-37-3	YPSWCORASQDCJM-UHFFFAOYSA-N		HMDB0030223	375143	Organoheterocyclic compounds	Quinolines and derivatives	Benzoquinolines	HERB003010;HERB001380;HERB006173	Murraya paniculata [Syn. Chalcas paniculata];Murraya euchrestifolia [Syn. Clausena euchrestifolia ];Murraya paniculata var. exotica	2.74	332.201	3102.9	0.7	POS	[M+H]+	level2	1.12572e+07
Oleanane -2H, +1O, 1COOH, O-HexA-HexA	C42H64O15	118536-86-0	BCNKILSUUHWRTG-UHFFFAOYSA-N		HMDB0038739	13457498	Lipids and lipid-like molecules	Prenol lipids	Terpene glycosides	HERB001355;HERB001779	Exocarpium Benincasae;Radix Glycyrrhizae	2.74	807.417	2929.5	0.6	NEG	[M-H]-	level2	4.28682e+07
Ginsenoside Ro	C48H76O19	34367-04-9	NFZYDZXHKFHPGA-UHFFFAOYSA-N	C17543	HMDB0034534	12302914	Lipids and lipid-like molecules	Prenol lipids	Terpene glycosides	HERB004218;HERB005900;HERB007108;HERB005443;HERB005718;HERB002319;HERB004004;HERB004609;HERB004834;HERB007107	Radix Achyranthis bidentatae;Radix Pacis quinquefolii;Null;Hydrocotyle sibthorpioides;Steganotaenia araliacea;Radix Ginseng Rubra;Resi myrrhae;Radix Ginseng;Folium Mori;Panax pseudo - ginseng var. japonicus	2.74	955.49	2883.3	0.3	NEG	[M-H]-	level2	2.00289e+07
7-hydroxy-3-(4-methoxyphenyl)-4H-chromen-4-one	C16H12O4	485-72-3	HKQYGTCOTHHOMP-UHFFFAOYSA-N	C00858	HMDB0005808	5280378	Phenylpropanoids and polyketides	Isoflavonoids	O-methylated isoflavonoids			2.74	269.08	2868.2	0.6	POS	[M+H]+	level2	1.02265e+08
Asiatic Acid	C30H48O5	76964-07-3	JXSVIVRDWWRQRT-UHFFFAOYSA-N		HMDB0035782	296191	Lipids and lipid-like molecules	Prenol lipids	Triterpenoids	HERB006012;HERB003252;HERB001152;HERB004470;HERB004663;HERB002960;HERB003636;HERB005672;HERB000312;HERB000373;HERB000498;HERB001067;HERB001757;HERB001901;HERB002100;HERB002126;HERB002713;HERB003616;HERB003707;HERB003760;HERB004407;HERB004453;HERB005112;HERB005658	Isodon amethystoides;Isodon japonica var. glaucocalyx;Rabdosia macrophylla;Lythrum salicaria;Lythrum anceps;Craibiodendron yunnanese;Herba Verbae;Rabdosia excisa;Herba Lobeliae Chinensis;Rhizoma Menispermi;Borneolum syntheticum;Lagerstroemia speciosa;Rhizoma Aconiti Lateralis;Null;Ervatamia hainanensis;Sargassum;herba centellae;Herba Humuli Scandentis;Fructus cannabis;Ilex pubescens;Fructus Syzyg…	2.74	511.34	2786.7	0.6	POS	[M+Na]+	level2	5.99143e+07
8-(2,3-dihydroxy-3-methylbutyl)-7-methoxychromen-2-one	C15H18O5		KGGUASRIGLRPAX-UHFFFAOYSA-N		HMDB0254461	5070783	Phenylpropanoids and polyketides	Coumarins and derivatives		HERB001165;HERB001394;HERB003010;HERB004971;HERB006173	Null;Radix Angelicae Pubescentis;Murraya paniculata [Syn. Chalcas paniculata];Fructus Cnidii;Murraya paniculata var. exotica	2.74	261.111	2704.5	0.1	POS	[M-H2O+H]+	level2	3.02591e+07
Herbacetin	C15H10O7		ZDOTZEDNGNPOEW-UHFFFAOYSA-N	C02806	HMDB0303704		Phenylpropanoids and polyketides	Flavonoids	Flavones	HERB001165;HERB001394;HERB002369;HERB002993;HERB003623;HERB003658;HERB004068;HERB005609	Null;Radix Angelicae Pubescentis;Null;Null;herba meconpsis integrifoliae;Herba Ephedrae;Herba Equiseti Hiemalis;Null	2.74	303.049	2469.1	0.5	POS	[M+H]+	level2	1.80226e+07
5,7-dihydroxy-2-(4-hydroxyphenyl)-8-[3,4,5-trihydroxy-6-(hydroxymethyl)oxan-2-yl]-6-(3,4,5-trihydroxyoxan-2-yl)chromen-4-one	C26H28O14	73543-87-0	OVMFOVNOXASTPA-UHFFFAOYSA-N		HMDB0030803	13644660	Phenylpropanoids and polyketides	Flavonoids	Flavonoid glycosides	HERB002376;HERB006321;HERB001249;HERB001355;HERB001779;HERB002000;HERB002052;HERB002563;HERB004518;HERB004520;HERB005030;HERB005455;HERB005939;HERB006563;HERB006926;HERB006982;HERB006990;HERB007003	Null;Linum usitatissimum;Cortex Lycii Radicis;Exocarpium Benincasae;Radix Glycyrrhizae;Glycyrrhiza glabra;Ramulus Euonymi;Radix Scutellariae;Null;Herba Artemisiae Annuae;Rhizoma Acori Talarinowii;Rhizoma Arisaematis;Isodon lophanthoides var. gerardiana;Arisaema heterophyllum;Glycyrrhiza inflata;Radix Glycyrrhizae Praeparata;Radix Glycyrrhizae Preparata;Null	2.74	563.139	1285.5	0.5	NEG	[M-H]-	level2	5.79983e+07
Epicatechin	C15H14O6	490-46-0	PFTAWBLQPZVEMU-UKRRQHHQSA-N	C09727	HMDB0001871	72276	Phenylpropanoids and polyketides	Flavonoids	Flavans	HERB000237;HERB000497;HERB000594;HERB000806;HERB001034;HERB001165;HERB001409;HERB001583;HERB001924;HERB001981;HERB002062;HERB002191;HERB002563;HERB002591;HERB002937;HERB002941;HERB003348;HERB003549;HERB003573;HERB003715;HERB003924;HERB004021;HERB004107;HERB004849;HERB004948;HERB005335;HERB006891;HERB003731;HERB000161;HERB000186;HERB000189;HERB000612;HERB000632;HERB000822;HERB001069;HERB001125;HER…	Radix Ampelopsis;semen arecae;Fructus tsaoko;Semen Phaseoli;Null;Null;Cortex Eucommiae;Catechu;Ramulus Uncariae cum Uncis;Null;Ramulus Cinmomi;Folium Nelumbinis;Radix Scutellariae;Rhizoma Dioscoreae bulbiferae;Herba Glechomae Longitubae;Rhizoma Fagopyri Cymosi;Semen Litchi;herba pyrolae chinensis;Null;Fructus Hordei Germitus;Null;Fructus Chaenomelis;Null;fructus hippophae;Null;Semen Aesculi;Spi g…	2.74	291.085	705.3	0.2	POS	[M+H]+	level2	1.96404e+08
Seconeokadsuranic acid A	C30H44O4		GXLUGCOZQDLXAJ-KEBDBYFISA-N							HERB000408;HERB006552	Fructus Schiandrae;Kadsura heteroclita [Syn. Uvaria heteroclita]	2.74	469.33	2762.2	0.6	POS	[M+H]+	level2	2.95196e+07
5-O-Methylvisammioside	C22H28O10		QVGFPTYGKPLXPK-OOBAEQHESA-N							HERB001622;HERB002560;HERB001244;HERB003065	Radix Saposhnikoviae divaricatae;Radix Astragali;Herba Hyperici Japonici;Rosa sericea	2.74	497.165	2013.3	0.2	NEG	[M+FA]-	level2	5.21784e+08
Nodakenin	C20H24O9		HXCGUCZXPFBNRD-DNLMCPORSA-N							HERB000205;HERB000267;HERB000305;HERB000753;HERB001165;HERB001394;HERB001574;HERB003202;HERB003395;HERB003616;HERB003636;HERB004453;HERB004479;HERB005553;HERB007180;HERB000403;HERB001622;HERB000323;HERB000826;HERB005468;HERB006837;HERB006852	Peucedanum praeruptorum;Radix Paeoniae Alba;Radix Angelicae Dahuricae;Angelica gigas;Null;Radix Angelicae Pubescentis;Anthriscus sylvestris;Notopterygium forbesii [Syn. Notopterygium franchetii];Folium Polygoni Tinctorii;Herba Humuli Scandentis;Herba Verbae;radix Peucedani;Radix et Rhizoma Notopterygii;Null;Null;Radix Glehniae;Radix Saposhnikoviae divaricatae;Radix Isatidis seu Baphicacanthi;Ruta…	2.74	431.13	1895.5	0.8	POS	[M+Na]+	level2	9.41818e+07
(2S,3R,4S,5S,6R)-2-[4-[(3S,3aR,6S,6aR)-6-[3,5-dimethoxy-4-[(2S,3R,4S,5S,6R)-3,4,5-trihydroxy-6-(hydroxymethyl)oxan-2-yl]oxyphenyl]-1,3,3a,4,6,6a-hexahydrofuro[3,4-c]furan-3-yl]-2,6-dimethoxyphenoxy]-6-(hydroxymethyl)oxane-3,4,5-triol	C34H46O18		FFDULTAFAQRACT-XKBSQSBASA-N							HERB002339;HERB002640;HERB003288;HERB004297;HERB004518;HERB005705;HERB006471;HERB004242;HERB001117;HERB002700;HERB005717;HERB000806;HERB000940;HERB001171;HERB001409;HERB001410;HERB002000;HERB002370;HERB002534;HERB003447;HERB003851;HERB004692;HERB004822;HERB007243	Magnolia officinalis;Semen Canbis;radix tripterygii wilfordii;Fagus sylvatica;Null;Acanthopanax sessiliflorus;Flos Chrysanthemi Indici;Fructus Ligustri lucidi;Caulis Sargentodoxae;Null;Acanthopanax gracilistylus;Semen Phaseoli;Acanthopanax senticosus [Syn. Eleutherococcus senticosus ];Null;Cortex Eucommiae;Null;Glycyrrhiza glabra;Herba Visci;Rhizoma Polygoti;Linaria vulgaris;Flos Mume;Herba Cista…	2.74	765.255	1499.5	0.7	POS	[M+Na]+	level2	1.3106e+07
Purpureaside C	C35H46O20		FSBUXLDOLNLABB-HSCIEKESSA-N							HERB000768;HERB001347;HERB001968;HERB003031;HERB003174;HERB003189;HERB003941;HERB004692;HERB005012;HERB005118;HERB005855;HERB006205;HERB006380;HERB007240;HERB001251;HERB001783;HERB003757;HERB003851;HERB005974;HERB006367;HERB007164;HERB007243;HERB000725;HERB000766;HERB001019;HERB004397	Echium plantagineum;Symphytum orientale;Cistanche tubulosa;Flos Chrysanthemi;Semen armeniacae amarum;Symphytum tuberosum;Flos Buddlejae;Herba Cistanches;Radix Rehmanniae;Radix Rehmanniae Preparata;Symphytum officinale;Symphytum caucasicum;Null;Echinacea purpurea;Null;Rehmannia glutinosa [Syn. Rehmannia glutinosa f. huechingensis];Digitalis purpurea;Flos Mume;Rehmannia glutinosa [Syn. Rehmannia gl…	2.74	785.25	1299.3	0.3	NEG	[M-H]-	level2	2.68856e+07
Paeoniflorin	C23H28O11		YKRGDOXKVOZESV-WRJNSLSBSA-N							HERB001508;HERB000216;HERB000246;HERB000267;HERB000268;HERB000498;HERB000584;HERB000601;HERB000800;HERB000801;HERB000802;HERB000850;HERB001289;HERB002148;HERB003027;HERB003232;HERB003416;HERB003777;HERB004013;HERB005022;HERB006434	Paeonia emodi;Null;Null;Radix Paeoniae Alba;Null;Borneolum syntheticum;Rhizoma Atractylodis;Paeonia obovata;Radix Paeoniae Rubra;Paeonia lactiflora wild;Null;Paeonia veitchii;Paeonia delavayi;Radix Paeoniae Alba;Semen Citri Reticulatae;fructus Capsici;Lignum Paeoniae Rubra;Null;Cortex Moutan;Rhizoma Cimicifugae;Paeonia officinalis	2.74	479.155	1247	0.8	NEG	[M-H]-	level2	1.50146e+07
Coumaroyl quinic acid (isomer of 758, 760)	C16H18O8		BMRSEYFENKXDIS-UHFFFAOYSA-N							HERB002983;HERB003618;HERB005412	Herba Schizonepetae;Semen Phaseoli Radiati;Semen Persicae	2.74	337.092	929.7	0.4	NEG	[M-H]-	level2	2.21692e+07
[(2S,3S,4R,5R)-4-hydroxy-2,5-bis(hydroxymethyl)-2-[(2R,3R,4S,5S,6R)-3,4,5-trihydroxy-6-(hydroxymethyl)oxan-2-yl]oxyoxolan-3-yl] (E)-3-(4-hydroxy-3-methoxyphenyl)prop-2-enoate	C22H30O14		ZPEADZHVGOCGKH-YQTDNFGYSA-N									2.74	541.151	828.8	0.2	POS	[M+Na]+	level2	1.78972e+08
4-methoxy-7H-furo[3,2-g]chromen-7-one	C12H8O4	484-20-8	BGEBZHIAGXMEMV-UHFFFAOYSA-N	C01557	HMDB0030637	2355	Phenylpropanoids and polyketides	Coumarins and derivatives	Furanocoumarins			2.73	217.049	2607.6	1	POS	[M+H]+	level2	3.09554e+08
Citreorosein	C15H10O6	481-73-2	YQHZABGPIPECSQ-UHFFFAOYSA-N	C17810	HMDB0034444	361512	Benzenoids	Anthracenes	Anthraquinones	HERB001171;HERB001901;HERB002185;HERB002405;HERB003923	Null;Null;Polygonum multiflorum;Rhizoma Polygoni cuspidati;Actinidia chinensis	2.73	287.054	2233.8	0.2	POS	[M+H]+	level2	1.27851e+07
Kaempferol-7-O-glucoside	C21H19O11		YPWHZCPMOQGCDQ-HMGRVEAOSA-N		HMDB0303599	10095180	Phenylpropanoids and polyketides	Flavonoids	Flavonoid glycosides	HERB000432;HERB000614;HERB002643;HERB003261;HERB005990;HERB006875;HERB002040;HERB002700;HERB004068;HERB005471;HERB005519;HERB006387;HERB006632;HERB004822;HERB005826	Semen Ricini;Cacumen et Folium Biotae;Polygonum chinense;Bletilla formosana;Opuntia dillenii;Crocus sativus;Fructus Choerospondiatis;Null;Herba Equiseti Hiemalis;Null;Semen Lepiddi seu Descurainiae;Flos Daturae;Null;Null;Stigma Croci	2.73	447.092	1878.1	1	NEG	[M]-	level2	6.89956e+08
3'-hydroxygenkwanin	C16H12O6	20243-59-8	RRRSSAVLTCVNIQ-UHFFFAOYSA-N		HMDB0037339	5318214	Phenylpropanoids and polyketides	Flavonoids	O-methylated flavonoids			2.73	301.07	1876.4	1.3	POS	[M+H]+	level2	1.95928e+07
Verbascoside	C29H36O15		FBSKJMQYURKNSU-UHFFFAOYSA-N		HMDB0259785	354009	Phenylpropanoids and polyketides	Cinnamic acids and derivatives	Hydroxycinnamic acids and derivatives	HERB001407;HERB001783;HERB001968;HERB002409;HERB003174;HERB003941;HERB005747;HERB007222;HERB000588;HERB000020;HERB000624;HERB000725;HERB000766;HERB001001;HERB001019;HERB001276;HERB001389;HERB002972;HERB003409;HERB003667;HERB003806;HERB003851;HERB004088;HERB004266;HERB004553;HERB004692;HERB005473;HERB006188;HERB006367;HERB007178;HERB007243;HERB000767;HERB000835;HERB000836;HERB001251;HERB002002;HER…	Lamiophlomis rotata [Syn. Phlomis rotata ];Rehmannia glutinosa [Syn. Rehmannia glutinosa f. huechingensis];Cistanche tubulosa;Fraxinus ornus;Semen armeniacae amarum;Flos Buddlejae;Lantana camara;Campsis grandiflora;Null;Veronica persica;Asystasia intrusa;Plantago lanceolata;Plantago asiatica;Ligustrum robustum;Plantago major;Verbascum sinuatum;Callicarpa formosana;Forsythia viridissima;Orobanche …	2.73	623.197	1822.7	1	NEG	[M-H]-	level2	4.05125e+07
quercetin-3-O-pentoside	C20H18O11		PZZRDJXEMZMZFD-UHFFFAOYSA-N		HMDB0252965	5878729	Phenylpropanoids and polyketides	Flavonoids	Flavonoid glycosides	HERB000881;HERB001211;HERB001299;HERB001617;HERB001619;HERB001901;HERB002002;HERB002185;HERB002405;HERB002416;HERB002629;HERB004042;HERB004783;HERB003192;HERB003361;HERB004829;HERB004864;HERB001806;HERB004883;HERB005259;HERB006741;HERB006798;HERB000430;HERB001824;HERB002051;HERB002505;HERB002915;HERB003218;HERB006971;HERB003872;HERB004853;HERB005977;HERB004822;HERB006811	Radix Aconiti;Radix Codonopsis pilosulae;Celastrus angulatus;Psidium guajava;Psidium guajava;Null;Null;Polygonum multiflorum;Rhizoma Polygoni cuspidati;Echinops grijsii;Foeniculum vulgare;Null;Radix Notoginseng;flos farfarae;Fructus Forsythiae;Herba Taxilli;Semen Astragali Complati;Radix Kansui;Radix Sophorae Tonkinensis;Lignum Pini Nodi;Herba Houttuyniae;Polygala tenuifolia;Ricinus communis;Sorb…	2.73	435.091	1793.3	0.7	POS	[M+H]+	level2	1.89361e+07
6-[(2S,3R,4S,5S,6R)-4,5-dihydroxy-6-(hydroxymethyl)-3-[(2S,3R,4R,5R,6S)-3,4,5-trihydroxy-6-methyloxan-2-yl]oxyoxan-2-yl]-5,7-dihydroxy-2-(4-hydroxyphenyl)chromen-4-one	C27H30O14		BGPMMCPSTAYIEL-UTKQBPCESA-N		HMDB0304560	23844078	Phenylpropanoids and polyketides	Flavonoids	Flavonoid glycosides	HERB004668;HERB005383	Tripterospermum japonicum;Tripterospermum taiwanense	2.73	577.155	1606.2	1.1	NEG	[M-H]-	level2	8.94503e+07
quercetin-3-O-beta-glucopyranoside	C21H20O12	482-35-9	OVSQVDMCBVZWGM-QSOFNFLRSA-N	C05623	HMDB0037362	5280804	Phenylpropanoids and polyketides	Flavonoids	Flavonoid glycosides			2.73	463.087	1570.1	0.9	NEG	[M-H]-	level2	1.20626e+07
5,7-dihydroxy-2-(4-hydroxyphenyl)-2,3-dihydrochromen-4-one	C15H12O5		FTVWIRXFELQLPI-UHFFFAOYSA-N		HMDB0242579		Phenylpropanoids and polyketides	Flavonoids	Flavans			2.73	273.075	1366.9	0.9	POS	[M+H]+	level2	3.46475e+07
(+)-Catechin	C15H14O6	154-23-4	PFTAWBLQPZVEMU-DZGCQCFKSA-N	C06562	HMDB0002780	9064	Phenylpropanoids and polyketides	Flavonoids	Flavans			2.73	289.071	932.5	1	NEG	[M-H]-	level2	5.10916e+07
Umbelliferone	C9H6O3	93-35-6	ORHBXUUXSCNDEV-UHFFFAOYSA-N	C09315	HMDB0029865	5281426	Phenylpropanoids and polyketides	Coumarins and derivatives	Hydroxycoumarins	HERB001410;HERB003160;HERB004832;HERB004834;HERB000066;HERB000305;HERB000387;HERB000570;HERB000706;HERB001254;HERB001394;HERB001409;HERB001852;HERB001981;HERB002424;HERB002428;HERB002970;HERB002976;HERB003028;HERB003282;HERB003730;HERB003924;HERB004453;HERB004479;HERB004822;HERB005940;HERB006121;HERB006773;HERB006784;HERB006811;HERB007180;HERB000267;HERB000631;HERB000697;HERB000753;HERB000826;HER…	Null;Fagopyrum tataricum;Fructus Mori;Folium Mori;Folium Artemisiae Argyi;Radix Angelicae Dahuricae;Null;Null;Radix Dichroae;Herba Euphorbiae humifusae;Radix Angelicae Pubescentis;Cortex Eucommiae;Null;Null;Pericarpium Zanthoxyli;Exocarpium Citri grandis;Null;Radix Euphorbiae Pekinensis;Null;Null;Folium Rhododendri Daurici;Null;radix Peucedani;Radix et Rhizoma Notopterygii;Null;Spica Prunellae;fr…	2.73	163.038	724.4	1.1	POS	[M+H]+	level2	8.59022e+08
2-Ethyl-5-methylpyridine	C8H11N	18113-81-0	COHDGTRFTKHYSJ-UHFFFAOYSA-N		HMDB0040041	519519	Organoheterocyclic compounds	Pyridines and derivatives	Methylpyridines	HERB003730	Folium Rhododendri Daurici	2.73	122.096	571.2	1.4	POS	[M+H]+	level2	5.20683e+07
Kojic Acid	C6H6O4	501-30-4	BEJNERDRQOWKJM-UHFFFAOYSA-N	C14516	HMDB0032923	3840	Organoheterocyclic compounds	Pyrans	Pyranones and derivatives	HERB001734;HERB004021;HERB002833;HERB004869	Fructus Citri sarcodactylis;Fructus Chaenomelis;Glycine max;Dioscorea tokoro	2.73	143.034	498.8	1.1	POS	[M+H]+	level2	2.603e+07
Maltol	C6H6O3	118-71-8	XPCTZQVDEJYUGT-UHFFFAOYSA-N	C11918	HMDB0030776	8369	Organoheterocyclic compounds	Pyrans	Pyranones and derivatives	HERB002007;HERB000806;HERB000912;HERB002617;HERB002918;HERB003039;HERB003436;HERB005548;HERB007061;HERB007215;HERB001942;HERB002319;HERB002473;HERB003431;HERB003679;HERB004569;HERB004883;HERB006633	Rubia wallichiana;Semen Phaseoli;Sagittaria sagittifolia;Null;Macrothelypteris oligophlebia;Herba Cichorii;Polyalthia nemoralis;Rhizoma Bolbostemmae;Null;Pterocarpus indicus;Rhizoma Dryriae;Radix Ginseng Rubra;fructus Sophorae;Null;Semen Strychni;herba Dianthi;Radix Sophorae Tonkinensis;Null	2.73	127.039	490.5	0.4	POS	[M+H]+	level2	7.7805e+07
FA 18:2+1O	C18H32O3		NPDSHTNEKLQQIJ-UHFFFAOYSA-N							HERB003371;HERB002560	Hernandia sonora [Syn. Hernandia ovigera ];Radix Astragali	2.73	295.227	3162.4	1.2	NEG	[M-H]-	level2	2.66286e+07
Benzoylpaeoniflorin	C30H32O12		LATYEZNGPQKAIK-ZNHABTHLSA-N							HERB001508;HERB000216;HERB000246;HERB000267;HERB000498;HERB000584;HERB000800;HERB000850;HERB003232;HERB004013	Paeonia emodi;Null;Null;Radix Paeoniae Alba;Borneolum syntheticum;Rhizoma Atractylodis;Radix Paeoniae Rubra;Paeonia veitchii;fructus Capsici;Cortex Moutan	2.73	583.181	2711.6	1.4	NEG	[M-H]-	level2	2.54339e+07
Demethylwedelolactone	C15H8O7		LUTYTNLPIUCKBJ-UHFFFAOYSA-N							HERB003988;HERB002131;HERB000495;HERB000740;HERB003039;HERB003210;HERB004338;HERB006130	herba ecliptae;Herba Ecliptae Prostratae;Thalictrum podocarpum;Thalictrum longistylum;Herba Cichorii;Thallus Lamiriae;Wedelia chinensis;Hypericum erectum	2.73	299.019	2468	0.6	NEG	[M-H]-	level2	1.08044e+07
Albiflorin	C23H28O11		QQUHMASGPODSIW-RPLHGOISSA-N							HERB000216;HERB000246;HERB000267;HERB000268;HERB000498;HERB000584;HERB000800;HERB000801;HERB000802;HERB000850	Null;Null;Radix Paeoniae Alba;Null;Borneolum syntheticum;Rhizoma Atractylodis;Radix Paeoniae Rubra;Paeonia lactiflora wild;Null;Paeonia veitchii	2.73	525.16	2146.4	1.3	NEG	[M+FA]-	level2	6.07687e+07
Symplocosin	C26H32O11		QLJNETOQFQXTLI-UHFFFAOYSA-N							HERB001410;HERB001409;HERB001942;HERB006387;HERB002342;HERB002483;HERB002714;HERB003361;HERB004619;HERB001171;HERB004746;HERB005182;HERB006131;HERB006192	Null;Cortex Eucommiae;Rhizoma Dryriae;Flos Daturae;Cortex Magnoliae officilis;Phellodendron amurense;Caulis Millettiae;Fructus Forsythiae;Styrax japonica;Null;Achillea alexandri-regis;Saussurea medusa;Baccharis dracunculifolia;Valeriana officinalis	2.73	543.182	1862.7	0.6	POS	[M+Na]+	level2	1.48071e+07
Isochlorogenic acid B	C25H24O12		UFCLZKMFXSILNL-BBLPPJRLSA-N							HERB002962;HERB003039;HERB005483;HERB000884;HERB000242;HERB000580;HERB001305;HERB002713;HERB003137;HERB000387;HERB000559;HERB000909;HERB001000;HERB001901;HERB003454;HERB004746;HERB005485;HERB006085;HERB007046;HERB000066;HERB003031	Flos Lonicerae;Herba Cichorii;Eupatorium rebaudianum;Herba andrographitis;Rhizoma Imperatae;Fructus Xanthii sibirici;Caulis Erycibes;herba centellae;Null;Null;Cynara scolymus;Cynara cardunculus;Coffea robusta;Null;Laggera alata;Achillea alexandri-regis;Concretio Silicea Bambusae;Coffea arabica;Fructus Gardeniae;Folium Artemisiae Argyi;Flos Chrysanthemi	2.73	515.118	1861.6	1.2	NEG	[M-H]-	level2	1.81577e+07
Flavanone base + 2O	C15H12O4		URFCJEUYXNAHFI-UHFFFAOYSA-N									2.73	255.065	1465.5	1.1	NEG	[M-H]-	level2	4.85559e+07
4-Methyl-6,7-dihydroxycoumarin	C10H8O4		KVOJTUXGYQVLAJ-UHFFFAOYSA-N							HERB003953;HERB004523;HERB004719	Null;Zanthoxylum schinifolium;Resi oliani	2.73	193.049	1099.8	1.1	POS	[M+H]+	level2	2.75324e+07
(2R,3S,4S,5R,6R)-5-[(2S,3R,4R)-3,4-dihydroxy-4-(hydroxymethyl)oxolan-2-yl]oxy-2-(hydroxymethyl)-6-(2-phenylethoxy)oxane-3,4-diol	C19H28O10		UWKRNCNWJVCHGZ-DERWZFJFSA-N									2.73	461.166	1054.3	1	NEG	[M+FA-H]-	level2	3.62402e+07
7-[(2S,3R,4S,5S,6R)-6-[[(2R,3R,4R)-3,4-dihydroxy-4-(hydroxymethyl)oxolan-2-yl]oxymethyl]-3,4,5-trihydroxyoxan-2-yl]oxychromen-2-one [IIN-based	C20H24O12		SXPBJYHKMRWZNA-ZITSYKRSSA-N									2.73	479.115	721.7	1.1	POS	[M+Na]+	level2	1.91631e+07
1-Piperidinecarbaldehyde	C6H11NO	2591-86-8	FEWLNYSYJNLUOO-UHFFFAOYSA-N		HMDB0031702	17429	Organoheterocyclic compounds	Piperidines				2.72	114.091	3367.7	1.8	POS	[M+H]+	level2	1.33932e+07
Delphinidin	C15H11O7	13270-61-6	JKHRCGUTYDNCLE-UHFFFAOYSA-O	C05908	HMDB0003074	128853	Phenylpropanoids and polyketides	Flavonoids	Hydroxyflavonoids	HERB000550;HERB001718;HERB001719;HERB002209;HERB002700;HERB003039;HERB003658;HERB003715;HERB004424;HERB004534;HERB004569;HERB004673;HERB004849;HERB005404;HERB005940;HERB006019	Limonium gmelinii;Impatiens balsamina;Herba Speranskiae tuberculatae;Semen Glycine Max;Null;Herba Cichorii;Herba Ephedrae;Fructus Hordei Germitus;Syzygium jambos;Pericarpium Citri Reticulatae Viride;herba Dianthi;Null;fructus hippophae;Podophyllum emodii;Spica Prunellae;Rhizoma Cyperi	2.72	301.035	2468	0.8	NEG	[M-2H]-	level2	5.70013e+07
Quercitrin	C21H20O11	522-12-3	OXGUCUVFOIWWQJ-HQBVPOQASA-N	C01750	HMDB0033751	5280459	Phenylpropanoids and polyketides	Flavonoids	Flavonoid glycosides	HERB001049;HERB001610;HERB002051;HERB002445;HERB003703;HERB005972;HERB006232;HERB007066;HERB003160;HERB006912;HERB002991;HERB003039;HERB003507;HERB002040;HERB006633;HERB000186;HERB000237;HERB001145;HERB004004;HERB000403;HERB000432;HERB000614;HERB000036;HERB000139;HERB000189;HERB000330;HERB000472;HERB000553;HERB000807;HERB001244;HERB001524;HERB001695;HERB001754;HERB001901;HERB001924;HERB001981;HER…	Rhodiola crenulata [Syn. Rhodiola euryphylla];Herba Potentillae Discoloris;Caragana jubata;Symplocos chinensis;Rhododendron ovatum;Ampelopsis grossedentata [Syn. Ampelopsis cantoniesis var. grossedentata ];Bupleurum sibiricum;Cedrela sinensis;Fagopyrum tataricum;Pterospermum lanceaefolium;Null;Herba Cichorii;Clerodendron cyrtophyllum;Fructus Choerospondiatis;Null;Semen Ginkgo;Radix Ampelopsis;Amp…	2.72	449.106	1876.4	1.8	POS	[M+H]+	level2	3.77871e+07
Coumarin	C9H6O2	91-64-5	ZYGHJZDHTFUPRJ-UHFFFAOYSA-N	C05851	HMDB0001218	323	Phenylpropanoids and polyketides	Coumarins and derivatives		HERB004488;HERB000066;HERB000143;HERB000161;HERB000182;HERB000205;HERB000208;HERB000305;HERB000403;HERB000638;HERB000703;HERB000884;HERB000992;HERB001032;HERB001244;HERB001556;HERB001622;HERB001638;HERB001679;HERB001754;HERB002019;HERB002040;HERB002062;HERB002311;HERB002342;HERB002365;HERB002405;HERB002464;HERB002515;HERB002531;HERB002560;HERB002926;HERB003039;HERB003369;HERB003526;HERB003582;HER…	Fagopyrum esculentum;Folium Artemisiae Argyi;Null;Semen Lablab Album;Rhizoma Typhonii;Peucedanum praeruptorum;Herba Hedyotis Diffusae;Radix Angelicae Dahuricae;Radix Glehniae;Radix Bupleuri;Null;Herba andrographitis;Ficus simplicissima;Null;Herba Hyperici Japonici;Herba Centipedae;Radix Saposhnikoviae divaricatae;Eupatorium odoratum;Null;Null;Null;Fructus Choerospondiatis;Ramulus Cinmomi;Null;Cor…	2.72	147.044	1565.7	1.8	POS	[M+H]+	level2	1.1512e+08
Pelargonidin-3-O-glucoside	C21H21O10	47684-27-5	ABVCUBUIXWJYSE-GQUPQBGVSA-O	C12137	HMDB0240551	443648	Phenylpropanoids and polyketides	Flavonoids	Flavans	HERB004115;HERB004554;HERB004865;HERB001719	Nandina domestica;Chaenomeles lagenaria [Syn. Chaenomeles speciosa];Elaeagnus angustifolia;Herba Speranskiae tuberculatae	2.72	433.112	1524.5	1.6	POS	[M]+	level2	1.02322e+07
Apigenin-7-O-glucoside	C21H20O10	578-74-5	KMOUJOKENFFTPU-QNDFHXLGSA-N	C04608	HMDB0037340	5280704	Phenylpropanoids and polyketides	Flavonoids	Flavonoid glycosides			2.72	431.097	1523.4	1.9	NEG	[M-H]-	level2	1.45347e+07
Icariside F2	C18H26O10		NJMQSVWMCODQIP-FQXXIRCGSA-N		HMDB0303056		Organic oxygen compounds	Organooxygen compounds	Carbohydrates and carbohydrate conjugates			2.72	425.14	903.1	0.6	POS	[M+Na]+	level2	1.22118e+07
4-Hydroxybenzoylcholine	C12H18NO3	5094-31-5	BAPAICNRGIBFJT-UHFFFAOYSA-O		HMDB0029559	151252	Benzenoids	Benzene and substituted derivatives	Benzoic acids and derivatives	HERB000225;HERB002887	Sinapis alba;Semen Sipis	2.72	224.127	751.8	1.2	POS	[M]+	level2	1.80169e+07
7-Methoxycoumarin	C10H8O3	531-59-9	LIIALPBMIOVAHH-UHFFFAOYSA-N	C09268	HMDB0029758	10748	Phenylpropanoids and polyketides	Coumarins and derivatives		HERB001929;HERB005833;HERB006743;HERB000066;HERB000387;HERB000638;HERB001734;HERB001876;HERB002424;HERB006586;HERB000030;HERB000523;HERB004217;HERB004717;HERB006315;HERB006756;HERB007064	Ancistrocladus korupensis;Rabdosia serra;Syringa pinnafolia;Folium Artemisiae Argyi;Null;Radix Bupleuri;Fructus Citri sarcodactylis;flos puerariae lobatae;Pericarpium Zanthoxyli;Herba Artemisiae Scopariae;Eupatorium ayapana;Descurainia sophia;Null;Stephania hernandifolia;Artemisia lactiflora;Ruta pinnata;Hydrangea chinensis	2.72	177.054	740.7	0.8	POS	[M+H]+	level2	1.84707e+07
Salicylaldehyde	C7H6O2	90-02-8	SMQUZDBALVYZAC-UHFFFAOYSA-N	C06202	HMDB0034170	6998	Shikimates and Phenylpropanoids|	Phenolic acids	Simple phenolic acids			2.72	123.044	705.3	1.9	POS	[M+H]+	level2	1.15959e+07
Procyanidin B1	C30H26O12	20315-25-7	XFZJEEAOWLFHDH-UKWJTHFESA-N		HMDB0029754	11250133	Phenylpropanoids and polyketides	Flavonoids	Biflavonoids and polyflavonoids	HERB004948;HERB001942;HERB000497;HERB000508;HERB000691;HERB001220;HERB001432;HERB001478;HERB001679;HERB002062;HERB002127;HERB003499;HERB003586;HERB003786;HERB003941;HERB004292;HERB004388;HERB004423;HERB004694;HERB005129;HERB005279;HERB005461;HERB006814;HERB006933;HERB000453;HERB000793;HERB000806;HERB001034;HERB001208;HERB002061;HERB002282;HERB002420;HERB002591;HERB002941;HERB003106;HERB003573;HER…	Null;Rhizoma Dryriae;semen arecae;herba Menthae;Rheum sp.;Garcinia mangostana;Antenoron neofiliforme;Cinnamomum bejolghota;Null;Ramulus Cinmomi;Davallia mariesii;Euphoria longan [Syn. Dimocarpus longan];Arachis hypogaea;Campylotropis hirtella;Flos Buddlejae;Aesculus hippocastanum;Cassia fistula;Vitis vinifera;Cortex Cinmomi;Dioscorea cirrhosa [Syn. Dioscorea pogonoides];Cola acuminata;Fagopyrum c…	2.72	577.134	641.8	1.7	NEG	[M-H]-	level2	1.65202e+08
Indole-3-carbinol	C9H9NO	700-06-1	IVYPNXXAYMYVSP-UHFFFAOYSA-N		HMDB0005785	3712	Organoheterocyclic compounds	Indoles and derivatives	Indoles			2.72	130.065	615.4	2	POS	[M+H-H2O]+	level2	1.78011e+07
Epigallocatechin	C15H14O7	970-74-1	XMOCLSLCDHWDHP-IUODEOHRSA-N	C12136	HMDB0038361	72277	Phenylpropanoids and polyketides	Flavonoids	Flavans	HERB000237;HERB001271;HERB007002;HERB006091;HERB000246;HERB000267;HERB000584;HERB000800;HERB000806;HERB001572;HERB001942;HERB002714;HERB003288;HERB003573;HERB003777;HERB005165;HERB005676;HERB006061;HERB006632;HERB006658;HERB006714;HERB000018;HERB000087;HERB000632;HERB003214;HERB005091;HERB005333;HERB006393;HERB000822;HERB001069;HERB005395;HERB006938;HERB000189;HERB002413;HERB001034	Radix Ampelopsis;Radix Sanguisorbae;Null;Musa acuminata;Null;Radix Paeoniae Alba;Rhizoma Atractylodis;Radix Paeoniae Rubra;Semen Phaseoli;Cynanchum chinense;Rhizoma Dryriae;Caulis Millettiae;radix tripterygii wilfordii;Null;Null;Fructus Polygoni Orientalis;Xanthoceras sorbifolia;Null;Null;Null;Fructus Phyllanthi;Acacia nilotica;Phyllanthus emblica;Camellia sinensis [Syn. Thea sinensis];Tripterygi…	2.72	307.082	152.9	1.5	POS	[M+H]+	level2	1.01827e+08
Tuberostemonine	C22H33NO4		GYOGHROCTSEKDY-JJDZUBOLSA-N							HERB000162;HERB000309;HERB000257;HERB006976;HERB006984;HERB007005	Radix Stemoe;Rhizoma Atractylodis macrocephalae;Rhizoma cynchi stauntonii;Radix Stemonae Preparata;Squama Manitis Praeparata;Stemona sessilifolia	2.72	398.231	3257.9	1.8	POS	[M+Na]+	level2	1.91756e+07
(4S,5Z,6S)-4-(2-methoxy-2-oxoethyl)-5-[2-[(E)-3-phenylprop-2-enoyl]oxyethylidene]-6-[(2S,3R,4S,5S,6R)-3,4,5-trihydroxy-6-(hydroxymethyl)oxan-2-yl]oxy-4H-pyran-3-carboxylic acid	C14H25NO		MAGQQZHFHJDIRE-BNFZFUHLSA-N							HERB000472;HERB000638;HERB000881;HERB001211;HERB004042;HERB004783;HERB004834;HERB005900;HERB006006	Herba Polygoni Avicularis;Radix Bupleuri;Radix Aconiti;Radix Codonopsis pilosulae;Null;Radix Notoginseng;Folium Mori;Radix Pacis quinquefolii;Eupatorium glandulosum	2.72	224.2	3124.7	1.5	POS	[M+H]+	level2	7.26671e+07
tiliroside	C30H26O13		DVGGLGXQSFURLP-VWMSDXGPSA-N							HERB000599;HERB000704;HERB001754;HERB002296;HERB002966;HERB003507;HERB004822;HERB005039;HERB005412;HERB005658;HERB006516;HERB006537;HERB006773;HERB006811;HERB001610;HERB003499	Fragaria ananassa;Potentilla griffithii var. velutina;Null;Chamaenerion angustifolium [Syn. Epilobium angustifolium ];Fructus Rosae laevigatae;Clerodendron cyrtophyllum;Null;Calyx Kaki;Semen Persicae;Herba Potentillae Chinensis;Helichrysum italicum;Herba Leonuri;Flos Genkwa;Flos Rosae chinensis;Herba Potentillae Discoloris;Euphoria longan [Syn. Dimocarpus longan]	2.72	593.129	3019.5	1.8	NEG	[M-H]-	level2	2.9938e+07
Enoxolone	C30H46O4		MPDGHEJMBKOTSU-YKLVYJNSSA-N							HERB002000;HERB001779;HERB000974;HERB001249;HERB001355;HERB001780;HERB001781;HERB001782;HERB002494;HERB002665;HERB006827;HERB006926;HERB006982;HERB006990;HERB007003	Glycyrrhiza glabra;Radix Glycyrrhizae;Glycyrrhiza aspera;Cortex Lycii Radicis;Exocarpium Benincasae;Null;Radix Glycyrrhizae uralensis;Null;Glycyrrhiza kansuensis;Herba Abri;Glycyrrhiza yunnanensis;Glycyrrhiza inflata;Radix Glycyrrhizae Praeparata;Radix Glycyrrhizae Preparata;Null	2.72	471.345	2925.1	1.3	POS	[M+H]+	level2	4.11791e+08
Schisandrin C	C22H24O6		HTBWBWWADZJXID-TXEJJXNPSA-N							HERB000674;HERB002288;HERB002465;HERB004134;HERB005762;HERB000409	Kadsura peltigera [Syn. Kadsura longipedunculata ];Schisandra rubriflora;Schisandra sphenanthera;Kadsura interior;Schisandra chinensis;Null	2.72	385.166	2870.9	1.4	POS	[M+H]+	level2	1.76985e+07
[2,3-dihydroxy-1-(7-methoxy-2-oxochromen-6-yl)-3-methylbutyl] (Z)-2-methylbut-2-enoate	C20H24O7		BAHUBXAYVOCLNA-WDZFZDKYSA-N							HERB001165;HERB001394;HERB002048	Null;Radix Angelicae Pubescentis;Coprinus atramentarius	2.72	377.158	2781.3	1.9	POS	[M+H]+	level2	9.85153e+09
2',4'-Dihydroxy-4-Methoxychalcone	C16H14O4		ADRQFDIWPRFKSP-RUDMXATFSA-N							HERB002092	Adenanthera pavonina	2.72	271.095	2674	1.4	POS	[M+H]+	level2	8.90348e+06
Atractyloside A	C21H36O10		QNBLVYVBWDIWDM-BSLJOXIBSA-N							HERB000403;HERB000584;HERB001960;HERB002346	Radix Glehniae;Rhizoma Atractylodis;Atractylodes japonica;Hericium erinaceus [Syn. Hydnum erinaceus ]	2.72	493.228	2578.9	1	NEG	[M+FA]-	level2	1.62473e+07
Liquiritin	C21H22O9		DEMKZLAVQYISIA-ZRWXNEIDSA-N							HERB000892;HERB000974;HERB001249;HERB001355;HERB001733;HERB001779;HERB001780;HERB001781;HERB001782;HERB002000;HERB002494;HERB003174;HERB003504;HERB006926;HERB006990	Herba Sedi sarmentosi;Glycyrrhiza aspera;Cortex Lycii Radicis;Exocarpium Benincasae;Sedum lineare [Syn. Sedum obtuso-lineare ];Radix Glycyrrhizae;Null;Radix Glycyrrhizae uralensis;Null;Glycyrrhiza glabra;Glycyrrhiza kansuensis;Semen armeniacae amarum;Radix Rhapontici;Glycyrrhiza inflata;Radix Glycyrrhizae Preparata	2.72	417.118	2409.8	0.9	NEG	[M-H]-	level2	7.68761e+07
Isoliquiritin	C21H22O9		YNWXJFQOCHMPCK-LXGDFETPSA-N							HERB000081;HERB000892;HERB000921;HERB000974;HERB001249;HERB001355;HERB001779;HERB002000;HERB002494;HERB002614;HERB002983;HERB003063;HERB003435;HERB003618;HERB006827;HERB006925;HERB006926;HERB006990;HERB002534	Aralia subcapitata;Herba Sedi sarmentosi;Robinia pseudoacacia;Glycyrrhiza aspera;Cortex Lycii Radicis;Exocarpium Benincasae;Radix Glycyrrhizae;Glycyrrhiza glabra;Glycyrrhiza kansuensis;Cicer arietinum;Herba Schizonepetae;Dalbergia sericea;Sophora tomentosa;Semen Phaseoli Radiati;Glycyrrhiza yunnanensis;Null;Glycyrrhiza inflata;Radix Glycyrrhizae Preparata;Rhizoma Polygoti	2.72	417.118	2337.7	1.2	NEG	[M-H]-	level2	1.43692e+08
Kaempferol-3-O-alpha-L-rhamnoside	C21H20O10		SOSLMHZOJATCCP-AEIZVZFYSA-N									2.72	431.097	2232.6	1.3	NEG	[M-H]-	level2	1.44569e+07
7-Oxatricyclo[4.3.0.0.3,9.]nonan-8-one, 9-[(benzoyloxy)methyl]-1-(beta-D-glucopyranosyloxy)-4-hydroxy-6-methyl-, (1R,3R,4R,6S,9S)-	C23H28O11		QQUHMASGPODSIW-ICECTASOSA-N							HERB000216;HERB000246;HERB000267;HERB000268;HERB000498;HERB000584;HERB000800;HERB000801;HERB000802;HERB000850	Null;Null;Radix Paeoniae Alba;Null;Borneolum syntheticum;Rhizoma Atractylodis;Radix Paeoniae Rubra;Paeonia lactiflora wild;Null;Paeonia veitchii	2.72	503.151	2144.7	2	POS	[M+Na]+	level2	2.32753e+07
naringenin-7-O-glucoside	C21H22O10		DLIKSSGEMUFQOK-SFTVRKLSSA-N							HERB005272;HERB000074;HERB000508;HERB001616;HERB001709;HERB001942;HERB002000;HERB003288;HERB003744;HERB003821;HERB003946;HERB004029;HERB004392;HERB005402;HERB005663;HERB006680	Folium Pini;Null;herba Menthae;Lycopersicon esculentum;Clinopodium chinense;Rhizoma Dryriae;Glycyrrhiza glabra;radix tripterygii wilfordii;Miscanthus sinensis;Null;Dalbergia miscolobium;Semen Oroxyli;Prunus puddun;Prunus persica;Prunus verecunda;Phyllanthus emblica	2.72	433.113	1927.3	1.7	NEG	[M-H]-	level2	7.24671e+07
3,5-Dicaffeoylquinic acid	C25H24O12		KRZBCHWVBQOTNZ-RDJMKVHDSA-N							HERB000580;HERB001556;HERB002713;HERB003031;HERB003137;HERB007046;HERB003039;HERB005483;HERB006470;HERB001305;HERB002309;HERB002962;HERB005927;HERB000244;HERB005485	Fructus Xanthii sibirici;Herba Centipedae;herba centellae;Flos Chrysanthemi;Null;Fructus Gardeniae;Herba Cichorii;Eupatorium rebaudianum;Chrysanthemum indicum;Caulis Erycibes;Null;Flos Lonicerae;Lonicera similis;Imperata cylindrica var. major;Concretio Silicea Bambusae	2.72	515.118	1889	1.5	NEG	[M-H]-	level2	8.38327e+07
(-)-Syringaresinol di-O-glucoside	C34H46O18		FFDULTAFAQRACT-NYYYOYJKSA-N							HERB002339;HERB002640;HERB003288;HERB004297;HERB004518;HERB005705;HERB006471;HERB004242;HERB001117;HERB002700;HERB005717;HERB000806;HERB000940;HERB001171;HERB001409;HERB001410;HERB002000;HERB002370;HERB002534;HERB003447;HERB003851;HERB004692;HERB004822;HERB007243	Magnolia officinalis;Semen Canbis;radix tripterygii wilfordii;Fagus sylvatica;Null;Acanthopanax sessiliflorus;Flos Chrysanthemi Indici;Fructus Ligustri lucidi;Caulis Sargentodoxae;Null;Acanthopanax gracilistylus;Semen Phaseoli;Acanthopanax senticosus [Syn. Eleutherococcus senticosus ];Null;Cortex Eucommiae;Null;Glycyrrhiza glabra;Herba Visci;Rhizoma Polygoti;Linaria vulgaris;Flos Mume;Herba Cista…	2.72	760.3	1499.5	1.6	POS	[M+NH4]+	level2	3.05874e+07
[(2R,3S,4S,5R,6S)-3,4,5-trihydroxy-6-(4-hydroxyphenoxy)oxan-2-yl]methyl (E)-3-(3,4-dihydroxyphenyl)prop-2-enoate	C21H22O10		OONDLKCAZJZRCW-CTPWMPFQSA-N							HERB006619	Grevillea robusta	2.72	433.113	1368.5	1.7	NEG	[M-H]-	level2	3.17572e+07
Pinoresinol diglucoside	C32H42O16		ZJSJQWDXAYNLNS-FUPWJLLWSA-N							HERB001410;HERB006387;HERB000940;HERB001171;HERB001409;HERB004620;HERB004680;HERB006192;HERB006564;HERB006913;HERB004692;HERB005638	Null;Flos Daturae;Acanthopanax senticosus [Syn. Eleutherococcus senticosus ];Null;Cortex Eucommiae;Fraxinus japonica;Null;Valeriana officinalis;Tsuga heterophylla;Araucaria angustifolia;Herba Cistanches;Magnolia biondii [Syn. Magnolia fargesii]	2.72	681.239	1277.3	1.6	NEG	[M-H]-	level2	2.43132e+08
Cassiaside C	C27H32O15	119170-52-4	JIBJMBHKGBDCPN-IJTBWITGSA-N				Polyketides	Xanthones	Methyl xanthones	HERB001480;HERB002428;HERB003070	Cassia obtusifolia;Exocarpium Citri grandis;Semen Cassiae	2.72	595.166	860.3	1.6	NEG	[M-H]-	level2	1.95011e+07
Cryptochlorogenic acid	C16H18O9		GYFFKZTYYAFCTR-AVXJPILUSA-N							HERB002033;HERB003184;HERB003454;HERB004832;HERB006040;HERB006041;HERB006344;HERB006470;HERB006471;HERB006473;HERB007006;HERB000580;HERB000244;HERB002962;HERB003137	Stachys palustris;Phlomis tuberosa;Laggera alata;Fructus Mori;Helianthus annuus;Helianthus annuus;Nicotiana tabacum;Chrysanthemum indicum;Flos Chrysanthemi Indici;Pyrus calleryana;Vinca erecta;Fructus Xanthii sibirici;Imperata cylindrica var. major;Flos Lonicerae;Null	2.72	353.087	783.8	1.8	NEG	[M-H]-	level2	1.08166e+08
Oxypaeoniflorin	C23H28O12		FCHVXNVDFYXLIL-WRJNSLSBSA-N							HERB000800;HERB000216;HERB000246;HERB000267;HERB000498;HERB000584;HERB000601;HERB000801;HERB000850;HERB003232;HERB003384;HERB004013;HERB004713	Radix Paeoniae Rubra;Null;Null;Radix Paeoniae Alba;Borneolum syntheticum;Rhizoma Atractylodis;Paeonia obovata;Paeonia lactiflora wild;Paeonia veitchii;fructus Capsici;Radix Zanthoxyli;Cortex Moutan;Zanthoxylum nitidum	2.72	495.149	726	1.5	NEG	[M-H]-	level2	7.3863e+07
Skimmin	C15H16O8		VPAOSFFTKWUGAD-TVKJYDDYSA-N							HERB000266;HERB000286;HERB000323;HERB000403;HERB000697;HERB000826;HERB000833;HERB000846;HERB000958;HERB001643;HERB001904;HERB002016;HERB002425;HERB003010;HERB004055;HERB004834;HERB006059;HERB006636;HERB007131;HERB004453	Dictamnus albus;Null;Radix Isatidis seu Baphicacanthi;Radix Glehniae;Saussurea superba [Syn. Saussurea hieracioides ];Ruta graveolens;Orixa japonica;Zanthoxylum ailanthoides;Saussurea tridactyla var. maidugonla;Null;Poncirus trifoliata;Skimmia laureola;Zanthoxylum bungeanum;Murraya paniculata [Syn. Chalcas paniculata];Flos Gossampini;Folium Mori;Skimmia japonica;Skimmia reevesiana;Zanthoxylum pla…	2.72	325.091	721.7	2	POS	[M+H]+	level2	5.5184e+07
Indole	C8H7N	120-72-9	SIKJAQJRHWYJAI-UHFFFAOYSA-N	C00463	HMDB0000738	798	Alkaloids	Tryptophan alkaloids	Simple indole alkaloids	HERB000134;HERB000231;HERB000293;HERB000302;HERB000323;HERB000570;HERB000632;HERB001876;HERB002209;HERB002846;HERB002962;HERB003132;HERB003237;HERB003432;HERB003582;HERB003667;HERB004047;HERB004350;HERB005022;HERB005197;HERB006686;HERB006784	Null;Michelia alba;Null;Null;Radix Isatidis seu Baphicacanthi;Null;Camellia sinensis [Syn. Thea sinensis];flos puerariae lobatae;Semen Glycine Max;Lignum Dalbergiae odoriferae Rosewood;Flos Lonicerae;Sauromatum guttatum;Chimonanthus fragrans [Syn. Chimonanthus praecox];Viverra zibetha;Fructus Momordicae;Baphicacanthus cusia [Syn. Strobilanthes cusia ];Null;Folium Eriobotryae;Rhizoma Cimicifugae;N…	2.72	118.065	615.4		POS	[M+H]+;[M-H2O+H]+;[M+H]+	level2	6.57956e+07
Tyramine	C8H11NO	51-67-2	DZGWFCGJZKJUFP-UHFFFAOYSA-N	C00483	HMDB0000306	5610	Alkaloids	Tyrosine alkaloids	Phenylethylamines	HERB000085;HERB000237;HERB000259;HERB001503;HERB001873;HERB002655;HERB002833;HERB003053;HERB003528;HERB003549;HERB003559;HERB003711;HERB003715;HERB003802;HERB003803;HERB004402;HERB004457;HERB004948;HERB005162;HERB006122;HERB006387;HERB006460;HERB006500	Lophophora williamsii;Radix Ampelopsis;Null;Lolium multiflorum;Allium victorialis;Herba Capsellae;Glycine max;folium citri tangerie;Aloe;herba pyrolae chinensis;Viscum album;Claviceps purpurea;Fructus Hordei Germitus;Datura innoxia;Datura innoxia;pollen typhae;Radix Moghaniae Philippinensis;Null;Null;Herba Cirsii;Flos Daturae;Tephrosia noctiflora;Lamium barbatum	2.72	120.081	185.1		POS	[M-H2O+H]+;[M-H2O+H]+	level2	3.67365e+08
L-Isoleucine	C6H13NO2	73-32-5	AGPKZVBTJJNPAG-WHFBIAKZSA-N	C00407	HMDB0000172	6306	Amino acids and Peptides	Small peptides	Aminoacids	HERB000992;HERB001175;HERB002189;HERB003441;HERB004488;HERB004692;HERB004864;HERB005015;HERB000309;HERB000330;HERB000570;HERB001193;HERB001952;HERB002876;HERB003618;HERB004191;HERB004472;HERB004719;HERB004938;HERB004950;HERB005392;HERB005485;HERB004594;HERB006632	Ficus simplicissima;Semen Sojae Praeparata;Semen Juglandis;Cornu Saigae Tataricae;Fagopyrum esculentum;Herba Cistanches;Semen Astragali Complati;Ageratum conyzoides;Rhizoma Atractylodis macrocephalae;Rhizoma Pinelliae;Null;Radix Salviae liguliobae;Null;Radix Platycodi;Semen Phaseoli Radiati;Fructus Arctii lappae;Semen Euryales;Resi oliani;Rhizoma Dioscoreae;Fructus Corni;Lignum Santaii Albi;Concr…	2.72	132.102	155.5		POS	[M+H]+;[M+H]+;[M+H]+;[M+H]+;[M+H]+;[M+H]+	level2	4.13502e+08
5-Methylcytosine	C5H7N3O	554-01-8	LRSASMSXMSNRBT-UHFFFAOYSA-N	/	HMDB0002894	65040	Alkaloids	Pseudoalkaloids	pteridine alkaloids			2.72	126.066	147.6	1.9	POS	[M+H]+	level2	3.49632e+07
6-[(2S,3R,4S,5S,6R)-6-[[(2R,3R,4R)-3,4-dihydroxy-4-(hydroxymethyl)tetrahydrofuran-2-yl]oxymethyl]-3,4,5-trihydroxy-tetrahydropyran-2-yl]oxy-5-hydroxy-8-methoxy-2-methyl-benzo[g]chromen-4-one	C26H30O14	119170-51-3	NIVCJAYDAMQSJO-PAMAHNMISA-N	/	/	14189967	Polyketides	Xanthones	Methyl xanthones			2.72	565.155	1955.1	1.9	NEG	[M-H]-	level2	4.16945e+07
Paeonolide	C20H28O12	72520-92-4	IDZZECHGWAZTIB-NYBIBFQCSA-N	/	/	442923	Polyketides	Phloroglucinols	Acyl phloroglucinols	HERB000268;HERB000498;HERB000584;HERB000601;HERB000800;HERB000802;HERB001603;HERB002285;HERB003232;HERB004013;HERB004055;HERB004160;HERB004492;HERB004834	Null;Borneolum syntheticum;Rhizoma Atractylodis;Paeonia obovata;Radix Paeoniae Rubra;Null;Primula auricula;Betula platyphylla;fructus Capsici;Cortex Moutan;Flos Gossampini;Primula viscosa;Paeonia arborea;Folium Mori	2.72	459.15	1095.9		NEG	[M-H]-;[M-H]-	level2	3.058e+07
Isopimpinellin	C13H10O5	482-27-9	DFMAXQKDIGCMTL-UHFFFAOYSA-N	C02162	HMDB0034312	68079	Phenylpropanoids and polyketides	Coumarins and derivatives	Furanocoumarins	HERB000305;HERB000826;HERB001165;HERB001394;HERB001622;HERB001642;HERB003056;HERB003269;HERB003384;HERB003452;HERB003641;HERB003979;HERB004013;HERB004193;HERB004453;HERB004479;HERB004725;HERB004971;HERB005030;HERB005085;HERB005471;HERB006667;HERB007034;HERB007180	Radix Angelicae Dahuricae;Ruta graveolens;Null;Radix Angelicae Pubescentis;Radix Saposhnikoviae divaricatae;Toddalia asiatica;Citrus medica;Stellera chamaejasme;Radix Zanthoxyli;Dysosma pleiantha [Syn. Podophyllum pleianthum];Herba Portulacae;Changium smyrnioides;Cortex Moutan;Null;radix Peucedani;Radix et Rhizoma Notopterygii;Heracleum lanatum;Fructus Cnidii;Rhizoma Acori Talarinowii;Null;Null;H…	2.71	247.059	2800.2	2	POS	[M+H]+	level2	7.60389e+07
6,7-dimethoxy-2,2-dimethyl-2h-1-benzopyran	C13H16O3		PTIDGSWTMLSGAH-UHFFFAOYSA-N	C09018	HMDB0256742		Organoheterocyclic compounds	Benzopyrans	1-benzopyrans			2.71	243.101	2704.5	2.3	POS	[M+Na]+	level2	2.21553e+08
Naringenin chalcone	C15H12O5	5071-40-9	YQHMWTPYORBCMF-ZZXKWVIFSA-N	C06561	HMDB0029631	5280960	Phenylpropanoids and polyketides	Linear 1,3-diarylpropanoids	Chalcones and dihydrochalcones	HERB000028;HERB004345	Cassia absus;Humulus lupulus	2.71	271.06	2642.4	2.4	NEG	[M-H]-	level2	5.70396e+07
Oleanane -2H, +2O, 1COOH, O-HexA-HexA	C42H64O16	134250-13-8	SLWCVFLNZDOMEZ-UHFFFAOYSA-N		HMDB0039448	74029747	Lipids and lipid-like molecules	Prenol lipids	Terpene glycosides	HERB001355;HERB001779;HERB006925	Exocarpium Benincasae;Radix Glycyrrhizae;Null	2.71	823.412	2634.1	1.7	NEG	[M-H]-	level2	6.69989e+07
(E)-3-(4-hydroxy-3-methoxyphenyl)-N-[2-(4-hydroxyphenyl)ethyl]prop-2-enamide	C18H19NO4	66648-43-9	NPNNKDMSXVRADT-WEVVVXLNSA-N	C02717	HMDB0029365	5280537	Benzenoids	Phenols	Methoxyphenols	HERB000924;HERB000580;HERB001164;HERB002540;HERB003136;HERB005058;HERB000215;HERB000253;HERB000573;HERB000868;HERB000936;HERB001249;HERB001612;HERB001975;HERB002062;HERB002185;HERB002273;HERB002477;HERB002520;HERB002640;HERB003268;HERB003301;HERB003616;HERB003672;HERB003708;HERB004005;HERB004453;HERB005319;HERB005362;HERB005462;HERB007023;HERB004184;HERB002371;HERB002679;HERB002714;HERB004500;HER…	Tribulus terrestris;Fructus Xanthii sibirici;Fructus Zizyphi Jujubae;Rhizoma Coptidis;Herba Corydalis bungeae;Mosla scabra [Syn. Mosla punctata];Mucuna birdwoodiana;Aquilaria sinensis;Diploclisia glaucescens;Fructus Meliae Toosendan;Solanum khasianum;Cortex Lycii Radicis;Annona squamosa;Aristolochia manshuriensis;Ramulus Cinmomi;Polygonum multiflorum;Capsicum annuum;Aristolochia moupinensis;Sida …	2.71	314.137	2361	1.5	POS	[M+H]+	level2	3.14642e+07
Isochlorogenic acid C	C25H24O12	57378-72-0	UFCLZKMFXSILNL-RVXRWRFUSA-N		HMDB0030707	6474309	Organic oxygen compounds	Organooxygen compounds	Alcohols and polyols	HERB002962;HERB003039;HERB005483;HERB000884;HERB000242;HERB000580;HERB001305;HERB002713;HERB003137;HERB000387;HERB000559;HERB000909;HERB001000;HERB001901;HERB003454;HERB004746;HERB005485;HERB006085;HERB007046;HERB000066;HERB003031	Flos Lonicerae;Herba Cichorii;Eupatorium rebaudianum;Herba andrographitis;Rhizoma Imperatae;Fructus Xanthii sibirici;Caulis Erycibes;herba centellae;Null;Null;Cynara scolymus;Cynara cardunculus;Coffea robusta;Null;Laggera alata;Achillea alexandri-regis;Concretio Silicea Bambusae;Coffea arabica;Fructus Gardeniae;Folium Artemisiae Argyi;Flos Chrysanthemi	2.71	515.118	2165.9	2	NEG	[M-H]-	level2	3.08823e+07
Hydroxyecdysone	C27H44O7	5289-74-7	NKDFYOWSKOHCCO-YPVLXUMRSA-N		HMDB0030180	5459840	Lipids and lipid-like molecules	Steroids and steroid derivatives	Bile acids, alcohols and derivatives	HERB004218;HERB002845;HERB002904;HERB004533;HERB003301;HERB006823;HERB000818;HERB006899;HERB001217;HERB000186;HERB000197;HERB000220;HERB000247;HERB000571;HERB000573;HERB000604;HERB000872;HERB001052;HERB001247;HERB001409;HERB001484;HERB001553;HERB001621;HERB001989;HERB002475;HERB002686;HERB002902;HERB002937;HERB003210;HERB003444;HERB003504;HERB003584;HERB003611;HERB003676;HERB003730;HERB004029;HER…	Radix Achyranthis bidentatae;Tinospora craveniana;Null;Tinospora sagittata;Chenopodium album;Paris polyphylla var. yunnanensis;Rhizoma Paridis;Paris polyphylla;Null;Semen Ginkgo;Null;Bombyx mori;Herha Ajugae Ciliatae;Periostracum Cicadae;Diploclisia glaucescens;Radix Aconiti Kusnezoffii;Radix Cyathulae;Lychnis fulgens;Fructus Kochiae;Cortex Eucommiae;Achyranthes aspera var. indica;Polypodium vulg…	2.71	525.305	1761.9	2.2	NEG	[M+FA]-	level2	8.94733e+08
Scopoletin	C10H8O4	92-61-5	RODXRVNMMDRFIK-UHFFFAOYSA-N	C01752	HMDB0034344	5280460	Phenylpropanoids and polyketides	Coumarins and derivatives	Hydroxycoumarins	HERB002957;HERB003273;HERB004832;HERB005114;HERB001734;HERB001896;HERB002370;HERB005479;HERB003913;HERB000144;HERB000221;HERB000267;HERB000286;HERB000305;HERB000323;HERB000330;HERB000375;HERB000403;HERB000472;HERB000631;HERB000697;HERB000879;HERB000903;HERB001032;HERB001069;HERB001164;HERB001165;HERB001210;HERB001254;HERB001291;HERB001293;HERB001305;HERB001362;HERB001394;HERB001436;HERB001448;HER…	Glechoma longituba;Ulmus parvifolia;Fructus Mori;Caulis Polygoni Multiflori;Fructus Citri sarcodactylis;Caulis Mahoniae;Herba Visci;Convolvulus arvensis;Morus mongolica;Euphorbia royleana;Herba Patriniae;Radix Paeoniae Alba;Null;Radix Angelicae Dahuricae;Radix Isatidis seu Baphicacanthi;Rhizoma Pinelliae;Lycium chinense var. potaninii;Radix Glehniae;Herba Polygoni Avicularis;Ligusticum sinense cv…	2.71	193.049	762.9	1.7	POS	[M+H]+	level2	3.02822e+07
Procyanidin B2	C30H26O12	29106-49-8	XFZJEEAOWLFHDH-NFJBMHMQSA-N	C17639	HMDB0033973	122738	Phenylpropanoids and polyketides	Flavonoids	Biflavonoids and polyflavonoids	HERB004948;HERB001942;HERB000497;HERB000508;HERB000691;HERB001220;HERB001432;HERB001478;HERB001679;HERB002062;HERB002127;HERB003499;HERB003586;HERB003786;HERB003941;HERB004292;HERB004388;HERB004423;HERB004694;HERB005129;HERB005279;HERB005461;HERB006814;HERB006933;HERB000453;HERB000793;HERB000806;HERB001034;HERB001208;HERB002061;HERB002282;HERB002420;HERB002591;HERB002941;HERB003106;HERB003573;HER…	Null;Rhizoma Dryriae;semen arecae;herba Menthae;Rheum sp.;Garcinia mangostana;Antenoron neofiliforme;Cinnamomum bejolghota;Null;Ramulus Cinmomi;Davallia mariesii;Euphoria longan [Syn. Dimocarpus longan];Arachis hypogaea;Campylotropis hirtella;Flos Buddlejae;Aesculus hippocastanum;Cassia fistula;Vitis vinifera;Cortex Cinmomi;Dioscorea cirrhosa [Syn. Dioscorea pogonoides];Cola acuminata;Fagopyrum c…	2.71	579.148	642.9	2.1	POS	[M+H]+	level2	8.55266e+07
beta-D-Glucopyranoside, 2-methoxy-4-[(1S,3aS,4R,6aR)-tetrahydro-3a-hydroxy-4-(4-hydroxy-3-methoxyphenyl)-1H,3H-furo[3,4-c]furan-1-yl]phenyl	C26H32O12		GQLQVPZSTWXDBQ-ZOKOZUFBSA-N							HERB001171;HERB001409;HERB006192	Null;Cortex Eucommiae;Valeriana officinalis	2.71	554.222	1444.7	2.1	POS	[M+NH4]+	level2	1.04364e+07
Aucubin	C15H22O9		RJWJHRPNHPHBRN-FKVJWERZSA-N							HERB000020;HERB000725;HERB000766;HERB000767;HERB000769;HERB000770;HERB000809;HERB000858;HERB001019;HERB001104;HERB001171;HERB001193;HERB001198;HERB001371;HERB001409;HERB001410;HERB001783;HERB002369;HERB003031;HERB003174;HERB003423;HERB003489;HERB003636;HERB003808;HERB003941;HERB003972;HERB004367;HERB005118;HERB005446;HERB005918;HERB006136;HERB006139;HERB006280;HERB006380;HERB007012;HERB007197	Veronica persica;Plantago lanceolata;Plantago asiatica;Herba Plantaginis;Null;Semen Plantaginis;Odontites serotina;Cortex Eucommiae;Plantago major;Bulbus Allii;Null;Radix Salviae liguliobae;Vitex rotundifolia [Syn. Vitex trifollia var. simplicifolia ];Aucuba japonica;Cortex Eucommiae;Null;Rehmannia glutinosa [Syn. Rehmannia glutinosa f. huechingensis];Null;Flos Chrysanthemi;Semen armeniacae amaru…	2.71	391.124	154.4	1.1	NEG	[M+FA]-	level2	2.94016e+08
Lasiodiplodin	C17H24O4	32885-81-7	OKWRDLQBKAOJNC-UHFFFAOYSA-N				Polyketides	Macrolides	Zearalenones	HERB003973	Jatropha gossypifolia	2.71	291.159	3126.3	2.5	NEG	[M-H]-	level2	7.68439e+07
Angelol A	C20H24O7		GFMYIOGFYYHKLA-PWZGUCPHSA-N									2.71	399.139	2784	2.4	POS	[M+Na]+	level2	3.22577e+07
(2R,3S,4S,5R,6R)-2-[[(2R,3R,4R,5S)-3,4-dihydroxy-5-(hydroxymethyl)oxolan-2-yl]oxymethyl]-6-[(2E)-3,7-dimethylocta-2,6-dienoxy]oxane-3,4,5-triol	C21H36O10		AWDKYYYAAQQLEF-XRSPUIAPSA-N									2.71	466.263	2629.8	1.4	POS	[M+NH4]+	level2	9.17771e+06
Methylophiopogonanone A	C19H18O6		BXTNNJIQILYHJB-UHFFFAOYSA-N							HERB003708;HERB005528	Ophiopogon japonicus;Tetrapanax papyriferus	2.71	341.102	2565.1	2.5	NEG	[M-H]-	level2	2.59952e+07
3-(4-methoxyphenyl)-7-[(2S,3R,4S,5S,6R)-3,4,5-trihydroxy-6-(hydroxymethyl)oxan-2-yl]oxychromen-4-one	C22H22O9		MGJLSBDCWOSMHL-MIUGBVLSSA-N									2.71	431.132	2336.1	2.1	POS	[M+H]+	level2	1.2324e+08
Tinnevellin glucoside	C20H24O9		FEZDDTIDMGTSLT-CZNQJBLBSA-N							HERB001621	Folium Sene	2.71	409.148	1895.5	2.6	POS	[M+H]+	level2	2.91032e+07
5-[6-(3-hydroxy-4-methoxyphenyl)-1,3,3a,4,6,6a-hexahydrofuro[3,4-c]furan-3-yl]-2-methoxyphenol	C20H22O6		VRHZMFGDDGFRLP-UHFFFAOYSA-N							HERB003711;HERB004694;HERB005508;HERB005659	Claviceps purpurea;Cortex Cinmomi;Radix Smilacis;Radix Clematidis	2.71	357.133	1864.3	1.6	NEG	[M-H]-	level2	4.69488e+07
2''-Rhamnosylvitexin	C27H30O14		LYGPBZVKGHHTIE-HUBYJIGHSA-N									2.71	579.169	1604.6	1.7	POS	[M+H]+	level2	3.7292e+07
2-Phenylethyl 6-O-((2S,3R,4R)-3,4-dihydroxy-4-(hydroxymethyl)tetrahydrofuran-2-yl)-.beta.-D-glucopyranoside	C19H28O10	876165-17-2	GZSQKOFXMZDKPV-DERWZFJFSA-N				Organic oxygen compounds	Organooxygen compounds	Carbohydrates and carbohydrate conjugates	HERB005074;HERB007070	Punica granatum;Tinospora sinensis	2.71	415.16	1244.2	2.2	NEG	[M-H]-	level2	1.80617e+07
Gentiopicrin	C16H20O9		DUAGQYUORDTXOR-GPQRQXLASA-N							HERB003479;HERB002904;HERB003478;HERB003636;HERB004507;HERB005469;HERB000355;HERB000549;HERB000857;HERB000963;HERB000969;HERB000970;HERB000998;HERB001112;HERB001170;HERB001183;HERB001288;HERB001327;HERB002063;HERB002280;HERB002333;HERB002544;HERB002565;HERB003482;HERB003641;HERB003657;HERB003739;HERB003832;HERB004764;HERB005543;HERB005865;HERB005969;HERB005987;HERB006936;HERB006954;HERB007172	Radix Gentianae;Null;Null;Herba Verbae;Radix Gentiae macrophyllae;Gentiana tianschanica;Swertia franchetiana;Gentiana burseri;Swertia davidii;Gentiana scabra var. buesgeri;Swertia fasciculata;Gentiana crassicaulis;Gentiana robusta;Gentiana dahurica;Swertia macrosperma;Swertia punicea var. lutescens;Gentiana rigescens;Gentiana manshurica;Swertia kouitchensis;Gentiana rhodantha;Swertia erythrostict…	2.71	355.102	959.5	2.6	NEG	[M-H]-	level2	3.38631e+08
Quercetin 3-O-malonylglucoside	C24H22O15		NBQPHANHNTWDML-UJKBSQBPSA-N									2.71	573.087	826.1	2.2	POS	[M+Na]+	level2	5.84193e+07
(2S,3R,4R,5R,6S)-2-[(2R,3R,4S,5R,6R)-2-[2-(3,4-dihydroxyphenyl)ethoxy]-3,5-dihydroxy-6-(hydroxymethyl)oxan-4-yl]oxy-6-methyloxane-3,4,5-triol	C20H30O12		DORPKYRPJIIARM-GYAWPQPFSA-N							HERB000835;HERB001251;HERB003245;HERB003851;HERB004040;HERB004041;HERB004692;HERB005473;HERB006280	Folium Clerodentri trichotomi;Null;Semen Raphani;Flos Mume;Folium Viticis Negundo;Oleum Viticis Negundo;Herba Cistanches;Lippia dulcis;Radix Scrophulariae	2.71	461.166	603.3	1.9	NEG	[M-H]-	level2	3.0731e+07
Geniposidic acid	C16H22O10		ZJDOESGVOWAULF-OGJQONSISA-N							HERB000047;HERB001171;HERB001409;HERB001783;HERB005206;HERB005209;HERB005485;HERB005747;HERB007046;HERB007050;HERB000208;HERB000770;HERB001193;HERB001410;HERB001652;HERB002990;HERB003477;HERB003851;HERB004692;HERB005195;HERB006752	Cornus suecica;Null;Cortex Eucommiae;Rehmannia glutinosa [Syn. Rehmannia glutinosa f. huechingensis];Gardenia jasminoides var. grandiflora;Gardenia jasminoides var. grandiflora;Concretio Silicea Bambusae;Lantana camara;Fructus Gardeniae;Gardenia jasminoides [Syn. Gardenia florida ];Herba Hedyotis Diffusae;Semen Plantaginis;Radix Salviae liguliobae;Null;Gmelina philippensis;Genipa americana;Ixora …	2.71	373.113	159.7	2.6	NEG	[M-H]-	level2	1.13976e+09
Isoguanosine	C10H13N5O5		MIKUYHXYGGJMLM-UUOKFMHZSA-N							HERB000129;HERB000139	Fructus Crotonis;Null	2.71	284.098	152.9	2.5	POS	[M+H]+	level2	1.1969e+08
4-Hydroxycinnamic acid	C9H8O3	7400-08-0	NGSWKAQJJWESNS-ZZXKWVIFSA-N	C00811	HMDB0002035	637542	Shikimates and Phenylpropanoids	Phenylpropanoids (C6-C3)	Cinnamic acids and derivatives	HERB002941;HERB001410;HERB004948;HERB003743;HERB006269;HERB000208;HERB000244;HERB001076;HERB001249;HERB002022;HERB002377;HERB003623;HERB005287;HERB006335;HERB004462;HERB004832;HERB001719;HERB002094;HERB004479;HERB007222;HERB000588;HERB004386;HERB006122;HERB006344;HERB004993;HERB001355;HERB001779;HERB006618;HERB001915;HERB000330;HERB000842;HERB001409;HERB002560;HERB005085;HERB005412;HERB006718;HER…	Rhizoma Fagopyri Cymosi;Null;Null;Mangifera indica;Flos Inulae;Herba Hedyotis Diffusae;Imperata cylindrica var. major;Herba Cirsii Japonici;Cortex Lycii Radicis;Rhizoma Curcumae;Tadehagi triquetrum;herba meconpsis integrifoliae;Styrax;Herba Commelie;Senecio scandens [Syn. Senecio chinensis];Fructus Mori;Herba Speranskiae tuberculatae;Spora Lygodii;Radix et Rhizoma Notopterygii;Campsis grandiflora…	2.71	147.044	1436.3		POS	[M-H2O+H]+;[M+H]+	level2	4.26675e+07
2'-Aminoacetophenone	C8H9NO	551-93-9	GTDQGKWDWVUKTI-UHFFFAOYSA-N	/	HMDB0032630	11086	Amino acids and Peptides	Small peptides	Aminoacids			2.71	118.065	957.9		POS	[M-H2O+H]+;[M+H]+;[M+H]+	level2	1.24354e+08
2',4'-Dihydroxyacetophenone	C8H8O3	89-84-9	SULYEHHGGXARJS-UHFFFAOYSA-N	C03663	HMDB0029659	6990	Shikimates and Phenylpropanoids	/	/	HERB002370;HERB003031;HERB003565;HERB004694;HERB004973;HERB005573;HERB006258;HERB000285;HERB001210;HERB004013;HERB005022	Herba Visci;Flos Chrysanthemi;Tylophora ovata;Cortex Cinmomi;Rhizoma Belamcandae;Ilex pubescens var. glaber;Radix Cynchi Paniculati;Radix cynchi atrati;Radix Angelicae sinensis;Cortex Moutan;Rhizoma Cimicifugae	2.71	135.044	724.4		POS	[M-H2O+H]+;[M-H2O+H]+;[M+H]+;[M-H2O+H]+	level2	6.60733e+07
2-Hydroxyadenine	C5H5N5O	3373-53-3	DRAVOWXCEBXPTN-UHFFFAOYSA-N	/	HMDB0000403	76900	Alkaloids	Pseudoalkaloids	Purine alkaloids	HERB000129;HERB000139	Fructus Crotonis;Null	2.71	152.056	152.9		POS	[M+H]+;[M+H]+	level2	6.35205e+08
Uracil	C4H4N2O2	66-22-8	ISAKRJDGNUQOIC-UHFFFAOYSA-N	C00106	HMDB0000300	1174	Alkaloids	Pseudoalkaloids	Purine alkaloids	HERB006310;HERB000253;HERB000281;HERB000293;HERB000323;HERB000330;HERB000570;HERB000580;HERB000606;HERB000616;HERB000706;HERB000849;HERB000879;HERB000881;HERB000887;HERB001101;HERB001210;HERB001333;HERB001700;HERB001776;HERB002126;HERB003160;HERB003192;HERB003454;HERB003503;HERB004402;HERB004479;HERB004488;HERB004607;HERB005390;HERB005478;HERB005609;HERB005732;HERB005759;HERB005760;HERB005782;HER…	Fructus Bruceae;Aquilaria sinensis;Radix Pulsatillae;Null;Radix Isatidis seu Baphicacanthi;Rhizoma Pinelliae;Null;Fructus Xanthii sibirici;Null;Null;Radix Dichroae;Bulbus Fritillariae Cirrhosae;Null;Radix Aconiti;Radix chuanxiong；Rhizoma Chuanxiong;Folium Isatidis;Radix Angelicae sinensis;Cordyceps;Petasites japonicus;Radix Aconiti Lateralis;Sargassum;Fagopyrum tataricum;flos farfarae;Laggera ala…	2.71	113.034	147.6	0.8	POS	[M+H]+	level2	7.15913e+07
3-hydroxy-3-methyl-5-oxo-5-[[(2R,3S,4S,5R,6S)-3,4,5-trihydroxy-6-(2-methyl-4-oxo-pyran-3-yl)oxy-tetrahydropyran-2-yl]methoxy]pentanoic acid	C18H24O12	/	WCVUIHQUPRXYKT-RGCIIANRSA-N	/	/	22297602	/	/	/			2.71	431.118	890.9	2.3	NEG	[M-H]-	level2	2.56897e+07
[(2S,3R,4S,5S,6R)-3,4,5-trihydroxy-6-(hydroxymethyl)tetrahydropyran-2-yl] (2E,6E)-8-hydroxy-2,6-dimethyl-octa-2,6-dienoate	C16H26O8	/	QZIOPOIUZGGXKI-KOYXEPTDSA-N	/	/	14635445	Terpenoids	Monoterpenoids	Acyclic monoterpenoids			2.71	345.155	759		NEG	[M-H]-;[M-H]-	level2	1.49025e+07
6-(hydroxymethyl)pyridin-3-ol	C6H7NO2	/	NESFDGDRYVANBC-UHFFFAOYSA-N	/	/	419490	Alkaloids	Nicotinic acid alkaloids	Pyridine alkaloids	HERB000849;HERB000881;HERB001104;HERB001211;HERB005012;HERB004774	Bulbus Fritillariae Cirrhosae;Radix Aconiti;Bulbus Allii;Radix Codonopsis pilosulae;Radix Rehmanniae;Rhizoma Sparganii	2.71	126.055	429.3	1.9	POS	[M+H]+	level2	1.37852e+07
Gitogenin	C27H44O4	6811-13-8	FWCXELAAYFYCSR-UHFFFAOYSA-N		HMDB0301778	287688	Lipids and lipid-like molecules	Prenol lipids	Triterpenoids	HERB007023;HERB000064;HERB002376;HERB003463;HERB003534;HERB005059;HERB005477;HERB002127;HERB003796;HERB004869;HERB001162;HERB001613;HERB002679;HERB002680;HERB004136;HERB006191;HERB006767	Rhizoma Anemarrhee;Veratrum eschscholtzii;Null;Veratrum fimbriatum;Null;Null;Semen Hyoscyami;Davallia mariesii;Null;Dioscorea tokoro;Hosta sieboldiana;Agave americana;Fructus Tribuli;Tribulus terrestris;Murraya microphylla;Bulbus Allii Macrostemi;Murraya siamensis	2.7	433.329	3323.8	2.1	POS	[M+H]+	level2	2.00848e+07
Hulupinic acid	C15H20O4		KKNXLCGOZLVUHL-UHFFFAOYSA-N		HMDB0030102	12310637	Organic acids and derivatives	Vinylogous acids		HERB004345	Humulus lupulus	2.7	263.128	3027.7	3	NEG	[M-H]-	level2	2.95414e+07
Isosaxalin	C16H16O6	26091-76-9	FOINLJRVEBYARJ-UHFFFAOYSA-N		HMDB0030745	328236	Phenylpropanoids and polyketides	Coumarins and derivatives	Furanocoumarins			2.7	327.085	2965.9	2.7	POS	[M+Na]+	level2	1.15519e+07
Suberosin	C15H16O3		RSZDAYHEZSRVHS-UHFFFAOYSA-N		HMDB0302544		Phenylpropanoids and polyketides	Coumarins and derivatives		HERB000198;HERB000267;HERB000305;HERB000308;HERB002424	Plumbago zeylanica;Radix Paeoniae Alba;Radix Angelicae Dahuricae;Null;Pericarpium Zanthoxyli	2.7	245.116	2629.8	3.1	POS	[M+H]+	level2	1.44456e+07
Aviprin	C16H16O6		PEWFWDOPJISUOK-UHFFFAOYSA-N		HMDB0256020		Phenylpropanoids and polyketides	Coumarins and derivatives	Furanocoumarins			2.7	305.101	2455.2	2.9	POS	[M+H]+	level2	7.84178e+07
2,4,5-Trimethoxybenzaldehyde	C10H12O4	4460-86-0	IAJBQAYHSQIQRE-UHFFFAOYSA-N		HMDB0029648	20525	Benzenoids	Benzene and substituted derivatives	Benzoyl derivatives			2.7	197.08	2144.7	2.7	POS	[M+H]+	level2	4.01592e+07
Xanthyletin	C14H12O3		QOTBQNVNUBKJMS-UHFFFAOYSA-N	C09317	HMDB0302525		Phenylpropanoids and polyketides	Coumarins and derivatives	Pyranocoumarins			2.7	229.085	1984.1	3.2	POS	[M+H]+	level2	2.20835e+07
Dehydro-1,8-cineole	C10H16O	92760-25-3	LOOYOTLEOHYYOV-UHFFFAOYSA-N		HMDB0036085	523035	Organoheterocyclic compounds	Pyrans		HERB001734;HERB005894;HERB006930	Fructus Citri sarcodactylis;Herba Asari;Null	2.7	153.127	1846.1	2.7	POS	[M+H]+	level2	1.9451e+07
8-(2-hydroxypropan-2-yl)-8,9-dihydrofuro[2,3-h]chromen-2-one	C14H14O4		YRAQEMCYCSSHJG-UHFFFAOYSA-N		HMDB0244406		Phenylpropanoids and polyketides	Coumarins and derivatives	Furanocoumarins	HERB004013;HERB004193;HERB004971;HERB001165;HERB001394;HERB003202;HERB003636;HERB004479;HERB004639	Cortex Moutan;Null;Fructus Cnidii;Null;Radix Angelicae Pubescentis;Notopterygium forbesii [Syn. Notopterygium franchetii];Herba Verbae;Radix et Rhizoma Notopterygii;Phellodendron japonicum	2.7	247.096	1582.3	1.5	POS	[M+H]+	level2	1.39243e+07
Ferulaldehyde	C10H10O3	20649-42-7	DKZBBWMURDFHNE-NSCUHMNNSA-N	C02666	HMDB0141782	5280536	Benzenoids	Phenols	Methoxyphenols	HERB001198;HERB005476;HERB000090;HERB000253;HERB002612;HERB005375;HERB006579;HERB006831;HERB006344;HERB000580;HERB000868;HERB001032;HERB001409;HERB001876;HERB003725;HERB004734;HERB005059;HERB005969;HERB001171;HERB003806;HERB005234;HERB005838;HERB003526;HERB004546;HERB005392	Vitex rotundifolia [Syn. Vitex trifollia var. simplicifolia ];Herba Aristolochiae;Benzoinum;Aquilaria sinensis;Juglans cinerea;Taraxacum formosanum;Acer saccharinum;Taxus yunnanensis;Nicotiana tabacum;Fructus Xanthii sibirici;Fructus Meliae Toosendan;Null;Cortex Eucommiae;flos puerariae lobatae;Fructus Viticis;Nux Prinsepiae;Null;Swertia angustifolia;Null;Paulownia tomentosa;Fraxinus quadrangulat…	2.7	179.07	1507.8	2.6	POS	[M+H]+	level2	7.66893e+07
(S)-Isosclerone	C10H10O3	54712-38-8	ZXYYTDCENDYKBR-UHFFFAOYSA-N		HMDB0038712	10442251	Benzenoids	Tetralins		HERB001324;HERB006860;HERB001695;HERB003153;HERB002396;HERB002398;HERB002561	Juglans mandshurica var. sieboldiana;Polysaccharidum Versicolor;Null;Null;Juglans mandshurica;Juglans regia;Engelhardia roxburghiana	2.7	179.07	1389.2	3.2	POS	[M+H]+	level2	8.70098e+06
4-Methylumbelliferone	C10H8O3		HSHNITRMYYLLCV-UHFFFAOYSA-N	C03081	HMDB0059622	5280567	Phenylpropanoids and polyketides	Coumarins and derivatives	Hydroxycoumarins	HERB004719	Resi oliani	2.7	177.054	1253.6	3	POS	[M+H]+	level2	1.59827e+08
Cuminaldehyde	C10H12O	122-03-2	WTWBUQJHJGUZCY-UHFFFAOYSA-N	C06577	HMDB0002214	326	Terpenoids	Monoterpenoids	Menthane monoterpenoids	HERB002993;HERB003658;HERB005716;HERB005774;HERB000091;HERB000344;HERB000864;HERB000879;HERB001210;HERB001383;HERB001402;HERB001565;HERB002515;HERB003136;HERB003857;HERB004004;HERB004063;HERB004853;HERB005325;HERB005337;HERB005433;HERB005606;HERB005902;HERB000066;HERB000638;HERB000688;HERB000777;HERB001394;HERB001622;HERB001754;HERB002062;HERB002342;HERB002424;HERB003031;HERB004719;HERB005767;HER…	Null;Herba Ephedrae;Gallus domesticus;Fructus Ulmi Macrocarpae;Eucalyptus globulus;Corydalis claviculata;Null;Null;Radix Angelicae sinensis;Dicentra cucullaria;Cicuta virosa;Dicentra oregana;Artemisia annua;Herba Corydalis bungeae;Dicentra formosa;Resi myrrhae;Null;Fructus Amomi;Dicentra eximia;Fructus Amomi;Herba Gueldenstaedtiae Multiflorae;Berberis valdiviana;Eucalyptus tereticornis;Folium Art…	2.7	149.096	1217.6	2.7	POS	[M+H]+	level2	3.7087e+07
4-Coumaryl_alcohol	C9H10O2	20649-40-5	PTNLHDGQWUGONS-OWOJBTEDSA-N	C02646	HMDB0003654	5280535	Phenylpropanoids and polyketides	Cinnamyl alcohols				2.7	151.075	1094.3	2.8	POS	[M+H]+	level2	5.23408e+07
2,5-Dihydroxyacetophenone	C8H8O3	490-78-8	WLDWSGZHNBANIO-UHFFFAOYSA-N		HMDB0032629	10279	Organic oxygen compounds	Organooxygen compounds	Carbonyl compounds			2.7	153.054	1074.9	2.7	POS	[M+H]+	level2	1.52313e+07
Xanthotoxol	C11H6O4	2009-24-7	JWVYQQGERKEAHW-UHFFFAOYSA-N	C00841	HMDB0029457	65090	Phenylpropanoids and polyketides	Coumarins and derivatives	Furanocoumarins	HERB000305;HERB000323;HERB000403;HERB000554;HERB001011;HERB001165;HERB001394;HERB001680;HERB001904;HERB002145;HERB003028;HERB003636;HERB003979;HERB004013;HERB004193;HERB004197;HERB004250;HERB004479;HERB004971;HERB006338;HERB006429;HERB006766;HERB006784;HERB006837;HERB006852	Radix Angelicae Dahuricae;Radix Isatidis seu Baphicacanthi;Radix Glehniae;Null;Ammi majus;Null;Radix Angelicae Pubescentis;Angelica furcijuga;Poncirus trifoliata;Angelica taiwaniana;Null;Herba Verbae;Changium smyrnioides;Cortex Moutan;Null;Heracleum sphondylium;Pastinaca sativa;Radix et Rhizoma Notopterygii;Fructus Cnidii;Heracleum lanatum var. asiaticum;Angelica officinalis;Angelica archangelica…	2.7	203.033	1025.5	3.1	POS	[M+H]+	level2	2.62952e+07
Paeonol	C9H10O3		UILPJVPSNHJFIK-UHFFFAOYSA-N	C10712	HMDB0256081		Organic oxygen compounds	Organooxygen compounds	Carbonyl compounds	HERB005030;HERB003851;HERB000036;HERB000216;HERB000246;HERB000267;HERB000268;HERB000305;HERB000308;HERB000338;HERB000498;HERB000584;HERB000614;HERB000638;HERB000800;HERB000801;HERB000822;HERB000850;HERB000949;HERB001603;HERB001876;HERB001915;HERB002342;HERB002432;HERB002452;HERB002483;HERB002640;HERB003070;HERB003232;HERB003439;HERB003777;HERB004013;HERB004055;HERB004068;HERB004160;HERB004609;HER…	Rhizoma Acori Talarinowii;Flos Mume;Ardisiae japonicae;Null;Null;Radix Paeoniae Alba;Null;Radix Angelicae Dahuricae;Null;Herba Scutellariae barbatae;Borneolum syntheticum;Rhizoma Atractylodis;Cacumen et Folium Biotae;Radix Bupleuri;Radix Paeoniae Rubra;Paeonia lactiflora wild;Fructus Leonuri;Paeonia veitchii;Bulbus Allii Fistulosi;Primula auricula;flos puerariae lobatae;Fructus Lycii;Cortex Magno…	2.7	167.07	892	3.2	POS	[M+H]+	level2	1.91956e+07
Phthalic anhydride	C8H4O3		LGRFSURHDFAFJT-UHFFFAOYSA-N		HMDB0256501		Organoheterocyclic compounds	Benzofurans	Benzofuranones	HERB001210;HERB000879;HERB003276	Radix Angelicae sinensis;Null;Phryma leptostachya	2.7	149.023	853.2	3.1	POS	[M+H]+	level2	1.31621e+07
Propiophenone	C9H10O	93-55-0	KRIOVPPHQSLHCZ-UHFFFAOYSA-N		HMDB0032623	7148	Shikimates and Phenylpropanoids|	Flavonoids	Chalcones			2.7	135.08	631.8	2	POS	[M+H]+	level2	1.06241e+07
3-Methylindole	C9H9N	83-34-1	ZFRKQXVRDFCRJG-UHFFFAOYSA-N	C08313	HMDB0000466	6736	Alkaloids	Tryptophan alkaloids	Simple indole alkaloids	HERB003432;HERB005429;HERB005485;HERB007046;HERB002209;HERB000663	Viverra zibetha;Beta vulgaris;Concretio Silicea Bambusae;Fructus Gardeniae;Semen Glycine Max;Catharanthus roseus	2.7	132.08	615.4	2.7	POS	[M+H]+	level2	2.69581e+07
Ephedrine	C10H15NO	299-42-3	KWGRBVOPPLSCSI-WPRPVWTQSA-N	C01575	HMDB0015451	9294	Benzenoids	Benzene and substituted derivatives	Phenylpropanes	HERB000339;HERB001207;HERB001403;HERB002526;HERB002993;HERB003317;HERB003658;HERB003986;HERB004069;HERB004907;HERB005143;HERB005156;HERB005925;HERB005930;HERB006574;HERB006877;HERB007080;HERB000330;HERB003164;HERB003659;HERB000162;HERB002520;HERB007018;HERB000331;HERB002804	Ephedra lepidosperma;Ephedra monosperma;Conium maculatum;Sida cordifolia;Null;Ephedra likiangensis;Herba Ephedrae;Ephedra przewalskii;Ephedra equisetina;Ephedra gerardiana;Ephedra procera;Ephedra distachya;Ephedra intermedia var. tibetica;Ephedra regeliana;Ephedra minuta var. dioeca;Ephedra saxatilis;Ephedra intermedia;Rhizoma Pinelliae;Radix Sophorae flavescentis;Radix Ephedrae;Radix Stemoe;Sida…	2.7	166.122	593.4	3	POS	[M+H]+	level2	1.00627e+07
2,4,6-Trimethylphenol	C9H12O	527-60-6	BPRYUXCVCCNUFE-UHFFFAOYSA-N		HMDB0032544	10698	Benzenoids	Phenols	Cresols	HERB006259	Radix Dipsaci	2.7	137.096	535	3.2	POS	[M+H]+	level2	2.08484e+07
Acetophenone	C8H8O	98-86-2	KWOLFJPFCHCOCG-UHFFFAOYSA-N	C07113	HMDB0033910	7410	Organic oxygen compounds	Organooxygen compounds	Carbonyl compounds	HERB000090;HERB001309;HERB001714;HERB001726;HERB002168;HERB002345;HERB002993;HERB003658;HERB004042;HERB004734;HERB004783;HERB004973;HERB005287;HERB006258;HERB006280;HERB006575;HERB007040;HERB000415;HERB000638;HERB001210;HERB001622;HERB001876;HERB002062;HERB002563;HERB003431;HERB004029;HERB004068;HERB004191;HERB004694;HERB004834;HERB006045;HERB007208	Benzoinum;Flos Caryophylli;Elsholtzia bodinieri;Resina Liquidambaris;Null;Hericium erinaceus;Null;Herba Ephedrae;Null;Nux Prinsepiae;Radix Notoginseng;Rhizoma Belamcandae;Styrax;Radix Cynchi Paniculati;Radix Scrophulariae;Urtica dioica;Populus balsamifera;Null;Radix Bupleuri;Radix Angelicae sinensis;Radix Saposhnikoviae divaricatae;flos puerariae lobatae;Ramulus Cinmomi;Radix Scutellariae;Null;Se…	2.7	121.065	158.1	0.4	POS	[M+H]+	level2	2.63076e+08
Gallic acid	C7H6O5	149-91-7	LNTHITQWFMADLM-UHFFFAOYSA-N	C01424	HMDB0005807	370	Benzenoids	Benzene and substituted derivatives	Benzoic acids and derivatives	HERB000143;HERB000237;HERB000267;HERB000330;HERB000472;HERB000588;HERB000800;HERB000822;HERB001034;HERB001069;HERB001071;HERB001215;HERB001254;HERB001610;HERB001729;HERB001754;HERB001876;HERB002040;HERB002191;HERB002194;HERB002242;HERB002365;HERB002405;HERB002424;HERB002473;HERB002993;HERB003192;HERB003274;HERB003535;HERB003573;HERB003730;HERB003840;HERB004013;HERB004021;HERB004453;HERB004519;HER…	Null;Radix Ampelopsis;Radix Paeoniae Alba;Rhizoma Pinelliae;Herba Polygoni Avicularis;Null;Radix Paeoniae Rubra;Fructus Leonuri;Null;Radix et Rhizoma Rhei;Null;Semen Cavaliae;Herba Euphorbiae humifusae;Herba Potentillae Discoloris;Null;Null;flos puerariae lobatae;Fructus Choerospondiatis;Folium Nelumbinis;Fructus Chebulae;Semen Sesami Nigrum;Herba Saxifragae;Rhizoma Polygoni cuspidati;Pericarpium…	2.7	169.013	157	3.1	NEG	[M-H]-	level2	2.54383e+08
Maltoxazine	C10H13NO2	80933-73-9	MTHASAHNRVFFOM-UHFFFAOYSA-N		HMDB0030372	13875298	Organoheterocyclic compounds	Pyrrolidines		HERB001164;HERB001386;HERB001858;HERB002389;HERB002472;HERB003142;HERB003164;HERB003166;HERB004053;HERB005700;HERB006186;HERB006472;HERB007217;HERB007219	Fructus Zizyphi Jujubae;Laburnum anagyroides;Thermopsis alpina;Thermopsis alternifolia;flos Sophorae;Sophora alopecuroides;Radix Sophorae flavescentis;Sophora flavescens [Syn. Sophora angustfolia];Thermopsis lanceolata;Ziziphus jujuba var. inermis;Thermopsis chinensis;Thermopsis lupinoides;Wisteria sinensis;Wisteria sinensis	2.7	180.101	152.9	2.8	POS	[M+H]+	level2	1.44769e+08
Anabasine	C10H14N2	13078-04-1	MTXSIJUGVMTTMU-UHFFFAOYSA-N	C06180	HMDB0004350	2181	Alkaloids and derivatives			HERB000135;HERB006344;HERB000261;HERB000369;HERB001956;HERB002810;HERB003749;HERB005770	Alangium chinense;Nicotiana tabacum;Zinnia elegans;Null;Alangium platanifolium;Nicotiana acuminata;Alangium kurzii;Anabasis aphylla	2.7	163.123	147.6	3.2	POS	[M+H]+	level2	3.61889e+07
Clausenin	C14H12O5	17276-27-6	XFSINVCSJTYZGH-UHFFFAOYSA-N				Shikimates and Phenylpropanoids|	Coumarins	Pyranocoumarins	HERB004897	Clausena excavata	2.7	261.075	2477.5	3	POS	[M+H]+	level2	5.74891e+06
Coelogin	C17H16O5		QLYYIQVXUQYKGV-UHFFFAOYSA-N							HERB000401;HERB000853;HERB000881;HERB001211;HERB003753	Coelogyne ovalis;Codonopsis tangshen;Radix Aconiti;Radix Codonopsis pilosulae;Coelogyne cristata	2.7	301.106	2458	3.2	POS	[M+H]+	level2	1.00977e+07
L-Abrine	C12H14N2O2		CZCIKBSVHDNIDH-NSHDSACASA-N							HERB004762;HERB005036;HERB006310;HERB002087;HERB002665;HERB004883;HERB006048	Null;Folium Mahoe;Fructus Bruceae;Caulis Piperis Kadsurae；Caulis Piperis futokadsurae;Herba Abri;Radix Sophorae Tonkinensis;Null	2.7	219.112	626.3	2.8	POS	[M+H]+	level2	1.59686e+07
HYDRASTININE	C11H13NO3		YOJQZPVUNUQTDF-UHFFFAOYSA-N									2.7	208.096	587.8	2.9	POS	[M+H]+	level2	8.17901e+06
Acetoisovanillone	C9H10O3	6100-74-9	YLTGFGDODHXMFB-UHFFFAOYSA-N				Shikimates and Phenylpropanoids|	Phenolic acids	Cinnamic acids and derivatives	HERB004013	Cortex Moutan	2.7	167.07	576.7	2.9	POS	[M+H]+	level2	4.38519e+07
Methyl Heptadecanoic acid	C18H36O2		HUEBIMLTDXKIPR-UHFFFAOYSA-N							HERB006844;HERB000267;HERB000285;HERB000311;HERB000767;HERB000134;HERB000842;HERB001622;HERB001876;HERB002209;HERB002563;HERB003031;HERB003431;HERB003840;HERB004609;HERB007002	Gmelina arborea;Radix Paeoniae Alba;Radix cynchi atrati;Semen Biotae;Herba Plantaginis;Null;Null;Radix Saposhnikoviae divaricatae;flos puerariae lobatae;Semen Glycine Max;Radix Scutellariae;Flos Chrysanthemi;Null;Flos Rosae Rugosae;Radix Ginseng;Null	2.7	283.263	3462.8	0.7	NEG	[M-H]-	level2	1.28898e+07
3-hydroxy-hexadecanoic_acid	C16H32O3		CBWALJHXHCJYTE-UHFFFAOYSA-N							HERB001321;HERB005455	Oplopanax elatus;Rhizoma Arisaematis	2.7	271.227	3281.6	3	NEG	[M-H]-	level2	1.49951e+07
[1-(7-methoxy-2-oxochromen-8-yl)-3-methyl-2-oxobutyl] acetate [IIN-based on	C17H18O6		VLHOVPZUSXEINR-UHFFFAOYSA-N									2.7	319.116	3064.7	2.7	POS	[M+H]+	level2	1.47247e+07
(3,6,9-trimethylidene-2-oxo-3a,4,5,6a,7,8,9a,9b-octahydroazuleno[4,5-b]furan-8-yl) acetate	C17H20O4		GKMFOEIZCLMZDE-UHFFFAOYSA-N									2.7	311.126	2998.8	2	POS	[M+Na]+	level2	6.92554e+06
Columbianetin acetate	C16H16O5		IQTTZQQJJBEAIM-ZDUSSCGKSA-N							HERB001165;HERB001394;HERB003202;HERB003636;HERB004193;HERB004479;HERB004971;HERB006767;HERB007180;HERB004013	Null;Radix Angelicae Pubescentis;Notopterygium forbesii [Syn. Notopterygium franchetii];Herba Verbae;Null;Radix et Rhizoma Notopterygii;Fructus Cnidii;Murraya siamensis;Null;Cortex Moutan	2.7	289.106	2952.4	2.5	POS	[M+H]+	level2	2.15138e+07
(12Z,15Z)-9,10,11-Trihydroxyoctadeca-12,15-dienoic acid	C18H32O5		KFINXCASWPGHEW-UYOLCUGSSA-N				Lipids and lipid-like molecules	Fatty Acyls	Lineolic acids and derivatives	HERB003953	Null	2.7	327.217	2896.8	2.8	NEG	[M-H]-	level2	4.72529e+07
D-Tetrahydropalmatine	C21H25NO4		AEQDJSLRWYMAQI-KRWDZBQOSA-N							HERB006019;HERB006353;HERB001241;HERB000791;HERB001355;HERB001779;HERB001969;HERB002889;HERB003033;HERB004518;HERB004864;HERB005071;HERB005476;HERB005584;HERB005945;HERB006104;HERB006771;HERB004785;HERB006406;HERB002483	Rhizoma Cyperi;Rhizoma Corydalis;Stephania delavayi [Syn. Stephania epigaea ];Corydalis remota [Syn. Corydalis bulbosa var. typica ];Exocarpium Benincasae;Radix Glycyrrhizae;Null;Stephania sinica;Corydalis pallida;Null;Semen Astragali Complati;Pericarpium Grati;Herba Aristolochiae;Phellodendron chinense var. glabriusculum;Rhizoma Corydalis Decumbentis;Corydalis racemosa;Rhizoma Corydalis;Null;Rad…	2.7	378.161	2841	3.3	POS	[M+Na]+	level2	2.47055e+08
Dendrobine	C16H25NO2		RYAHJFGVOCZDEI-QFFGRMPASA-N							HERB001687;HERB005051;HERB005055	Dendrobium findleyanum;Herba Dendrobii;Dendrobium nobile	2.7	264.195	2435.8	3.1	POS	[M+H]+	level2	9.80299e+07
Neolicuroside	C26H30O13	120926-46-7	VMMVZVPAYFZNBM-KVFWHIKKSA-N				Shikimates and Phenylpropanoids|	Flavonoids	Chalcones			2.7	551.174	2386	2.6	POS	[M+H]+	level2	3.01232e+07
5-hydroxy-2,2-dimethyl-10-(2-methylbut-3-en-2-yl)pyrano[3,2-g]chromen-8-one	C19H20O4		WYMMNGQSPNWCIK-UHFFFAOYSA-N							HERB000786;HERB002116;HERB004897;HERB006465	Citrus junos;Pinus koraiensis;Clausena excavata;Clausena dentata	2.7	313.142	2347.1	2.8	POS	[M+H]+	level2	1.35786e+07
7-[3-[(2R,3R,4R)-3,4-Dihydroxy-4-(hydroxymethyl)oxolan-2-yl]oxy-4,5-dihydroxy-6-(hydroxymethyl)oxan-2-yl]oxy-3-(4-methoxyphenyl)chromen-4-one	C27H30O13		TUUBGLDJKKCMRH-NNNVMGKSSA-N				Phenylpropanoids and polyketides	Isoflavonoids	Isoflavonoid O-glycosides	HERB000974;HERB001355;HERB001779;HERB002494;HERB002714	Glycyrrhiza aspera;Exocarpium Benincasae;Radix Glycyrrhizae;Glycyrrhiza kansuensis;Caulis Millettiae	2.7	563.174	2319.6	3.1	POS	[M+H]+	level2	1.20734e+07
Pinoresinol 4-O-glucoside	C26H32O11		QLJNETOQFQXTLI-WMYFGKAISA-N							HERB001410;HERB001409;HERB001942;HERB006387;HERB002342;HERB002483;HERB002714;HERB003361;HERB004619;HERB001171;HERB004746;HERB005182;HERB006131;HERB006192	Null;Cortex Eucommiae;Rhizoma Dryriae;Flos Daturae;Cortex Magnoliae officilis;Phellodendron amurense;Caulis Millettiae;Fructus Forsythiae;Styrax japonica;Null;Achillea alexandri-regis;Saussurea medusa;Baccharis dracunculifolia;Valeriana officinalis	2.7	538.226	1862.7	2.9	POS	[M+NH4]+	level2	7.53552e+07
Platyphylline	C18H27NO5		BTHCJHQOYFUIMG-REYNEDSXSA-N							HERB001013;HERB001108;HERB001917;HERB002376;HERB002876;HERB003201;HERB004375;HERB005506;HERB006430	Senecio oryzetorum;Ligularia japonica;Tephroseris kirilowii [Syn. Senecio integrifolius var. fauriei];Null;Radix Platycodi;Senecio platyphyllus;Petasites laevigatus;Senecio adnatus;Cynoglossum officinale	2.7	338.195	1436.3	3.2	POS	[M+H]+	level2	1.12449e+07
Prim-O-glucosylcimifugin	C22H28O11		XIUVHOSBSDYXRG-UVTAEQIVSA-N							HERB000418;HERB000607;HERB001244;HERB001622;HERB006277;HERB006278;HERB001509;HERB001784;HERB004577;HERB005091;HERB005196	Null;Folium Aconiti Kusnezoffii;Herba Hyperici Japonici;Radix Saposhnikoviae divaricatae;Natrii Sulfas;Natrii Sulfas Exsiccatus;Narcissus tazetta;Zephyranthes candida;Pancratium biflorum;Lycoris radiata [Syn. Amaryllis radiata];Narcissus tazetta var. chinensis	2.7	469.168	1339.3	3.3	POS	[M+H]+	level2	1.76861e+09
Licoflavone A	C20H18O4		HJGURBGBPIKRER-UHFFFAOYSA-N							HERB000974;HERB001355;HERB001779;HERB002664;HERB006926	Glycyrrhiza aspera;Exocarpium Benincasae;Radix Glycyrrhizae;Glycyrrhiza echinata;Glycyrrhiza inflata	2.7	323.127	1278.4	3.2	POS	[M+H]+	level2	4.28815e+07
Olivil 4'-O-glucoside	C26H34O12		SXGSYHDLSPXCMU-CTQTXEDXSA-N									2.7	537.197	1068.2	2.3	NEG	[M-H]-	level2	4.75323e+07
Sweroside	C16H22O9		VSJGJMKGNMDJCI-ZASXJUAOSA-N							HERB002962;HERB003478;HERB004507;HERB004546;HERB004950;HERB006259;HERB006265;HERB000348;HERB000355;HERB000663;HERB000888;HERB000969;HERB000970;HERB001112;HERB001170;HERB001213;HERB002333;HERB002729;HERB002904;HERB003458;HERB003730;HERB003832;HERB003953;HERB004129;HERB004605;HERB004668;HERB004711;HERB005383;HERB005751;HERB005865;HERB005969;HERB005987;HERB006892;HERB006910;HERB006936;HERB006977;HER…	Flos Lonicerae;Null;Radix Gentiae macrophyllae;Herba Swertiae;Fructus Corni;Radix Dipsaci;Null;Swertia calycina;Swertia franchetiana;Catharanthus roseus;Dipsacus asperoides;Swertia fasciculata;Gentiana crassicaulis;Gentiana dahurica;Swertia macrosperma;Swertia chinensis;Swertia erythrosticta;Sinoadina racemosa [Syn. Adina racemosa ];Null;Ophiorrhiza liukiuensis;Folium Rhododendri Daurici;Swertia …	2.7	359.132	1011.7	2.7	POS	[M+H]+	level2	9.72759e+07
1-Caffeoylquinic acid	C16H18O9		GWTUHAXUUFROTF-AVXJPILUSA-N							HERB000580;HERB000244	Fructus Xanthii sibirici;Imperata cylindrica var. major	2.7	353.087	723.3	3	NEG	[M-H]-	level2	1.01234e+09
gamma-Thujaplicin	C10H12O2		WKEWHSLZDDZONF-UHFFFAOYSA-N							HERB000058;HERB000396;HERB001038;HERB004743;HERB004873;HERB001036	Cupressus abramsiana;Thuja plicata;Coffea liberica;Cupressus sargentii;Juniperus taiwaniana;Cupressus macrocarpa	2.7	165.09	708	3.2	POS	[M+H]+	level2	3.27592e+07
12-Hydroxystearic acid	C18H36O3	106-14-9	ULQISTXYYBZJSJ-UHFFFAOYSA-N	/	HMDB0061706	7789	Fatty acids	Octadecanoids	Other Octadecanoids			2.7	299.258	3229.1		NEG	[M-H]-;[M-H]-	level2	3.03074e+07
Epinephrine	C9H13NO3	329-65-7	UCTWMZQNUQWSLP-UHFFFAOYSA-N	D00095	HMDB0062515	838	Alkaloids	Tyrosine alkaloids	Phenylethylamines	HERB000650;HERB002967;HERB004212;HERB005662;HERB005669	Bufo bufo gargarizans, Bufo melanostictus;Carassius auratus;Bos taurus domesticus, Bubalus bubalis;Erinaceus europaeus , Hemiechinus dauuricus, Hemiechinus auritus;Erinaceus europaeus , Hemiechinus dauuricus, Hemiechinus auritus	2.7	166.086	861.4		POS	[M-H2O+H]+;[M-H2O+H]+	level2	5.3817e+07
Tryptophol	C10H11NO	526-55-6	MBBOMCVGYCRMEA-UHFFFAOYSA-N	C00955	HMDB0003447	10685	Alkaloids	Tryptophan alkaloids	Simple indole alkaloids	HERB006820;HERB004832	Sclerotium Poriae Cocos;Fructus Mori	2.7	144.08	615.4	2.8	POS	[M-H2O+H]+	level2	1.0052e+08
Serotonin	C10H12N2O	50-67-9	QZAYGJVTTNCVMB-UHFFFAOYSA-N	/	/	5202	Alkaloids	Tryptophan alkaloids	Simple indole alkaloids	HERB000650;HERB000943;HERB001069;HERB001616;HERB004849;HERB006027;HERB006575;HERB000822	Bufo bufo gargarizans, Bufo melanostictus;Mucuna pruriens;Radix et Rhizoma Rhei;Lycopersicon esculentum;fructus hippophae;Musa paradisiaca var. sapientum [Syn. Musa sapientum];Urtica dioica;Fructus Leonuri	2.7	159.091	615.4		POS	[M-H2O+H]+;[M-H2O+H]+	level2	3.92478e+07
Pyridoxine	C8H11NO3	65-23-6	LXNHXLLTXMVWPM-UHFFFAOYSA-N	C00314	HMDB0000239	1054	Alkaloids	Nicotinic acid alkaloids	Pyridine alkaloids	HERB000839;HERB001711;HERB001809;HERB002278;HERB003985;HERB004209;HERB006738;HERB000137;HERB003715;HERB005900;HERB006543	Chrysanthemum cinerariaefolium;Apis cerana;Saccharum sinensis;Chrysanthemum coccineum;Agaricus campestris;Bos taurus domesticus, Bubalus bubalis;Zea mays;Fructus Anisi Stellati;Fructus Hordei Germitus;Radix Pacis quinquefolii;Null	2.7	152.07	537.8		POS	[M-H2O+H]+;[M-H2O+H]+	level2	1.28732e+07
(R)-5-Oxopyrrolidine-2-carboxylic acid	C5H7NO3	4042-36-8	ODHCTXKNWHHXJC-GSVOUGTGSA-N	/	/	439685	Amino acids and Peptides	Small peptides	Aminoacids	HERB001101;HERB004516;HERB005118;HERB000692;HERB001914;HERB002655;HERB003497;HERB003687;HERB003985;HERB006010;HERB004832	Folium Isatidis;Indigo turalis;Radix Rehmanniae Preparata;Ceratonia siliqua;Lycium chinense;Herba Capsellae;Phyllanthus reticulatus;Rheum maximowiczii;Agaricus campestris;Geum urbanum;Fructus Mori	2.7	130.049	142.2		POS	[M+H]+;[M-H2O+H]+;[M+H]+;[M-H2O+H]+	level2	1.19756e+09
14,16-dihydroxy-4-methyl-3-oxabicyclo[10.4.0]hexadeca-1(12),13,15-trien-2-one	C16H22O4	/	NFEVFCAOVZCHBN-UHFFFAOYSA-N	/	/	14562693	Polyketides	Macrolides	Zearalenones			2.7	277.144	3201.3	2.7	NEG	[M-H]-	level2	1.3475e+07
[2-hydroxy-1-[hydroxy-(7-methoxy-2-oxo-chromen-6-yl)methyl]-2-methyl-propyl] (Z)-2-methylbut-2-enoate	C20H24O7	/	GFMYIOGFYYHKLA-WDZFZDKYSA-N	/	/	45783026	Shikimates and Phenylpropanoids	Coumarins	Simple coumarins			2.7	375.144	2780.2		NEG	[M-H]-;[M-H]-;[M-H]-	level2	3.60437e+07
7-hydroxy-2-(4-methoxyphenyl)chromen-4-one	C16H12O4	487-24-1	SQVXWIUVAILQRH-UHFFFAOYSA-N	/	/	5320693	Shikimates and Phenylpropanoids	Flavonoids	Flavones	HERB002258;HERB002614;HERB002941;HERB005034;HERB006269;HERB007065	Trifolium pratense;Cicer arietinum;Rhizoma Fagopyri Cymosi;Null;Flos Inulae;Inula britannica var. chinensis	2.7	267.065	2601		NEG	[M-H]-;[M-H]-;[M-H]-	level2	1.0441e+08
Forsythiaside	C29H36O15	79916-77-1	DTOUWTJYUCZJQD-UJERWXFOSA-N	/	/	5281773	Shikimates and Phenylpropanoids	Phenylpropanoids	Cinnamic acids and derivatives	HERB003361;HERB003788;HERB005118;HERB000758;HERB001783;HERB002714	Fructus Forsythiae;Coleus forskahlii;Radix Rehmanniae Preparata;Forsythia koreana;Rehmannia glutinosa [Syn. Rehmannia glutinosa f. huechingensis];Caulis Millettiae	2.7	623.197	1971.8		NEG	[M-H]-;[M-H]-;[M-H]-;[M-H]-	level2	1.00834e+07
D-Phenylalanine	C9H11NO2	673-06-3	COLNVLDHVKWLRT-MRVPVSSYSA-N	/	/	71567	Amino acids and Peptides	Small peptides	Aminoacids	HERB002276;HERB000162;HERB000330;HERB000497;HERB000508;HERB000853;HERB000881;HERB000992;HERB001175;HERB001211;HERB001235;HERB001783;HERB002044;HERB002045;HERB002189;HERB003441;HERB003851;HERB004184;HERB004488;HERB004551;HERB004692;HERB004864;HERB005289;HERB006820;HERB006993;HERB001885	Flos Carthami;Radix Stemoe;Rhizoma Pinelliae;semen arecae;herba Menthae;Codonopsis tangshen;Radix Aconiti;Ficus simplicissima;Semen Sojae Praeparata;Radix Codonopsis pilosulae;Medulla Junci;Rehmannia glutinosa [Syn. Rehmannia glutinosa f. huechingensis];Plastrum Testudinis;Colla carapacis et plastri testudinis;Semen Juglandis;Cornu Saigae Tataricae;Flos Mume;Lycium barbarum;Fagopyrum esculentum;C…	2.7	166.086	1743.7		POS	[M+H]+;[M+H]+;[M-H2O+H]+	level2	1.37641e+07
Rosavin	C20H28O10	84954-92-7	RINHYCZCUGCZAJ-IPXOVKFZSA-N	/	/	9823887	Shikimates and Phenylpropanoids	Phenylpropanoids	Cinnamic acids and derivatives			2.7	427.16	1595.1		NEG	[M-H]-;[M-H]-;[M-H]-;[M-H2O-H]-	level2	1.84672e+07
2-[4-[4-[(4-hydroxy-3-methoxy-phenyl)methyl]-3-(hydroxymethyl)tetrahydrofuran-2-yl]-2-methoxy-phenoxy]-6-(hydroxymethyl)tetrahydropyran-3,4,5-triol	C26H34O11	/	KNFOHFRALRKTOJ-UHFFFAOYSA-N	/	/	45027869	Shikimates and Phenylpropanoids	Lignans	Furanoid lignans			2.7	521.202	1584	2.1	NEG	[M-H]-	level2	1.0597e+07
3-[2-(1-hydroxy-1-methyl-ethyl)-6-[(2S,3R,4S,5S,6R)-3,4,5-trihydroxy-6-(hydroxymethyl)tetrahydropyran-2-yl]oxy-2,3-dihydrobenzofuran-5-yl]propanoic acid	C20H28O10	/	KSRAFVSVWQIUDE-IMGWSGCXSA-N	/	/	44715456	Terpenoids	/	/	HERB001680	Angelica furcijuga	2.7	427.16	1424.1		NEG	[M-H]-;[M-H]-	level2	7.69471e+07
(2S,3R,4S,5S,6R)-2-[4-[(2R,3R)-4-hydroxy-3-[(4-hydroxy-3-methoxy-phenyl)methyl]-2-(hydroxymethyl)butyl]-2-methoxy-phenoxy]-6-(hydroxymethyl)tetrahydropyran-3,4,5-triol	C26H36O11	/	PCWPSOCJBMEHGK-DNABOVRESA-N	/	/	45359589	Shikimates and Phenylpropanoids	Lignans	Dibenzylbutane lignans	HERB000323;HERB000403	Radix Isatidis seu Baphicacanthi;Radix Glehniae	2.7	523.217	1415.8	2	NEG	[M-H]-	level2	2.6242e+07
(2S,3R,4S,5S,6R)-2-[4-[(3S,3aR,6S,6aR)-6-[3,5-dimethoxy-4-[(2S,3R,4S,5S,6R)-3,4,5-trihydroxy-6-(hydroxymethyl)tetrahydropyran-2-yl]oxy-phenyl]-1,3,3a,4,6,6a-hexahydrofuro[3,4-c]furan-3-yl]-2-methoxy-phenoxy]-6-(hydroxymethyl)tetrahydropyran-3,4,5-triol	C33H44O17	88142-63-6	WENLQSBQPMFCOA-NHADZOKISA-N	/	/	13991184	Shikimates and Phenylpropanoids	Lignans	Furofuranoid lignans	HERB000940;HERB001171;HERB001409;HERB002640;HERB003288	Acanthopanax senticosus [Syn. Eleutherococcus senticosus ];Null;Cortex Eucommiae;Semen Canbis;radix tripterygii wilfordii	2.7	711.25	1388	1.1	NEG	[M-H]-	level2	1.51639e+07
Betaine	C5H11NO2	107-43-7	KWIUHFFTVRNATP-UHFFFAOYSA-N	C00719	HMDB0000043	247	/	/	/	HERB001014;HERB001448;HERB001915;HERB002040;HERB002110;HERB002560;HERB003851;HERB003955;HERB004692;HERB004785;HERB005429;HERB005554;HERB005666;HERB005758;HERB000570;HERB000877;HERB000949;HERB001249;HERB001357;HERB001428;HERB001626;HERB001911;HERB001938;HERB002475;HERB002893;HERB003053;HERB003444;HERB003648;HERB003715;HERB003716;HERB004218;HERB004822;HERB004909;HERB005162;HERB006076;HERB006149;HER…	Adhatoda vasica;Herba Clinopodii;Fructus Lycii;Fructus Choerospondiatis;Digenea simplex;Radix Astragali;Flos Mume;Gossypium herbaceum;Herba Cistanches;Null;Beta vulgaris;Evolvulus alsinoides;Amaranthus caudatus;Null;Null;Rhizoma Dioscoreae Nipponicae;Bulbus Allii Fistulosi;Cortex Lycii Radicis;Null;Dens Draconis Preparata;Radix Stephaniae Tetrandrae;Null;Flos Eriocauli;Radix Achyranthis bidentata…	2.7	118.086	126.4	2.7	POS	[M+H]+	level2	3.67294e+08
Tropine	C8H15NO	120-29-6	CYHOMWAPJJPNMW-UHFFFAOYSA-N	C02066	HMDB0259297		Alkaloids	Ornithine alkaloids	Tropane alkaloids	HERB003028;HERB003679;HERB003735;HERB003801;HERB006387;HERB003266;HERB003737;HERB004256;HERB004748;HERB006878	Null;Semen Strychni;Datura metel;Datura innoxia;Flos Daturae;Hyoscyamus niger;Datura metel;Datura stramonium;Anisodus luridus;Anisodus tanguticus [Syn. Scopolia tangutica ]	2.69	142.122	3116.6	3.5	POS	[M+H]+	level2	1.20744e+07
Valerophenone	C11H14O	1009-14-9	XKGLSKVNOSHTAD-UHFFFAOYSA-N		HMDB0031208	66093	Organic oxygen compounds	Organooxygen compounds	Carbonyl compounds	HERB000614;HERB000767;HERB000887;HERB005808;HERB005835;HERB000638	Cacumen et Folium Biotae;Herba Plantaginis;Radix chuanxiong；Rhizoma Chuanxiong;Radix chuanxiong；Rhizoma Chuanxiong;Rhinoceros unicornis , Rhinoceros sondaicus , Rhinoceros sumatrensis;Radix Bupleuri	2.69	163.111	3086.5	3.7	POS	[M+H]+	level2	1.28344e+07
Zingerone	C11H14O3	122-48-5	OJYLAHXKWMRDGS-UHFFFAOYSA-N	C17497	HMDB0032590	31211	Benzenoids	Phenols	Methoxyphenols	HERB000409;HERB001378;HERB001787;HERB001852;HERB002218;HERB003436;HERB004242;HERB004322;HERB005017	Null;Fructus Amomi Rotundus;Rhizoma Zingiberis;Null;Rhizoma Zingiberis Recens Preparata;Polyalthia nemoralis;Fructus Ligustri lucidi;Rhizoma Zingiberis Praeparata;Rhizoma Zingiberis Recens	2.69	195.101	3075.6	3.7	POS	[M+H]+	level2	4.66931e+07
Imperatorin	C16H14O4	482-44-0	OLOOJGVNMBJLLR-UHFFFAOYSA-N	C09269	HMDB0034376	10212	Phenylpropanoids and polyketides	Coumarins and derivatives	Furanocoumarins	HERB000305;HERB000403;HERB001394;HERB001622;HERB001754;HERB004453;HERB004479;HERB004971;HERB006121;HERB006784;HERB007034;HERB007046;HERB007180;HERB000108;HERB000192;HERB000242;HERB000267;HERB000323;HERB000833;HERB001244;HERB001680;HERB002048;HERB002145;HERB003010;HERB003979;HERB004193;HERB004259;HERB004425;HERB005269;HERB006837;HERB006852;HERB004013	Radix Angelicae Dahuricae;Radix Glehniae;Radix Angelicae Pubescentis;Radix Saposhnikoviae divaricatae;Null;radix Peucedani;Radix et Rhizoma Notopterygii;Fructus Cnidii;fructus Foeniculi;Null;Fructus Aurantii Immaturus;Fructus Gardeniae;Null;Oppopanax chironium;Bulbus Lilii ;Rhizoma Imperatae;Radix Paeoniae Alba;Radix Isatidis seu Baphicacanthi;Orixa japonica;Herba Hyperici Japonici;Angelica furci…	2.69	271.095	3064.7	3.6	POS	[M+H]+	level2	8.18386e+06
3-n-Butylphathlide	C12H14O2	3413-15-8	HJXMNVQARNZTEE-UHFFFAOYSA-N	C17854	HMDB0032064	61361	Organoheterocyclic compounds	Benzofurans	Benzofuranones	HERB004630;HERB000767;HERB000887;HERB001334;HERB001433;HERB001821;HERB002136;HERB002209;HERB002887;HERB003399;HERB006209;HERB000861;HERB002149;HERB004247;HERB004596	Angelica japonica;Herba Plantaginis;Radix chuanxiong；Rhizoma Chuanxiong;Angelica acutiloba [Syn. Ligusticum acutilobum];Ligusticum brachylobum;Null;Apium graveolens var. dulce;Semen Glycine Max;Semen Sipis;Ligusticum jeholense;Conioselinum vaginatum;Null;Null;Levisticum officinale;Null	2.69	191.106	3031.6	3.2	POS	[M+H]+	level2	1.15544e+08
2-Methoxynaphthalene	C11H10O	93-04-9	LUZDYPLAQQGJEA-UHFFFAOYSA-N		HMDB0032861	7119	Benzenoids	Naphthalenes		HERB001034	Null	2.69	159.08	2946.9	3.5	POS	[M+H]+	level2	6.2317e+07
2-Ethoxy-5-(1-propenyl)phenol	C11H14O2	94-86-0	RADIRXJQODWKGQ-HWKANZROSA-N		HMDB0040800	5354280	Benzenoids	Phenol ethers				2.69	179.106	2674	3.6	POS	[M+H]+	level2	1.43349e+07
5,7,4'-TRIMETHOXYFLAVONE	C18H16O5	5631-70-9	ZXJJBDHPUHUUHD-UHFFFAOYSA-N		HMDB0030842	79730	Phenylpropanoids and polyketides	Flavonoids	O-methylated flavonoids	HERB002338;HERB002466;HERB003044;HERB005431;HERB005508;HERB006702;HERB007034;HERB002428	Lannea grandis [Syn. Lannea coromandelica];Citrus grandis var. tomentosa;Citrus reticulata;Citrus sinensis;Radix Smilacis;Citrus grandis;Fructus Aurantii Immaturus;Exocarpium Citri grandis	2.69	313.106	2519.1	3.7	POS	[M+H]+	level2	8.63837e+06
DL-Liquiritigenin	C15H12O4		FURUXTVZLHCCNA-UHFFFAOYSA-N		HMDB0303602		Phenylpropanoids and polyketides	Flavonoids	Flavans			2.69	255.065	2407	3.4	NEG	[M-H]-	level2	1.09296e+07
Cinnamaldehyde	C9H8O	104-55-2	KJPRLNWUNMBNBZ-QPJJXVBHSA-N	C00903	HMDB0003441	637511	Phenylpropanoids and polyketides	Cinnamaldehydes		HERB004407;HERB001556;HERB001679;HERB002062;HERB003269;HERB003659;HERB003941;HERB004694;HERB005197;HERB001378;HERB002002;HERB004829;HERB000090;HERB000036;HERB000338;HERB000839;HERB001333;HERB002003;HERB002004;HERB002047;HERB002056;HERB002058;HERB002066;HERB002168;HERB002993;HERB003127;HERB003136;HERB003436;HERB003658;HERB004004;HERB004064;HERB004350;HERB004695;HERB004796;HERB005022;HERB005287;HER…	Fructus Syzygii;Herba Centipedae;Null;Ramulus Cinmomi;Stellera chamaejasme;Radix Ephedrae;Flos Buddlejae;Cortex Cinmomi;Narcissus tazetta var. chinensis;Fructus Amomi Rotundus;Null;Herba Taxilli;Benzoinum;Ardisiae japonicae;Herba Scutellariae barbatae;Chrysanthemum cinerariaefolium;Cordyceps;Folium Pogostemonis;Oleum Pogostemonis;Null;Cinnamomum japonicum;Oleum Corticis Cinnamomi;Null;Null;Null;U…	2.69	133.065	2394.3	3.2	POS	[M+H]+	level2	5.45346e+08
Zederone	C15H18O3	7727-79-9	CVIVANCKIBYAOP-WEVVVXLNSA-N		HMDB0036767		Lipids and lipid-like molecules	Prenol lipids	Triterpenoids	HERB000973;HERB001448;HERB001915;HERB002022;HERB002273;HERB002484;HERB002967;HERB003044;HERB004184;HERB004369;HERB005299;HERB005442;HERB006718;HERB006738;HERB006875;HERB007004	Hippophae rhamnoides;Herba Clinopodii;Fructus Lycii;Rhizoma Curcumae;Capsicum annuum;Lilium hansonii;Carassius auratus;Citrus reticulata;Lycium barbarum;Curcuma zedoaria [Syn. Curcuma aeruginosa];Cycas revoluta;Semen Cucumis;Radix Curcumae;Zea mays;Crocus sativus;Fructus Aurantii	2.69	247.132	2291.9	3.7	POS	[M+H]+	level2	2.19335e+07
Marmesin	C14H14O4		FWYSBEAFFPBAQU-GFCCVEGCSA-N	C09278	HMDB0302268		Phenylpropanoids and polyketides	Coumarins and derivatives	Furanocoumarins	HERB000026;HERB000267;HERB000304;HERB000305;HERB001394;HERB001622;HERB002335;HERB004044;HERB004453;HERB004479;HERB005046;HERB007180;HERB000205;HERB000753;HERB001165;HERB003202;HERB003395;HERB003616;HERB003636;HERB005051;HERB000403;HERB001393;HERB001920;HERB003041;HERB004070;HERB005030;HERB005477;HERB006837;HERB006852;HERB007023;HERB001574;HERB005553;HERB005468	Zanthoxylum arnottianum;Radix Paeoniae Alba;Heracleum rapula;Radix Angelicae Dahuricae;Radix Angelicae Pubescentis;Radix Saposhnikoviae divaricatae;Angelica pachycarpa;Null;radix Peucedani;Radix et Rhizoma Notopterygii;Peucedanum terebinthaceum;Null;Peucedanum praeruptorum;Angelica gigas;Null;Notopterygium forbesii [Syn. Notopterygium franchetii];Folium Polygoni Tinctorii;Herba Humuli Scandentis;…	2.69	247.096	2200.4	3.3	POS	[M+H]+	level2	1.97204e+08
3-Dimethylallyl-4-hydroxybenzoate	C12H14O3	583-04-0	LYJHVEDILOKZCG-UHFFFAOYSA-N		HMDB0040592	11406	Benzenoids	Benzene and substituted derivatives	Benzoic acids and derivatives			2.69	207.101	2172.6	3	POS	[M+H]+	level2	1.34097e+08
3,4-Dihydrocoumarin	C9H8O2	119-84-6	VMUXSMXIQBNMGZ-UHFFFAOYSA-N	C02274	HMDB0036626	660	Phenylpropanoids and polyketides	3,4-dihydrocoumarins		HERB004350	Folium Eriobotryae	2.69	149.059	2009	3.3	POS	[M+H]+	level2	2.54526e+07
Dihydromethysticin	C15H16O5	19902-91-1	RSIWXFIBHXYNFM-UHFFFAOYSA-N	C09926	HMDB0030791	229852	Phenylpropanoids and polyketides	Kavalactones		HERB000204;HERB003088	Gentiana algida;Piper methysticum	2.69	277.106	1826.6	3.7	POS	[M+H]+	level2	7.40334e+07
(R)-Campholenic_aldehyde	C10H16O		OGCGGWYLHSJRFY-UHFFFAOYSA-N		HMDB0034973	98497	Lipids and lipid-like molecules	Prenol lipids	Monoterpenoids	HERB005287;HERB006301;HERB000638;HERB000887;HERB002191;HERB002342;HERB004719;HERB005659;HERB005894	Styrax;Cedrus deodara;Radix Bupleuri;Radix chuanxiong；Rhizoma Chuanxiong;Folium Nelumbinis;Cortex Magnoliae officilis;Resi oliani;Radix Clematidis;Herba Asari	2.69	153.127	1801.6	2.9	POS	[M+H]+	level2	6.5794e+07
Rhapontigenin	C15H14O4	500-65-2	PHMHDRYYFAYWEG-IHWYPQMZSA-N		HMDB0031842	10879760	Phenylpropanoids and polyketides	Stilbenes		HERB000822;HERB001069;HERB006938	Fructus Leonuri;Radix et Rhizoma Rhei;Rheum palmatum	2.69	259.096	1752.1	3.8	POS	[M+H]+	level2	1.70524e+07
Precocene_I	C12H14O2		CPTJXGLQLVPIGP-UHFFFAOYSA-N	C09017	HMDB0256741		Organoheterocyclic compounds	Benzopyrans	1-benzopyrans	HERB004883;HERB006048	Radix Sophorae Tonkinensis;Null	2.69	191.106	1601.8	3.4	POS	[M+H]+	level2	4.93635e+07
Mukonine	C15H13NO3	23523-94-6	GIKICDROPGNERQ-UHFFFAOYSA-N		HMDB0030320	5319913	Organoheterocyclic compounds	Indoles and derivatives	Carbazoles	HERB004897	Clausena excavata	2.69	256.096	1458.5	2.9	POS	[M+H]+	level2	1.60057e+07
Plumbagine	C11H8O3	481-42-5	VCMMXZQDRFWYSE-UHFFFAOYSA-N	C10387	HMDB0256646		Polyketides	Naphthalenes	Naphthalenes and derivatives			2.69	189.054	1353	3.6	POS	[M+H]+	level2	1.37102e+07
Isofraxidin	C11H10O5		HOEVRHHMDJKUMZ-UHFFFAOYSA-N	C17480	HMDB0253642	5318565	Phenylpropanoids and polyketides	Coumarins and derivatives	Hydroxycoumarins	HERB000940;HERB001079;HERB001622;HERB002515;HERB002623;HERB003009;HERB004217;HERB004479;HERB005062;HERB005507;HERB005511;HERB007079;HERB000066;HERB000134;HERB003573;HERB003821;HERB004520;HERB006905	Acanthopanax senticosus [Syn. Eleutherococcus senticosus ];Euphorbia pekinensis;Radix Saposhnikoviae divaricatae;Artemisia annua;Erica cinerea;Sarcandra glabra [Syn. Chloranthus glaber];Null;Radix et Rhizoma Notopterygii;Fructus Quisqualis;Adiantum pedatum;Null;Herba Sarcatidrae;Folium Artemisiae Argyi;Null;Null;Null;Herba Artemisiae Annuae;Null	2.69	223.059	1339.3	3.7	POS	[M+H]+	level2	5.87907e+07
3-O-Feruloylquinic acid	C17H20O9	1899-29-2	RAGZUCNPTLULOL-KJJWLSQTSA-N	C02572	HMDB0030669	9799386	Shikimates and Phenylpropanoids|	Phenylpropanoids	Cinnamic acids and derivatives	HERB000137;HERB001259;HERB003528;HERB006041;HERB002962;HERB005412;HERB001969	Fructus Anisi Stellati;Cynanchum thesioides;Aloe;Helianthus annuus;Flos Lonicerae;Semen Persicae;Null	2.69	369.117	1088.8	3.2	POS	[M+H]+	level2	1.97611e+07
Corydine	C20H23NO4		IDQUPXZJURZAGF-ZDUSSCGKSA-N		HMDB0302141	10153	Alkaloids and derivatives	Aporphines		HERB000791;HERB001307;HERB002125;HERB003571;HERB003640;HERB005071;HERB006124;HERB006353;HERB007182	Corydalis remota [Syn. Corydalis bulbosa var. typica ];Stephania dinklagei;Glaucium fimbrilligerum;Eschscholzia lobbii;Corydalis marschalliana;Pericarpium Grati;Glaucium corniculatum;Rhizoma Corydalis;Corydalis incisa	2.69	342.169	1022.7	3.4	POS	[M+H]+	level2	2.01407e+07
Phthalic acid	C8H6O4	88-99-3	XNGIFLGASWRNHJ-UHFFFAOYSA-N	C01606	HMDB0002107	1017	Benzenoids	Benzene and substituted derivatives	Benzoic acids and derivatives	HERB000879;HERB001210;HERB004407;HERB005526;HERB002209;HERB003153;HERB003174;HERB005825;HERB007079;HERB001076	Null;Radix Angelicae sinensis;Fructus Syzygii;Marsdenia tenacissima;Semen Glycine Max;Null;Semen armeniacae amarum;Cacumen Tamaricis;Herba Sarcatidrae;Herba Cirsii Japonici	2.69	165.018	770	3.8	NEG	[M-H]-	level2	2.38037e+07
Higenamine	C16H17NO3	106032-53-5	WZRCQWQRFZITDX-UHFFFAOYSA-N	C06346	HMDB0033103	114840	Organoheterocyclic compounds	Isoquinolines and derivatives	Benzylisoquinolines	HERB001333;HERB001776;HERB002098;HERB003128;HERB003376;HERB003377;HERB004672;HERB004766;HERB005759;HERB006178;HERB007059;HERB004837;HERB005894;HERB006011;HERB000606;HERB000616;HERB000706;HERB000881;HERB001247;HERB001679;HERB001758;HERB002164;HERB002168;HERB002191;HERB002192;HERB002534;HERB002540;HERB002560;HERB002679;HERB002711;HERB002713;HERB003010;HERB003274;HERB003353;HERB003354;HERB003369;HER…	Cordyceps;Radix Aconiti Lateralis;Cephalotaxus hainanensis [Syn. Cephalotaxus mannii ];Herba Alternantherae;Nelumbo nucifera;Herba Alternantherae;Aconitum japonicum;Cephalotaxus fortunei;Aconitum carmichaeli;Gnetum parvifolium [Syn. Gnetum indicum ];Cephalotaxus sinensis [Syn. Cephalotaxus harringtonia var. sinensis ];Ramulus Mori;Herba Asari;Oleum Vanillae;Null;Null;Radix Dichroae;Radix Aconiti;…	2.69	272.127	642.9	3.5	POS	[M+H]+	level2	4.40081e+07
5,6,7,8-Tetrahydro-4-methylquinoline	C10H13N	28971-03-1	LGYCOYCCCKHXGC-UHFFFAOYSA-N		HMDB0029709	185667	Organoheterocyclic compounds	Quinolines and derivatives	Hydroquinolines	HERB000117;HERB001355;HERB001779;HERB002339	Magnolia biloba;Exocarpium Benincasae;Radix Glycyrrhizae;Magnolia officinalis	2.69	148.112	612.7	3.4	POS	[M+H]+	level2	2.46364e+07
Pterosin A	C15H20O3		BDZJLPDYMKPKGC-HNNXBMFYSA-N							HERB003067	Pteridium aquilinum var. latiusculum	2.69	249.148	1281.1	3.8	POS	[M+H]+	level2	4.1085e+07
Dipropyl phthalate	C14H18O4		MQHNKCZKNAJROC-UHFFFAOYSA-N									2.69	249.112	2964.8	3.5	NEG	[M-H]-	level2	2.21514e+07
2-Phenylethyl 2-O-beta-D-glucopyranosyl-beta-D-glucopyranoside	C20H30O11		BSSIFJHEGYUPRJ-HNCKFYPBSA-N							HERB007173	Bupleurum falcatum	2.69	469.166	989.8	3.6	POS	[M+Na]+	level2	4.26195e+07
Swertiamarin	C16H22O10		HEYZWPRKKUGDCR-QBXMEVCASA-N							HERB000348;HERB000355;HERB000857;HERB000969;HERB000970;HERB000998;HERB001170;HERB001183;HERB001213;HERB001288;HERB001327;HERB002063;HERB002280;HERB002333;HERB002904;HERB003478;HERB003479;HERB003832;HERB004507;HERB004546;HERB004682;HERB004950;HERB005543;HERB005865;HERB005969;HERB005987;HERB006195;HERB006905;HERB006910;HERB006936;HERB006954;HERB007172;HERB001112	Swertia calycina;Swertia franchetiana;Swertia davidii;Swertia fasciculata;Gentiana crassicaulis;Gentiana robusta;Swertia macrosperma;Swertia punicea var. lutescens;Swertia chinensis;Gentiana rigescens;Gentiana manshurica;Swertia kouitchensis;Gentiana rhodantha;Swertia erythrosticta;Null;Null;Radix Gentianae;Swertia pubescens;Radix Gentiae macrophyllae;Herba Swertiae;Swertia japonica;Fructus Corni…	2.69	419.118	838.5	3.3	NEG	[M+FA]-	level2	1.15524e+09
Senkyunolide A	C12H16O2		ZPIKVDODKLJKIN-NSHDSACASA-N							HERB001210;HERB004247;HERB000591;HERB000631;HERB000887;HERB000904;HERB001821;HERB002927;HERB003192;HERB003290;HERB003358;HERB006517	Radix Angelicae sinensis;Levisticum officinale;Senecio jacobaea;Ligusticum sinense cv. chaxiong;Radix chuanxiong；Rhizoma Chuanxiong;Senecio vernalis;Null;Crotalaria laburnifolia;flos farfarae;Senecio renardii;Farfugium japonicum;Emilia sonchifolia	2.69	193.121	3015.2	3.6	POS	[M+H]+	level2	6.83125e+08
(2S)-4-hydroxy-2-(2-hydroxypropan-2-yl)-7-methyl-2,3-dihydrofuro[3,2-g]chromen-5-one	C15H16O5		LJSWMDKKEBOERP-LBPRGKRZSA-N							HERB000789;HERB004239;HERB004630;HERB005022;HERB006233;HERB006939	Ammi visnaga;Radix Oryzae Glutinosae;Angelica japonica;Rhizoma Cimicifugae;Cimicifuga dahurica;Piper polysyphorum	2.69	277.106	2841	3.7	POS	[M+H]+	level2	2.67855e+07
4-(Dimethylamino)cinnamaldehyde	C11H13NO	6203-18-5	RUKJCCIJLIMGEP-ONEGZZNKSA-N				Phenylpropanoids and polyketides	Cinnamaldehydes		HERB001509;HERB001942	Narcissus tazetta;Rhizoma Dryriae	2.69	176.107	2499.7	2.9	POS	[M+H]+	level2	1.36899e+07
Ambrosic acid	C15H20O4	6617-14-7	ZONXEWIGPLHXNT-ULEBWITMSA-N				Terpenoids	Sesquiterpenoids	Pseudoguaiane sesquiterpenoids			2.69	263.128	2290.7	3.3	NEG	[M-H]-	level2	1.65614e+08
Lobetyolin	C20H28O8		MMMUDYVKKPDZHS-UPPVCQNNSA-N							HERB000312;HERB001211;HERB002876;HERB005524	Herba Lobeliae Chinensis;Radix Codonopsis pilosulae;Radix Platycodi;Pratia nummularia	2.69	441.175	2263.1	2.8	NEG	[M+FA]-	level2	1.30053e+08
L-SORBOSE	C6H12O6		LKDRXBCSQODPBY-AMVSKUEXSA-N							HERB000960;HERB002205;HERB004278;HERB006971;HERB002926;HERB003618;HERB005509;HERB000244;HERB000881;HERB000892;HERB001211;HERB001555;HERB001711;HERB002250;HERB003039;HERB004004;HERB004191;HERB004222;HERB004247;HERB004372;HERB004406;HERB004446;HERB004488;HERB004609;HERB004832;HERB004837;HERB004864;HERB005390;HERB005436;HERB005445;HERB005877;HERB005899;HERB006280;HERB006437;HERB006479;HERB006585	Vinegar;vinegar;Sorbus aucuparia;Sorbaria sorbifolia;Flos Trollii chinensis;Semen Phaseoli Radiati;Herba Acalyphae;Imperata cylindrica var. major;Radix Aconiti;Herba Sedi sarmentosi;Radix Codonopsis pilosulae;Fritillaria ebeiensis;Apis cerana;Herba Fragariae;Herba Cichorii;Resi myrrhae;Fructus Arctii lappae;Pulvis Coris Bovis seu Bubali;Levisticum officinale;Malus pumila;fructus vitis viniferae;R…	2.69	179.055	2263.1	3.2	NEG	[M-H]-	level2	9.77272e+06
Matairesinoside	C26H32O11	23202-85-9	AAGCATAPYOEULE-LHHMAMHXSA-N				Shikimates and Phenylpropanoids|	Lignans	Dibenzylbutyrolactone lignans			2.69	519.186	1864.3	3	NEG	[M-H]-	level2	1.5296e+08
Quercetin-3-D-xyloside	C20H18O11		PZZRDJXEMZMZFD-BWYUNELBSA-N							HERB000881;HERB001211;HERB001299;HERB001617;HERB001619;HERB001901;HERB002002;HERB002185;HERB002405;HERB002416;HERB002629;HERB004042;HERB004783;HERB003192;HERB003361;HERB004829;HERB004864;HERB001806;HERB004883;HERB005259;HERB006741;HERB006798;HERB000430;HERB001824;HERB002051;HERB002505;HERB002915;HERB003218;HERB006971;HERB003872;HERB004853;HERB005977;HERB004822;HERB006811	Radix Aconiti;Radix Codonopsis pilosulae;Celastrus angulatus;Psidium guajava;Psidium guajava;Null;Null;Polygonum multiflorum;Rhizoma Polygoni cuspidati;Echinops grijsii;Foeniculum vulgare;Null;Radix Notoginseng;flos farfarae;Fructus Forsythiae;Herba Taxilli;Semen Astragali Complati;Radix Kansui;Radix Sophorae Tonkinensis;Lignum Pini Nodi;Herba Houttuyniae;Polygala tenuifolia;Ricinus communis;Sorb…	2.69	433.076	1792.2	2.3	NEG	[M-H]-	level2	2.38178e+08
Peucedanol	C14H16O5		WRTWKAQFZYXAEJ-UHFFFAOYSA-N							HERB000205	Peucedanum praeruptorum	2.69	265.106	1615.7	3.1	POS	[M+H]+	level2	5.54893e+07
Primin	C12H16O3		WLWIMKWZMGJRBS-UHFFFAOYSA-N							HERB000654;HERB001554;HERB001820;HERB002760	Primula modesta;Primula obconica;Primula elatior;Primula mistassinica	2.69	209.117	1601.8	3.2	POS	[M+H]+	level2	1.0599e+08
6-Hydroxy-8-methoxy-3-methyl-3,4-dihydroisochromen-1-one	C11H12O4		WGUHOBJSLARYHD-UHFFFAOYSA-N				Shikimates and Phenylpropanoids|	Coumarins	Isocoumarins	HERB003407	Asarum heterotropoides var. mandshuricum	2.69	209.08	1551.8	3.1	POS	[M+H]+	level2	1.26905e+07
Cnidioside A	C17H20O9		OHMWGMHIZWOKHV-USACIQFYSA-N									2.69	367.102	1484.6	1.7	NEG	[M-H]-	level2	1.86293e+07
Toxol	C13H14O3		KWZYQHQNOWRQRG-OLZOCXBDSA-N							HERB001400;HERB001767	Strychnos toxifera;Strychnos froesii	2.69	219.101	1433.6	3	POS	[M+H]+	level2	1.66317e+07
Loliolide	C11H16O3		XEVQXKKKAVVSMW-UHFFFAOYSA-N							HERB000197;HERB000247;HERB001019;HERB003153;HERB003757;HERB003789;HERB003929;HERB004470;HERB004594;HERB005159;HERB006039;HERB006335;HERB006439;HERB006631;HERB007211;HERB002520;HERB004217;HERB000387;HERB000472;HERB000570;HERB000580;HERB000767;HERB001409;HERB003031;HERB003232;HERB004193;HERB004386;HERB005825;HERB006384;HERB000220;HERB003359	Null;Herha Ajugae Ciliatae;Plantago major;Null;Digitalis purpurea;Digitalis lanata;Maytenus confertiflorus;Lythrum salicaria;Undaria pinnatifida;Menyanthes trifoliata;Helianthus annuus;Herba Commelie;Fumaria officinalis;Siphonostegia chinensis;Perilla frutescens var. arguta;Sida acuta;Null;Null;Herba Polygoni Avicularis;Null;Fructus Xanthii sibirici;Herba Plantaginis;Cortex Eucommiae;Flos Chrysan…	2.69	197.117	1419.7	1.7	POS	[M+H]+	level2	1.3894e+07
Loganic acid	C16H24O10		JNNGEAWILNVFFD-CDJYTOATSA-N							HERB000663;HERB000888;HERB000970;HERB002729;HERB002962;HERB003458;HERB003478;HERB003679;HERB004507;HERB004605;HERB004668;HERB005383;HERB002640;HERB003288;HERB002309;HERB002904;HERB001652;HERB001783;HERB003851;HERB004692;HERB005118	Catharanthus roseus;Dipsacus asperoides;Gentiana crassicaulis;Sinoadina racemosa [Syn. Adina racemosa ];Flos Lonicerae;Ophiorrhiza liukiuensis;Null;Semen Strychni;Radix Gentiae macrophyllae;Lonicera japonica;Tripterospermum japonicum;Tripterospermum taiwanense;Semen Canbis;radix tripterygii wilfordii;Null;Null;Gmelina philippensis;Rehmannia glutinosa [Syn. Rehmannia glutinosa f. huechingensis];Fl…	2.69	375.128	669	3.5	NEG	[M-H]-	level2	7.51629e+09
Santonin	C15H18O3		XJHDMGJURBVLLE-BOCCBSBMSA-N							HERB000488;HERB002611;HERB004904;HERB001325;HERB002515;HERB003920;HERB006293;HERB006319	Artemisia maritima;Seriphidium cinum [Syn. Artemisia cina];Null;Seriphidium finitum [Syn. Artemisia finita];Artemisia annua;Artemisia compacta;Artemisia schrenkiana;Artemisia sublessingiana	2.69	247.132	1099.8	3.5	POS	[M+H]+	level2	2.01172e+07
ORSELLINIC ACID, ETHYL ESTER	C10H12O4		UQSRXQMIXSZGLA-UHFFFAOYSA-N							HERB002052;HERB002948;HERB003930;HERB005056	Ramulus Euonymi;Alectoria vivens;Bulbophyllum odoratissimum [Syn. Stelis odoratissimum];Parmelia saxatilis	2.69	197.08	760.1	3.2	POS	[M+H]	level2	3.76678e+07
Vasicinol	C11H12N2O2		WEFMOGRHGUPGMA-JTQLQIEISA-N							HERB003447;HERB001014;HERB002526;HERB003604	Linaria vulgaris;Adhatoda vasica;Sida cordifolia;Peganum harmala	2.69	205.096	615.4	3.6	POS	[M+H]+	level2	3.61402e+08
Octadecanedioic acid	C18H34O4	871-70-5	BNJOQKFENDDGSC-UHFFFAOYSA-N	/	HMDB0000782	70095	Fatty acids	Fatty Acids and Conjugates	Dicarboxylic acids			2.69	313.238	3077.2	2.1	NEG	[M-H]-	level2	2.81533e+07
4-Methoxycinnamic acid	C10H10O3	830-09-1	AFDXODALSZRGIH-QPJJXVBHSA-N	/	HMDB0002040	699414	Shikimates and Phenylpropanoids	Phenylpropanoids (C6-C3)	Cinnamic acids and derivatives	HERB006718;HERB003436;HERB000208;HERB004068;HERB005030;HERB006280;HERB000137;HERB000410;HERB002644;HERB003361;HERB003595;HERB003979;HERB004685;HERB004734;HERB005017;HERB005169;HERB005962;HERB006061;HERB006372;HERB004316;HERB004217	Radix Curcumae;Polyalthia nemoralis;Herba Hedyotis Diffusae;Herba Equiseti Hiemalis;Rhizoma Acori Talarinowii;Radix Scrophulariae;Fructus Anisi Stellati;Scrophularia buergeriana;Agastache rugosus;Fructus Forsythiae;Ocimum basilicum;Changium smyrnioides;Sphaeranthus indicus;Nux Prinsepiae;Rhizoma Zingiberis Recens;Limnophila rugosa;Artemisia dracunculus;Null;Halitum;Semen Sterculiae Lychnophorae;N…	2.69	161.059	1160.5		POS	[M-H2O+H]+;[M+H]+;[M-H2O+H]+	level2	5.58971e+08
Caffeic acid	C9H8O4	501-16-6	QAIPRVGONGVQAS-DUXPYHPUSA-N	C01197	HMDB0003501	689043	Shikimates and Phenylpropanoids	Phenylpropanoids (C6-C3)	Cinnamic acids and derivatives	HERB001407;HERB000066;HERB000081;HERB000134;HERB000143;HERB000201;HERB000244;HERB000246;HERB000311;HERB000323;HERB000330;HERB000403;HERB000410;HERB000472;HERB000508;HERB000580;HERB000588;HERB000697;HERB000755;HERB000767;HERB000771;HERB000774;HERB000849;HERB000870;HERB000884;HERB000887;HERB001076;HERB001165;HERB001171;HERB001193;HERB001219;HERB001305;HERB001403;HERB001409;HERB001410;HERB001610;HER…	Lamiophlomis rotata [Syn. Phlomis rotata ];Folium Artemisiae Argyi;Aralia subcapitata;Null;Null;Null;Imperata cylindrica var. major;Null;Semen Biotae;Radix Isatidis seu Baphicacanthi;Rhizoma Pinelliae;Radix Glehniae;Scrophularia buergeriana;Herba Polygoni Avicularis;herba Menthae;Fructus Xanthii sibirici;Null;Saussurea superba [Syn. Saussurea hieracioides ];Carlina acaulis;Herba Plantaginis;Dodon…	2.69	163.038	1119.3		POS	[M-H2O+H]+;[M+H]+;[M+H]+;[M+H]+	level2	7.38538e+07
Procyanidin C1	C45H38O18	37064-30-5	MOJZMWJRUKIQGL-XILRTYJMSA-N	C17624	HMDB0038370	169853	Shikimates and Phenylpropanoids	Flavonoids	Proanthocyanins	HERB000497;HERB000508;HERB005346;HERB002714;HERB003786;HERB003941;HERB004694;HERB005129;HERB006933;HERB002941	semen arecae;herba Menthae;Pinus taeda;Caulis Millettiae;Campylotropis hirtella;Flos Buddlejae;Cortex Cinmomi;Dioscorea cirrhosa [Syn. Dioscorea pogonoides];Cinnamomum camphora;Rhizoma Fagopyri Cymosi	2.69	865.198	1084.9	0.3	NEG	[M-H]-	level2	1.87032e+07
2',4',6'-Trihydroxyacetophenone	C8H8O4	480-66-0	XLEYFDVVXLMULC-UHFFFAOYSA-N	/	HMDB0029644	68073	Polyketides	Phloroglucinols	Acyl phloroglucinols	HERB006718	Radix Curcumae	2.69	151.038	801.5		POS	[M-H2O+H]+;[M-H2O+H]+	level2	1.03154e+08
Phe-Val	C14H20N2O3	3918-90-9	IEHDJWSAXBGJIP-RYUDHWBXSA-N	/	HMDB0029008	7359121	/	/	/			2.69	265.154	729.8	3.8	POS	[M+H]+	level2	1.40893e+07
2-Hydroxy-4-methylbenzaldehyde	C8H8O2	698-27-1	JODRRPJMQDFCBJ-UHFFFAOYSA-N	/	HMDB0032603	61200	Shikimates and Phenylpropanoids	/	/	HERB000677;HERB000870;HERB001193;HERB005717	Rabdosia longituba;Caulis Clematidis Armandii;Radix Salviae liguliobae;Acanthopanax gracilistylus	2.69	137.059	670.1		POS	[M+H]+;[M+H]+;[M+H]+	level2	6.30129e+07
3-Indoleacrylic acid	C11H9NO2	1204-06-4	PLVPPLCLBIEYEA-AATRIKPKSA-N	C21283	HMDB0000734	/	Alkaloids	Tryptophan alkaloids	Simple indole alkaloids			2.69	170.06	615.4	3.1	POS	[M-H2O+H]+	level2	4.89294e+07
Trehalose	C12H22O11	99-20-7	HDTRYLNUVZCQOY-LIZSDCNHSA-N	C01083	HMDB0000975	7427	Carbohydrates	Saccharides	Disaccharides	HERB002446;HERB002976	Null;Radix Euphorbiae Pekinensis	2.69	341.108	186.8		NEG	[M-H]-;[M-H]-;[M-H]-;[M-H]-;[M-H]-;[M-H]-;[M-H]-;[M-H]-	level2	9.2475e+07
(Z)-2-[4-[(Z)-2-carboxy-2-[4-[(E)-2-carboxyvinyl]-2-methoxy-phenoxy]vinyl]-2-methoxy-phenoxy]-3-(4-hydroxy-3-methoxy-phenyl)prop-2-enoic acid	C30H26O12	/	UWXGIJKBCAIMFK-XVAVVJJYSA-N	/	/	21580474	Shikimates and Phenylpropanoids	Phenylpropanoids	Cinnamic acids and derivatives			2.69	577.134	2722.4	2.1	NEG	[M-H]-	level2	3.94049e+07
Sec-O-Glucosylhamaudol	C21H26O10	80681-44-3	QVUPQEXKTXSMKX-JJDILSOYSA-N	/	/	10478277	Polyketides	Chromanes	Chromones			2.69	437.144	2573.4	2	NEG	[M-H]-	level2	8.39776e+06
[(2R,3S,4S,5R,6S)-6-[[(1S,3R,5R,6S,8S)-2-(benzoyloxymethyl)-6-hydroxy-8-methyl-9,10-dioxatetracyclo[4.3.1.02,5.03,8]decan-3-yl]oxy]-3,4,5-trihydroxy-tetrahydropyran-2-yl]methyl benzoate	C30H32O12	38642-49-8	LATYEZNGPQKAIK-BRVOSZROSA-N	/	/	24868403	Terpenoids	Monoterpenoids	Pinane monoterpenoids	HERB001508;HERB000216;HERB000246;HERB000267;HERB000498;HERB000584;HERB000800;HERB000850;HERB003232;HERB004013	Paeonia emodi;Null;Null;Radix Paeoniae Alba;Borneolum syntheticum;Rhizoma Atractylodis;Radix Paeoniae Rubra;Paeonia veitchii;fructus Capsici;Cortex Moutan	2.69	585.194	2737.3	3.7	POS	[M+H]+	level2	3.52283e+07
(2S,3R,4S,5S,6R)-2-[4-(2,3-dihydroxypropyl)-3-methoxy-phenoxy]-6-(hydroxymethyl)tetrahydropyran-3,4,5-triol	C16H24O9	/	VXXKDWBEVHGANN-YLHHEPAUSA-N	/	/	10882909	/	/	/	HERB005076	Anethum graveolens	2.69	359.134	1429.7		NEG	[M-H]-;[M-H]-;[M-H]-	level2	1.68473e+07
Dioctyl Phthalate	C24H38O4		MQIUGAXCHLFZKX-UHFFFAOYSA-N	C14227	HMDB0251427	8346	Benzenoids	Benzene and substituted derivatives	Benzoic acids and derivatives	HERB003608;HERB000497;HERB000614;HERB001074;HERB002319;HERB002700	Astilbe chinensis;semen arecae;Cacumen et Folium Biotae;Herba Cirsii Japonici;Radix Ginseng Rubra;Null	2.68	391.283	3435.6	3.7	POS	[M+H]+	level2	856920
Cyanox 425	C25H36O2	88-24-4	GPNYZBKIGXGYNU-UHFFFAOYSA-N		HMDB0247555	6928	Benzenoids	Benzene and substituted derivatives	Diphenylmethanes	HERB002319	Radix Ginseng Rubra	2.68	367.263	3341.6	4	NEG	[M-H]-	level2	1.11511e+07
alpha-Cyperone	C15H22O	473-08-5	KUFXJZXMWHNCEH-UHFFFAOYSA-N		HMDB0037061	273568	Lipids and lipid-like molecules	Prenol lipids	Sesquiterpenoids	HERB001235;HERB001556;HERB001801;HERB004064;HERB004366	Medulla Junci;Herba Centipedae;Radix seu Rhizoma rdostachyos;Radix Aucklandiae;Bulbus Fritillariae Ussuriensis	2.68	219.173	3199.7	4.4	POS	[M+H]+	level2	1.52376e+07
Bergaptol	C11H6O4	486-60-2	GIJHDGJRTUSBJR-UHFFFAOYSA-N	C00758	HMDB0013679	5280371	Phenylpropanoids and polyketides	Coumarins and derivatives	Furanocoumarins	HERB000305;HERB003636;HERB004479	Radix Angelicae Dahuricae;Herba Verbae;Radix et Rhizoma Notopterygii	2.68	203.033	3111.2	3.8	POS	[M+H]+	level2	1.8961e+07
3-Butylidenephthalide	C12H12O2		WMBOCUXXNSOQHM-UHFFFAOYSA-N		HMDB0245829		Organoheterocyclic compounds	Isocoumarans	Isobenzofuranones	HERB000767;HERB000879;HERB000887;HERB001210;HERB001334;HERB006440;HERB006991;HERB005808;HERB005835;HERB000638;HERB001821;HERB004247;HERB000305;HERB004064;HERB005022	Herba Plantaginis;Null;Radix chuanxiong；Rhizoma Chuanxiong;Radix Angelicae sinensis;Angelica acutiloba [Syn. Ligusticum acutilobum];Cnidium officinale [Syn. Ligusticum officinale ];Angelica radix;Radix chuanxiong；Rhizoma Chuanxiong;Rhinoceros unicornis , Rhinoceros sondaicus , Rhinoceros sumatrensis;Radix Bupleuri;Null;Levisticum officinale;Radix Angelicae Dahuricae;Radix Aucklandiae;Rhizoma Cimi…	2.68	189.09	3070.2	3	POS	[M+H]+	level2	1.64501e+07
6-[3-[(3,4-dimethoxyphenyl)methyl]-4-methoxy-2-(methoxymethyl)butyl]-4-methoxy-1,3-benzodioxole	C24H32O7		RCFGIEPQSDGMJJ-UHFFFAOYSA-N		HMDB0255621	13989914	Lignans, neolignans and related compounds	Dibenzylbutane lignans		HERB007135	Phyllanthus niruri	2.68	415.21	3064.7	3.1	POS	[M-H2O+H]+	level2	4.69044e+07
(S)-11,12,13-Trinor-7-calamenone	C12H14O	155748-76-8	SQESYXTWWGWCFK-UHFFFAOYSA-N		HMDB0040823	5316902	Benzenoids	Tetralins		HERB003361;HERB004068;HERB004914;HERB006019	Fructus Forsythiae;Herba Equiseti Hiemalis;Rhizoma Kaempferiae;Rhizoma Cyperi	2.68	175.111	3015.2	4.1	POS	[M+H]+	level2	9.87676e+07
6-Demethoxytangeretin	C19H18O6		DDGJUTBQQURRGE-UHFFFAOYSA-N		HMDB0302157		Phenylpropanoids and polyketides	Flavonoids	O-methylated flavonoids	HERB002428;HERB004229;HERB007034;HERB002854;HERB003044;HERB005508;HERB006702	Exocarpium Citri grandis;Bos taurus domesticus, Bubalus bubalis;Fructus Aurantii Immaturus;Citrus tankan;Citrus reticulata;Radix Smilacis;Citrus grandis	2.68	343.116	2968.6	3.5	POS	[M+H]+	level2	9.09898e+08
7-Hydroxy-2,5-dimethyl-4H-1-benzopyran-4-one	C11H10O3	38412-47-4	CRNGFKXWIYTEPH-UHFFFAOYSA-N		HMDB0040326	5316891	Organoheterocyclic compounds	Benzopyrans	1-benzopyrans	HERB000198;HERB001901;HERB002185;HERB002405;HERB004004;HERB004242;HERB004609;HERB005017;HERB005466	Plumbago zeylanica;Null;Polygonum multiflorum;Rhizoma Polygoni cuspidati;Resi myrrhae;Fructus Ligustri lucidi;Radix Ginseng;Rhizoma Zingiberis Recens;Rheum wittrocki	2.68	191.07	2881.8	3.8	POS	[M+H]+	level2	3.7338e+07
5,7,3',4'-Tetramethoxyflavone	C19H18O6	855-97-0	CLXVBVLQKLQNRQ-UHFFFAOYSA-N		HMDB0301862		Shikimates and Phenylpropanoids|	Flavonoids	Flavones			2.68	343.116	2802.9	4.3	POS	[M+H]+	level2	1.01516e+08
Isosafrole	C10H10O2	94-59-7	ZMQAAUBTXCXRIC-UHFFFAOYSA-N	C10490	HMDB0033591	5144	Organoheterocyclic compounds	Benzodioxoles		HERB000498;HERB001334;HERB003658;HERB004693;HERB006212;HERB006527;HERB006598;HERB000777;HERB001246;HERB005767;HERB006633	Borneolum syntheticum;Angelica acutiloba [Syn. Ligusticum acutilobum];Herba Ephedrae;Semen Myristicae;Artemisia rupestris;Cananga odorata;Murraya koenigii;Lignum Aquilariae Resitum;Cortex Illicii;Radix Linderae;Null	2.68	163.075	2734.5	3.9	POS	[M+H]+	level2	1.18851e+08
Peperinic_acid	C10H14O3	514-93-2	LBNWZGLSMCTAQB-UHFFFAOYSA-N		HMDB0038181	156203	Organoheterocyclic compounds	Benzofurans		HERB002369;HERB002983	Null;Herba Schizonepetae	2.68	183.101	2720.8	4	POS	[M+H]+	level2	1.05226e+08
Carnosol	C20H26O4	5957-80-2	XUSYGBPHQBWGAD-PJSUUKDQSA-N	C09069	HMDB0002121	442009	Lipids and lipid-like molecules	Prenol lipids	Terpene lactones	HERB001193;HERB001808;HERB001916;HERB003727;HERB003917;HERB003985;HERB004540;HERB005943	Radix Salviae liguliobae;Salvia przewalskii;Canis familiaris;Anguilla japonica;Rosmarinus officinalis;Agaricus campestris;Rana nigromaculata, Rana plancyi;Bos taurus domesticus	2.68	331.189	2092	3.7	POS	[M+H]+	level2	2.35969e+07
p-methoxycinnamic acid ethyl ester	C12H14O3	24393-56-4	DHNGCHLFKUPGPX-RMKNXTFCSA-N	C10476	HMDB0030762	5281783	Phenylpropanoids and polyketides	Cinnamic acids and derivatives	Cinnamic acid esters			2.68	207.101	1998	4.3	POS	[M+H]+	level2	4.94608e+08
Resveratrol	C14H12O3	501-36-0	LUKBXSAWLPMMSZ-OWOJBTEDSA-N	C03582	HMDB0003747	445154	Phenylpropanoids and polyketides	Stilbenes		HERB000143;HERB000237;HERB002405;HERB004719;HERB004832;HERB004973;HERB007114;HERB000232;HERB000792;HERB000806;HERB000873;HERB001021;HERB001474;HERB001627;HERB001806;HERB001901;HERB001920;HERB002185;HERB002407;HERB002448;HERB003586;HERB003754;HERB003799;HERB003826;HERB004040;HERB004128;HERB004423;HERB004453;HERB004468;HERB004528;HERB004609;HERB004742;HERB004822;HERB004837;HERB004979;HERB005466;HER…	Null;Radix Ampelopsis;Rhizoma Polygoni cuspidati;Resi oliani;Fructus Mori;Rhizoma Belamcandae;Radix Boehmeriae;Veratrum album;Cassia dentata;Semen Phaseoli;Radix Cudraniae;Artocarpus dadah;Trifolium dubium;Smilax menispermoidea;Radix Kansui;Null;Broussonetia papyrifera;Polygonum multiflorum;Polygonum cuspidatum;Testa Arachidis Hypogaeae;Arachis hypogaea;Caragana tibetica;Pleuropterus ciliinervis;…	2.68	229.085	1895.5	3.5	POS	[M+H]+	level2	2.68028e+07
Lawsone	C10H6O3		WVCHIGAIXREVNS-UHFFFAOYSA-N		HMDB0253997	6755	Benzenoids	Naphthalenes	Naphthoquinones	HERB000265	Lawsonia alba	2.68	175.038	1895.5	3.7	POS	[M+H]+	level2	4.38103e+07
[8]-Dehydroshogaol	C19H26O3		WTJRJJFXDZXSLU-LTCRFSFDSA-N		HMDB0033125	131751378	Phenylpropanoids and polyketides	Cinnamic acids and derivatives	Hydroxycinnamic acids and derivatives			2.68	303.194	1763	4.1	POS	[M+H]+	level2	3.12533e+07
3-[4,5-dihydroxy-6-(hydroxymethyl)-3-[3,4,5-trihydroxy-6-(hydroxymethyl)oxan-2-yl]oxyoxan-2-yl]oxy-5,7-dihydroxy-2-(4-hydroxyphenyl)chromen-4-one	C27H30O16	31512-06-8	LKZDFKLGDGSGEO-UHFFFAOYSA-N		HMDB0037534	13647412	Phenylpropanoids and polyketides	Flavonoids	Flavonoid glycosides	HERB000949;HERB002276;HERB002473;HERB002517;HERB004093;HERB004350;HERB004822;HERB004883;HERB005826;HERB006811;HERB006875;HERB000182;HERB000208;HERB002505;HERB003258;HERB003840;HERB004616	Bulbus Allii Fistulosi;Flos Carthami;fructus Sophorae;Thevetia neriifolia [Syn. Thevetia peruviana ];Null;Folium Eriobotryae;Null;Radix Sophorae Tonkinensis;Stigma Croci;Flos Rosae chinensis;Crocus sativus;Rhizoma Typhonii;Herba Hedyotis Diffusae;Artemisia scoparia [Syn. Artemisia capillaris var. scoparia];Sambucus sieboldiana;Flos Rosae Rugosae;Folium Ginseng	2.68	609.145	1526.1	1.9	NEG	[M-H]-	level2	1.50574e+07
2-Phenylethyl 6-O-(6-deoxy-alpha-L-mannopyranosyl)-beta-D-glucopyranoside	C20H30O10		OKUGUNDXBGUFPA-OCGSKHJZSA-N		HMDB0303058		Organic oxygen compounds	Organooxygen compounds	Carbohydrates and carbohydrate conjugates	HERB001960;HERB005074	Atractylodes japonica;Punica granatum	2.68	448.216	1397.5	3.6	POS	[M+NH4]+	level2	1.50844e+07
DIMETHYLCAFFEIC_ACID	C11H12O4	14737-89-4	HJBWJAPEBGSQPR-GQCTYLIASA-N		HMDB0034315	717531	Phenylpropanoids and polyketides	Cinnamic acids and derivatives	Hydroxycinnamic acids and derivatives			2.68	209.08	1320	4	POS	[M+H]+	level2	2.25481e+07
Sinomenine	C19H23NO4		INYYVPJSBIVGPH-UHFFFAOYSA-N		HMDB0258305	416119	Alkaloids and derivatives	Morphinans		HERB000162;HERB000221;HERB000373;HERB000456;HERB000457;HERB003033;HERB004518;HERB005874;HERB006297;HERB007182	Radix Stemoe;Herba Patriniae;Rhizoma Menispermi;Menispermum dauricum;Menispermum dauricum;Corydalis pallida;Null;Corydalis pallida var. tenuis;Stephania dielsiana;Corydalis incisa	2.68	330.169	1171.2	4.2	POS	[M+H]+	level2	2.40441e+07
Kuwanon E	C25H28O6	68401-05-8	GJFHZVPRFLHEBR-VIZOYTHASA-N		HMDB0030862	10342292	Phenylpropanoids and polyketides	Flavonoids	Flavans	HERB004822;HERB006811	Null;Flos Rosae chinensis	2.68	447.182	973.7	4.2	POS	[M+Na]+	level2	6.05059e+07
Verbenalin	C17H24O10		HLXRWTJXGMHOFN-XJSNKYLASA-N	C09802	HMDB0301853		Lipids and lipid-like molecules	Prenol lipids	Terpene glycosides	HERB000586;HERB002876;HERB003636;HERB004129;HERB004950;HERB001276;HERB002718;HERB002807;HERB002926;HERB003174;HERB003941;HERB004553	Iphigenia indica;Radix Platycodi;Herba Verbae;Flos Rhododendri Mollis;Fructus Corni;Verbascum sinuatum;Verbena hastata;Verbena stricta;Flos Trollii chinensis;Semen armeniacae amarum;Flos Buddlejae;Buddleja globosa	2.68	433.133	962.1	3.1	NEG	[M+FA]-	level2	1.51872e+08
(R)-8-Acetoxycarvotanacetone	C12H18O3	56691-69-1	FTCAQUBXEGKQTD-UHFFFAOYSA-N		HMDB0037104	538920	Lipids and lipid-like molecules	Prenol lipids	Monoterpenoids	HERB000508;HERB000311	herba Menthae;Semen Biotae	2.68	211.132	883.7	3.8	POS	[M+H]+	level2	2.47866e+07
L-1,2,3,4-Tetrahydro-beta-carboline-3-carboxylic_acid	C12H12N2O2	42438-90-4	FSNCEEGOMTYXKY-UHFFFAOYSA-N		HMDB0035665	98285	Organoheterocyclic compounds	Indoles and derivatives	Pyridoindoles			2.68	217.096	798.8	3.4	POS	[M+H]+	level2	3.53579e+07
(+|-)-threo-Anethole_glycol	C10H14O3	94497-49-1	MRDZSBVJWOXBRW-OIBJUYFYSA-N		HMDB0032607	3016654	Benzenoids	Benzene and substituted derivatives	Phenylpropanes	HERB004407	Fructus Syzygii	2.68	183.101	740.7	3.4	POS	[M+H]+	level2	7.12883e+07
1-PHENYLETHANOL	C8H10O	98-85-1	WAPNOHKVXSQRPX-UHFFFAOYSA-N	C07112	HMDB0032619	7409	Benzenoids	Benzene and substituted derivatives		HERB000632;HERB000767;HERB000887;HERB003439;HERB006632	Camellia sinensis [Syn. Thea sinensis];Herba Plantaginis;Radix chuanxiong；Rhizoma Chuanxiong;Flos Campsis;Null	2.68	123.08	670.1	1.4	POS	[M+H]+	level2	4.81972e+07
D-(+)-Turanose	C12H22O11	547-25-1	RULSWEULPANCDV-PIXUTMIVSA-N	C19636	HMDB0011740	5460935	Lipids and lipid-like molecules	Fatty Acyls	Fatty acyl glycosides			2.68	365.104	190.7	4	POS	[M+NA]+	level2	1.9892e+07
3-Hydroxycinnamic acid	C9H8O3	14755-02-3	KKSDGJDHHZEWEP-SNAWJCMRSA-N	C12621	HMDB0001713	637541	Phenylpropanoids and polyketides	Cinnamic acids and derivatives	Hydroxycinnamic acids and derivatives	HERB001409;HERB003324;HERB003715;HERB006331;HERB007114	Cortex Eucommiae;Citrus limonia;Fructus Hordei Germitus;Papaver somniferum;Radix Boehmeriae	2.68	165.054	155.5	2.6	POS	[M+H]+	level2	1.03942e+08
Capillone	C12H12O		GHNBEBDYYSVNEK-XPQLPGEHSA-N							HERB004950;HERB005132;HERB006586;HERB006587;HERB006718;HERB005819	Fructus Corni;Null;Herba Artemisiae Scopariae;Artemisia capillaris;Radix Curcumae;Lysimachia capillipes	2.68	173.095	3086.5	3.8	POS	[M+H]+	level2	4.8009e+07
Luvangetin	C15H14O4		XYPWCJWXFYYGPA-UHFFFAOYSA-N									2.68	259.095	2960.5	4.4	POS	[M+H]+	level2	1.4122e+07
[2,3-dihydroxy-1-(7-methoxy-2-oxochromen-6-yl)-3-methylbutyl] 3-methylbutanoate [IIN-based	C20H26O7		WPJFTNISWIMPLM-UHFFFAOYSA-N									2.68	379.173	2895.2	3.8	POS	[M+H]+	level2	9.34653e+08
Linderane	C15H16O4		KBMSVODXFLAQNJ-DXGHHDSJSA-N							HERB000777;HERB005767;HERB004500;HERB004752;HERB005821	Lignum Aquilariae Resitum;Radix Linderae;Radix Solani melongee;Rhizoma seu Herba Saururi;Exocarpium Citrulli	2.68	261.111	2674	4	POS	[M+H]+	level2	1.7679e+07
Liquidambaric acid	C30H46O3		SLJTWDNVZKIDAU-SVAFSPIFSA-N							HERB001164;HERB000137;HERB000281;HERB000868;HERB001165;HERB002966;HERB002970;HERB003042;HERB003361;HERB003535;HERB003616;HERB004691;HERB004918;HERB004950;HERB005132;HERB006891;HERB007079;HERB005409	Fructus Zizyphi Jujubae;Fructus Anisi Stellati;Radix Pulsatillae;Fructus Meliae Toosendan;Null;Fructus Rosae laevigatae;Null;Acacia mellifera;Fructus Forsythiae;Fructus Liquidambaris;Herba Humuli Scandentis;Ficus microcarpa;Rhodomyrtus tomentosa;Fructus Corni;Null;Spi gleditsiae;Herba Sarcatidrae;Rhodomyrtus tomentosa	2.68	455.351	2635.3	0.6	POS	[M+H]+	level2	2.48396e+07
Licoflavone C	C20H18O5		MEHHCBRCXIDGKZ-UHFFFAOYSA-N							HERB006926	Glycyrrhiza inflata	2.68	339.122	2588.4	4.5	POS	[M+H]+	level2	9.34446e+06
Tremetone	C13H14O2		UVYUUQGGBNKRFU-CYBMUJFWSA-N							HERB001217;HERB002446;HERB003061;HERB003985;HERB004466;HERB006053;HERB006374;HERB006763;HERB007093	Null;Null;Herba Selaginellae;Agaricus campestris;Eupatorium urticaefolium;Lentinus edodes;Selaginella involvens;Bombyx mori;Eupatorium rugosum	2.68	203.106	2441.3	3.4	POS	[M+H]+	level2	4.40731e+07
Euparin	C13H12O3	532-48-9	OPUFDNZTKHPZHM-UHFFFAOYSA-N				Shikimates and Phenylpropanoids|	Coumarins	Simple coumarins	HERB000780;HERB003485;HERB004330;HERB006587;HERB006911	Eupatorium lindleyanum;Null;Herba Eupatorii;Artemisia capillaris;Ligularia stenocephala	2.68	217.085	1499.5	3.1	POS	[M+H]+	level2	1.34941e+07
Feruloyl Hexoside (isomer of 847)	C16H20O9		JWRQVQWBNRGGPK-UHFFFAOYSA-N							HERB002729	Sinoadina racemosa [Syn. Adina racemosa ]	2.68	355.103	907.5	1.1	NEG	[M-H]-	level2	1.47806e+07
Hastatoside	C17H24O11		PRZVXHGUJJPSME-CZMSZWGTSA-N							HERB002718;HERB002876;HERB003636	Verbena hastata;Radix Platycodi;Herba Verbae	2.68	449.129	630.7	2.9	NEG	[M+FA]-	level2	1.31056e+07
Caffeic acid hexoside	C15H18O9		WQSDYZZEIBAPIN-UHFFFAOYSA-N							HERB003184;HERB004086	Phlomis tuberosa;Cuscuta australis	2.68	341.087	553.4	0.4	NEG	[M-H]-	level2	3.73635e+07
Methyl 4-hydroxycinnamate	C10H10O3	3943-97-3	NITWSHWHQAQBAW-QPJJXVBHSA-N				Shikimates and Phenylpropanoids|	Phenylpropanoids	Cinnamic acids and derivatives	HERB000323;HERB000849;HERB001332;HERB001924;HERB002679;HERB002962;HERB003378;HERB006773;HERB001874;HERB005658;HERB001198;HERB005012	Radix Isatidis seu Baphicacanthi;Bulbus Fritillariae Cirrhosae;Null;Ramulus Uncariae cum Uncis;Fructus Tribuli;Flos Lonicerae;Plumula Nelumbinis;Flos Genkwa;Radix Puerariae;Herba Potentillae Chinensis;Vitex rotundifolia [Syn. Vitex trifollia var. simplicifolia ];Radix Rehmanniae	2.68	179.07	142.2	3.9	POS	[M+H]+	level2	6.06347e+07
Manninotriose	C18H32O16		FZWBNHMXJMCXLU-YRBKNLIBSA-N							HERB003734;HERB005974;HERB006908	Garcinia mannii;Rehmannia glutinosa [Syn. Rehmannia glutinosa f. huechingensis];Rhizoma Alismatis	2.68	503.16	128	1.2	NEG	[M-H]-	level2	1.24039e+08
Cryptotanshinone	C19H20O3		GVKKJJOMQCNPGB-JTQLQIEISA-N							HERB000199;HERB000201;HERB000253;HERB000825;HERB000870;HERB000912;HERB001193;HERB001801;HERB001808;HERB002268;HERB002521;HERB002686;HERB002720;HERB003335;HERB003459;HERB003758;HERB004081;HERB004148;HERB004817;HERB006173;HERB006845;HERB006918;HERB007162	Salvia miltiorrhiza f. alba;Null;Aquilaria sinensis;Sabina vulgaris;Caulis Clematidis Armandii;Sagittaria sagittifolia;Radix Salviae liguliobae;Radix seu Rhizoma rdostachyos;Salvia przewalskii;Salvia prionitis;Salvia flava;Podocarpus imbricatus;Salvia bulleyana;Salvia castanea;Cryptomeria fortunei;Salvia digitaloides;Salvia bowleyana;Salvia sinica;Salvia trijuga;Murraya paniculata var. exotica;Sa…	2.68	297.147	3158	4.1	POS	[M+H]+	level2	1.51927e+07
Stearamide	C18H37NO	124-26-5	LYRFLYHAGKPMFH-UHFFFAOYSA-N	C13846	HMDB0034146	31292	Fatty acids	Fatty amides	Primary amides	HERB000220;HERB004950;HERB005782	Bombyx mori;Fructus Corni;Fructus Evodiae	2.68	284.294	3398.8		POS	[M+H]+;[M-H2O+H]+	level2	4.10226e+06
m-Anisaldehyde	C8H8O2	/	WMPDAIZRQDCGFH-UHFFFAOYSA-N	/	/	11569	Shikimates and Phenylpropanoids	Phenolic acids	Cinnamic acids and derivatives	HERB001309;HERB001074;HERB002035;HERB002052;HERB002563	Flos Caryophylli;Herba Cirsii Japonici;Null;Ramulus Euonymi;Radix Scutellariae	2.68	137.059	3015.2		POS	[M+H]+;[M+H]+;[M+H]+	level2	7.00562e+07
Psoralen	C11H6O3	66-97-7	ZCCUUQDIBDJBTK-UHFFFAOYSA-N	C09305	HMDB0034272	6199	Shikimates and Phenylpropanoids	Coumarins	Simple coumarins	HERB000192;HERB000205;HERB000286;HERB000323;HERB000403;HERB000546;HERB000826;HERB000992;HERB001165;HERB001244;HERB001394;HERB001622;HERB003979;HERB004247;HERB004387;HERB004453;HERB004725;HERB004855;HERB004861;HERB005089;HERB005710;HERB005711;HERB007180	Bulbus Lilii ;Peucedanum praeruptorum;Null;Radix Isatidis seu Baphicacanthi;Radix Glehniae;Psoralea corylifolia;Ruta graveolens;Ficus simplicissima;Null;Herba Hyperici Japonici;Radix Angelicae Pubescentis;Radix Saposhnikoviae divaricatae;Changium smyrnioides;Levisticum officinale;Fructus Psoraleae Corylifoliae;radix Peucedani;Heracleum lanatum;Radix Glehniae;Null;Psilotum nudum;Ficus carica;Ficus…	2.68	187.038	2458		POS	[M+H]+;[M-H2O+H]+;[M+H]+	level2	6.87416e+07
Phloretin	C15H14O5	60-82-2	VGEREEWJJVICBM-UHFFFAOYSA-N	C00774	HMDB0003306	4788	Shikimates and Phenylpropanoids	Flavonoids	Chalcones	HERB001715;HERB002437;HERB004181;HERB000129;HERB001754	Pteris cretica var. nervosa [Syn. Pteris nervosa ];Phlegmariurus fordii;Citrus limon;Fructus Crotonis;Null	2.68	257.08	1463.9		POS	[M-H2O+H]+;[M+H]+;[M+H]+;[M+H]+	level2	2.44303e+09
Angelicin	C11H6O3	523-50-2	XDROKJSWHURZGO-UHFFFAOYSA-N	C09060	HMDB0033930	10658	Shikimates and Phenylpropanoids	Coumarins	Furocoumarins	HERB000242;HERB000267;HERB000305;HERB000308;HERB000472;HERB000546;HERB000554;HERB000638;HERB000879;HERB001142;HERB001165;HERB001210;HERB001357;HERB001394;HERB001801;HERB004453;HERB004725;HERB004971;HERB006667;HERB002209;HERB002369;HERB002983;HERB004387;HERB004479	Rhizoma Imperatae;Radix Paeoniae Alba;Radix Angelicae Dahuricae;Null;Herba Polygoni Avicularis;Psoralea corylifolia;Null;Radix Bupleuri;Null;Heracleum mantegazzianum;Null;Radix Angelicae sinensis;Null;Radix Angelicae Pubescentis;Radix seu Rhizoma rdostachyos;radix Peucedani;Heracleum lanatum;Fructus Cnidii;Heracleum yungningense;Semen Glycine Max;Null;Herba Schizonepetae;Fructus Psoraleae Corylif…	2.68	187.038	1214.9		POS	[M+H]+;[M+H]+;[M-H2O+H]+	level2	1.90998e+07
(2R,3S,4S,5R,6R)-2-(hydroxymethyl)-6-[(2S,3R,4S,5S,6R)-3,4,5-trihydroxy-6-(hydroxymethyl)tetrahydropyran-2-yl]oxy-tetrahydropyran-3,4,5-triol	C12H22O11	585-91-1	HDTRYLNUVZCQOY-BTLHAWITSA-N	/	/	10871590	Carbohydrates	Saccharides	Disaccharides	HERB002446;HERB002976	Null;Radix Euphorbiae Pekinensis	2.68	341.108	827.7		NEG	[M-H]-;[M-H]-;[M-H]-;[M-H]-;[M-H]-;[M-H]-;[M-H]-;[M-H]-;[M-H]-;[M-H]-;[M-H]-	level2	2.03483e+08
D-Pantothenic Acid	C9H17NO5	79-83-4	GHOKWGTUZJEAQD-ZETCQYMHSA-N	C00864	HMDB0000210	6613	Amino acids and Peptides	Small peptides	Dipeptides	HERB001164;HERB004609;HERB000161;HERB000186;HERB000868;HERB001448;HERB001915;HERB004004;HERB006505;HERB007023;HERB006733	Fructus Zizyphi Jujubae;Radix Ginseng;Semen Lablab Album;Semen Ginkgo;Fructus Meliae Toosendan;Herba Clinopodii;Fructus Lycii;Resi myrrhae;Cocos nucifera;Rhizoma Anemarrhee;Stigma Maydis	2.68	220.117	271.3	4	POS	[M+H]+	level2	1.16131e+07
Pyropheophorbide-a	C33H34N4O3		FDKRLXBXYZKWRZ-UWJYYQICSA-N	/	/	161456	Alkaloids	/	/	HERB001197	Atalantia monophylla	2.68	535.268	3387.5		POS	[M+H]+;[M+H]+	level2	1.16918e+06
(E)-5-(2,3-dimethyl-3-tricyclo[2.2.1.02,6]heptanyl)-2-methyl-pent-2-enoic acid	C15H22O2	74642-79-8	NZSCHTYUGUVLHG-WEVVVXLNSA-N	/	/	14059029	Terpenoids	Sesquiterpenoids	Santalane sesquiterpenoids	HERB004479;HERB005392;HERB007215;HERB007216	Radix et Rhizoma Notopterygii;Lignum Santaii Albi;Pterocarpus indicus;lignum pterocarpi indici	2.68	233.154	3159.6	4.4	NEG	[M-H]-	level2	5.35845e+07
Brusatol	C26H32O11	114420-67-6	ZZZYHIMVKOHVIH-VILODJCFSA-N	/	/	73432	Terpenoids	Triterpenoids	Quassinoids	HERB004762;HERB005036;HERB006310	Null;Folium Mahoe;Fructus Bruceae	2.68	521.2	2458	2.8	POS	[M+H]+	level2	2.65104e+07
6-[2-(1,3-benzodioxol-5-yl)ethyl]-4-methoxy-pyran-2-one	C15H14O5	3155-53-1	BYHVZDRLSCCTND-UHFFFAOYSA-N	/	/	5273622	Shikimates and Phenylpropanoids	Styrylpyrones	Kavalactones and derivatives	HERB004846	Polygala sabulosa	2.68	257.08	2408.1		POS	[M-H2O+H]+;[M+H]+;[M+H]+;[M+H]+	level2	2.6105e+07
6-[(2R)-2,3-dihydroxy-3-methyl-butyl]-7-hydroxy-chromen-2-one	C14H16O5	20516-23-8	WRTWKAQFZYXAEJ-GFCCVEGCSA-N	/	/	15296614	Shikimates and Phenylpropanoids	Coumarins	Simple coumarins	HERB000205	Peucedanum praeruptorum	2.68	263.092	1614.6	3.1	NEG	[M-H]-	level2	2.38812e+07
4-(carboxymethyl)-2-[3,4,5-trihydroxy-6-(hydroxymethyl)tetrahydropyran-2-yl]oxy-3-vinyl-3,4-dihydro-2H-pyran-5-carboxylic acid	C16H22O11	/	RGTONEMDTVVDMY-UHFFFAOYSA-N	/	/	14136853	Terpenoids	Monoterpenoids	Secoiridoid monoterpenoids	HERB002962;HERB005159;HERB005383	Flos Lonicerae;Menyanthes trifoliata;Tripterospermum taiwanense	2.68	389.108	803.1	2.3	NEG	[M-H]-	level2	3.51478e+08
(8R)-1,5,8-trimethyl-7,8-dihydro-6H-azuleno[6,5-b]furan-2-one	C15H16O2	/	OGJFTQVVQQMGJG-MRVPVSSYSA-N	/	/	130117	Terpenoids	Sesquiterpenoids	Cadinane sesquiterpenoids	HERB001579;HERB006718	Rhizoma Curcumae;Radix Curcumae	2.68	229.121	2291.9	3.6	POS	[M+H]+	level2	7.46606e+07
7-methoxy-9,10-dihydrophenanthrene-2,5-diol	C15H14O3	87530-30-1	RDKDIPDDUFMMMT-UHFFFAOYSA-N	/	/	442702	Shikimates and Phenylpropanoids	Phenanthrenoids	Phenanthrenes	HERB002591;HERB003931;HERB000216	Rhizoma Dioscoreae bulbiferae;Dendrobium densiflorum;Null	2.68	243.101	2471.9		POS	[M+H]+;[M+H]+;[M+H]+	level2	1.49653e+07
Neoliquiritin	C21H22O9	5088-75-5	HJBUYKZTEBZNSH-UZQFATADSA-N	/	/	5320102	Shikimates and Phenylpropanoids	Flavonoids	Flavanones	HERB001355;HERB001779;HERB002534;HERB006321	Exocarpium Benincasae;Radix Glycyrrhizae;Rhizoma Polygoti;Linum usitatissimum	2.68	417.118	890.9		NEG	[M-H]-;[M-H]-	level2	1.85175e+07
Phe-Leu	C15H22N2O3	3303-55-7	RFCVXVPWSPOMFJ-STQMWFEESA-N	/	HMDB0253025	7010521	Amino acids and Peptides	Small peptides	Dipeptides			2.68	279.169	1322.8	4.2	POS	[M+H]+	level2	1.53278e+07
(4R,4aR,6R,7R,7aS)-4,7-dimethyl-6-[(2R,3R,4S,5S,6R)-3,4,5-trihydroxy-6-(hydroxymethyl)tetrahydropyran-2-yl]oxy-4,4a,5,6,7,7a-hexahydro-3H-cyclopenta[c]pyran-1-one	C16H26O8	114076-56-1	CUIDBUWFCFYEPL-PIFFKTMJSA-N	/	/	138453914	Terpenoids	Monoterpenoids	Iridoids monoterpenoids			2.68	345.155	1109.8	2.4	NEG	[M-H]-	level2	1.13377e+07
Smyrindioloside	C20H24O10	87592-77-6	KLPNFWKZLQAVTH-LDCXIIFCSA-N	/	/	10836072	Shikimates and Phenylpropanoids	Coumarins	Furocoumarins	HERB000323;HERB000403;HERB004479	Radix Isatidis seu Baphicacanthi;Radix Glehniae;Radix et Rhizoma Notopterygii	2.68	423.129	882.5	1.7	NEG	[M-H]-	level2	1.5164e+07
Diphenylamine	C12H11N	122-39-4	DMBHHRLKUKUOEG-UHFFFAOYSA-N	C11016	HMDB0032562	11487	Benzenoids	Benzene and substituted derivatives	Aniline and substituted anilines	HERB000182;HERB000777;HERB002191;HERB002563;HERB005767;HERB006045;HERB001395	Rhizoma Typhonii;Lignum Aquilariae Resitum;Folium Nelumbinis;Radix Scutellariae;Radix Linderae;Herba Elsholtziae;Null	2.67	170.096	3091.9	4.6	POS	[M+H]+	level2	2.67596e+07
Dibutyl phthalate	C16H22O4	84-74-2	DOIRQSBPFJWKBE-UHFFFAOYSA-N	C14214	HMDB0033244	3026	Benzenoids	Benzene and substituted derivatives	Benzoic acids and derivatives	HERB007240;HERB003464;HERB005121;HERB005817;HERB006686;HERB000066;HERB000134;HERB000267;HERB000305;HERB000323;HERB000409;HERB000497;HERB000638;HERB001074;HERB001244;HERB001309;HERB001360;HERB001622;HERB001713;HERB001779;HERB001787;HERB001852;HERB001901;HERB001915;HERB001924;HERB001938;HERB002002;HERB002062;HERB002094;HERB002126;HERB002342;HERB002563;HERB003174;HERB003192;HERB003245;HERB003288;HER…	Echinacea purpurea;Dendrobium fimbriatum var. oculatum;Dendrobium chrysanthum;Strophanthus sarmentosus var. senegambiae;Null;Folium Artemisiae Argyi;Null;Radix Paeoniae Alba;Radix Angelicae Dahuricae;Radix Isatidis seu Baphicacanthi;Null;semen arecae;Radix Bupleuri;Herba Cirsii Japonici;Herba Hyperici Japonici;Flos Caryophylli;Fructus Malvae;Radix Saposhnikoviae divaricatae;Herba Pteridis multifi…	2.67	279.158	2965.9	4.6	POS	[M+H]+	level2	4.76042e+07
12-OPDA	C18H28O3	85551-10-6	PMTMAFAPLCGXGK-JMTMCXQRSA-N	C01226	HMDB0301804	5280411	Lipids and lipid-like molecules	Fatty Acyls	Eicosanoids			2.67	293.21	2930.6	4.5	POS	[M+H]+	level2	2.86989e+07
Butylidenephthalide	C12H12O2	551-08-6	WMBOCUXXNSOQHM-DHZHZOJOSA-N	C16924	HMDB0032061	5352899	Organoheterocyclic compounds	Isocoumarans	Isobenzofuranones	HERB000767;HERB000879;HERB000887;HERB001210;HERB001334;HERB006440;HERB006991;HERB005808;HERB005835;HERB000638;HERB001821;HERB004247;HERB000305;HERB004064;HERB005022	Herba Plantaginis;Null;Radix chuanxiong；Rhizoma Chuanxiong;Radix Angelicae sinensis;Angelica acutiloba [Syn. Ligusticum acutilobum];Cnidium officinale [Syn. Ligusticum officinale ];Angelica radix;Radix chuanxiong；Rhizoma Chuanxiong;Rhinoceros unicornis , Rhinoceros sondaicus , Rhinoceros sumatrensis;Radix Bupleuri;Null;Levisticum officinale;Radix Angelicae Dahuricae;Radix Aucklandiae;Rhizoma Cimi…	2.67	189.09	2571.8	3.5	POS	[M+H]+	level2	5.17444e+07
2-[4-[3-[3,4-dihydroxy-4-(hydroxymethyl)oxolan-2-yl]oxy-4,5-dihydroxy-6-(hydroxymethyl)oxan-2-yl]oxyphenyl]-7-hydroxy-2,3-dihydrochromen-4-one	C26H30O13	74639-14-8	FTVKHUHJWDMWIR-UHFFFAOYSA-N		HMDB0037491	45360052	Phenylpropanoids and polyketides	Flavonoids	Flavonoid glycosides	HERB006990;HERB001779	Radix Glycyrrhizae Preparata;Radix Glycyrrhizae	2.67	549.16	1531.6	3	NEG	[M-H]-	level2	1.69046e+09
isomer of dihydrophaseic acid	C15H22O5	41756-77-8	XIVFQYWMMJWUCD-VSTJRZLJSA-N	C15971	HMDB0038660	11988272	Lipids and lipid-like molecules	Prenol lipids	Sesquiterpenoids			2.67	283.153	1378	3.5	POS	[M+H]+	level2	1.99516e+07
3,5,6,7,8,3',4'-Heptamethoxyflavone	C22H24O9	1178-24-1	SSXJHQZOHUYEGD-UHFFFAOYSA-N		HMDB0037689	150893	Phenylpropanoids and polyketides	Flavonoids	O-methylated flavonoids	HERB000775	Pericarpium Citri Reticulatae	2.67	455.13	1201.2	4.9	POS	[M+Na]+	level2	1.53638e+07
(1xi,3xi)-1,2,3,4-Tetrahydro-1-methyl-beta-carboline-3-carboxylic_acid	C13H14N2O2		ZUPHXNBLQCSEIA-UHFFFAOYSA-N		HMDB0037942	73530	Alkaloids and derivatives	Harmala alkaloids		HERB001251	Null	2.67	231.112	858.7	3.9	POS	[M+H]+	level2	1.35844e+07
1-Aminocyclohexanecarboxylic_acid	C7H13NO2	2756-56-1	FAFMZORPAAGQFV-UHFFFAOYSA-N		HMDB0038249	89306	Lipids and lipid-like molecules	Prenol lipids	Monoterpenoids			2.67	144.101	137	3.6	POS	[M+H]+	level2	2.56635e+08
eupomatenoid 5	C19H18O3		HMGCTPMQYVGXSC-SNAWJCMRSA-N									2.67	295.131	3227.5	2.9	POS	[M+H]+	level2	8.00407e+06
(2E,4E)-N-(2-methylpropyl)dodeca-2,4-dienamide	C16H29NO		BBRMJCAPNGJKEM-AQASXUMVSA-N							HERB001876;HERB002371	flos puerariae lobatae;Fructus Piperis	2.67	252.231	3216.3	4.9	POS	[M+H]+	level2	1.08523e+07
Olean-12-en-28-oic acid, 3-hydroxy-, (3beta,5xi,9xi,18xi)-	C30H48O3		MIJYXULNPSFWEK-FQRDBSNUSA-N							HERB005287;HERB000588;HERB004218;HERB004469;HERB004766;HERB005113;HERB005288;HERB005900;HERB001247;HERB003730;HERB004013;HERB004060;HERB006012;HERB006342;HERB006901;HERB007114	Styrax;Null;Radix Achyranthis bidentatae;Semen Pharbitidis;Cephalotaxus fortunei;Amphipterygium adstringens;Oleum Storax;Radix Pacis quinquefolii;Fructus Kochiae;Folium Rhododendri Daurici;Cortex Moutan;Caulis Aristolochiae seu Clematis;Isodon amethystoides;Bergenia purpurascens;Herba Lycopi;Radix Boehmeriae	2.67	439.355	2917	3.5	POS	[M-H2O+H]+	level2	5.56368e+08
5-hydroxy-3,7-dimethoxy-2-(4-methoxyphenyl)-4H-chromen-4-one	C18H16O6		WSQWAMGRHJQANC-UHFFFAOYSA-N							HERB004919;HERB005576	Alpinia flabellata;Hedychium coronarium	2.67	327.087	2653.5	1.7	NEG	[M-H]-	level2	1.31327e+07
Magnoflorine	C20H24NO4		YLRXAIKMLINXQY-ZDUSSCGKSA-O							HERB002300;HERB000162;HERB000221;HERB000373;HERB000382;HERB000388;HERB000389;HERB000785;HERB000967;HERB001129;HERB001235;HERB001367;HERB001610;HERB001626;HERB001896;HERB001924;HERB001969;HERB001975;HERB001981;HERB001998;HERB002002;HERB002130;HERB002171;HERB002339;HERB002433;HERB002434;HERB002477;HERB002483;HERB002489;HERB002540;HERB002557;HERB002904;HERB003027;HERB003040;HERB003085;HERB003384;HER…	Leontice robustum;Radix Stemoe;Herba Patriniae;Rhizoma Menispermi;Thalictrum baicalense;Aristolochia contorta;Aristolochia contorta;Litsea cubeba;Thalictrum dasycarpum;Magnolia rostrata;Medulla Junci;Thalictrum minus var. hypoleucum;Herba Potentillae Discoloris;Radix Stephaniae Tetrandrae;Caulis Mahoniae;Ramulus Uncariae cum Uncis;Null;Aristolochia manshuriensis;Null;Aristolochia fangchi;Null;Ari…	2.67	365.158	2596.7	5	POS	[M+Na]+	level2	1.12515e+07
Pentose-Hexose + C10H17	C21H36O10		IEGFOTASSBZIBZ-UHFFFAOYSA-N							HERB006744	Rodgersia pinnata	2.67	447.223	2504.1	2.5	NEG	[M-H]-	level2	9.36165e+06
5-O-Methylvisamminol	C16H18O5	80681-42-1	DGFLRNOCLJGHLY-ZDUSSCGKSA-N				Polyketides	Chromanes	Chromones	HERB001210;HERB001244;HERB001622;HERB002850;HERB004057;HERB004242;HERB004516;HERB004539;HERB005447;HERB005495;HERB007157	Radix Angelicae sinensis;Herba Hyperici Japonici;Radix Saposhnikoviae divaricatae;Dalbergia odorifera;Radix Polygoni Aubertii;Fructus Ligustri lucidi;Indigo turalis;Herba Nerviliae;Radix Semiaquilegiae;Folium Aconiti Szechenyiani;Herba Gynurae bicoloris	2.67	291.122	2435.8	3.8	POS	[M+H]+	level2	7.07473e+07
(-)-Syringaresinol-4-O-.beta.-D-glucopyranoside	C28H36O13	137038-13-2	WEKCEGQSIIQPAQ-IRBNZIFYSA-N				Shikimates and Phenylpropanoids|	Lignans	Furofuranoid lignans			2.67	579.207	1999.6	2	NEG	[M-H]-	level2	6.27217e+07
5,7-dihydroxy-2-(4-hydroxyphenyl)-6,8-bis(3,4,5-trihydroxyoxan-2-yl)chromen-4-one	C25H26O13		LDVNKZYMYPZDAI-UHFFFAOYSA-N							HERB005213;HERB005580;HERB007174	Schnabelia tetradonta;Semen Cuseutae;Herba Violae	2.67	557.125	826.1	2.4	POS	[M+Na]+	level2	3.94131e+07
(2E,4E)-5-(3-(Hexopyranosyloxy)-8-hydroxy-1,5-dimethyl-6-oxabicyclo[3.2.1]octan-8-yl)-3-methylpenta-2,4-dienoic acid	C21H32O10		UHHVHDDICOEBTQ-LJIKRCSCSA-N				Lipids and lipid-like molecules	Prenol lipids	Sesquiterpenoids	HERB001566;HERB002440	Persea americana [Syn. Persea gratissima ];Evodia austrosinensis	2.67	443.191	696	2.9	NEG	[M-H]-	level2	1.17992e+08
(1r,3R,4s,5S)-4-{[(2E)-3-(3,4-Dihydroxyphenyl)-2-propenoyl]oxy}-1,3,5-trihydroxycyclohexanecarboxylic acid	C16H18O9		GYFFKZTYYAFCTR-UCEFVAKBSA-N							HERB002033;HERB003184;HERB003454;HERB004832;HERB006040;HERB006041;HERB006344;HERB006470;HERB006471;HERB006473;HERB007006;HERB000580;HERB000244;HERB002962;HERB003137	Stachys palustris;Phlomis tuberosa;Laggera alata;Fructus Mori;Helianthus annuus;Helianthus annuus;Nicotiana tabacum;Chrysanthemum indicum;Flos Chrysanthemi Indici;Pyrus calleryana;Vinca erecta;Fructus Xanthii sibirici;Imperata cylindrica var. major;Flos Lonicerae;Null	2.67	353.087	556.1	2.4	NEG	[M-H]-	level2	6.41712e+07
Tetraethylene glycol	C8H18O5	112-60-7	UWHCKJMYHZGTIT-UHFFFAOYSA-N	/	HMDB0094708	/	/	/	/	HERB003232;HERB004021	fructus Capsici;Fructus Chaenomelis	2.67	195.122	3356.4	4.6	POS	[M+H]+	level2	1.27463e+07
Methyl 2-(3-oxo-2-(pent-2-en-1-yl)cyclopentyl)acetate	C13H20O3	39924-52-2	GEWDNTWNSAZUDX-UHFFFAOYSA-N	/	HMDB0253727	62388	Fatty acids	Octadecanoids	Jasmonic acids	HERB002209;HERB002887;HERB003991;HERB000231;HERB000314;HERB006686	Semen Glycine Max;Semen Sipis;Jasminum sambac;Michelia alba;Elsholtzia ciliata;Null	2.67	225.148	2936	3.9	POS	[M+H]+	level2	8.1365e+07
(E)-9,12,13-trihydroxyoctadec-10-enoic acid	C18H34O5	/	MDIUMSLCYIJBQC-BUHFOSPRSA-N	/	/	5282966	Fatty acids	Octadecanoids	Other Octadecanoids	HERB003068;HERB007208	Rostellularia procumbens [Syn. Justicia procumbens];Null	2.67	329.232	2872.5		NEG	[M-H]-;[M-H]-;[M-H]-	level2	1.28281e+09
Liquiritigenin	C15H12O4	578-86-9	FURUXTVZLHCCNA-AWEZNQCLSA-N	C09762	HMDB0029519	114829	Shikimates and Phenylpropanoids	Flavonoids	Flavanones	HERB001705;HERB000323;HERB000892;HERB001779;HERB001876;HERB002309;HERB002534;HERB002846;HERB003504;HERB004783;HERB006633;HERB000762;HERB000921;HERB001355;HERB002000;HERB002614;HERB002714;HERB002850;HERB002970;HERB003535;HERB003803;HERB005249;HERB006280;HERB006926;HERB006990	Apis mellifera ligustica;Radix Isatidis seu Baphicacanthi;Herba Sedi sarmentosi;Radix Glycyrrhizae;flos puerariae lobatae;Null;Rhizoma Polygoti;Lignum Dalbergiae odoriferae Rosewood;Radix Rhapontici;Radix Notoginseng;Null;Epimedium koreanum;Robinia pseudoacacia;Exocarpium Benincasae;Glycyrrhiza glabra;Cicer arietinum;Caulis Millettiae;Dalbergia odorifera;Null;Fructus Liquidambaris;Datura innoxia;…	2.67	257.08	1532.7		POS	[M+H]+;[M+H]+;[M+H]+	level2	1.6316e+09
D-(+)-Cellobiose	C12H22O11	528-50-7	GUBGYTABKSRVRQ-UHFFFAOYSA-N	/	HMDB0246552	294	Carbohydrates	Saccharides	Disaccharides	HERB004488;HERB004004;HERB004609;HERB002135;HERB004343;HERB000745;HERB000960;HERB001711;HERB001947;HERB002859;HERB002918;HERB004446;HERB005390;HERB006280;HERB006546;HERB000802;HERB000939;HERB002714;HERB003361;HERB004209;HERB004543;HERB005442;HERB007028;HERB007029;HERB007099	Fagopyrum esculentum;Resi myrrhae;Radix Ginseng;Apium graveolens;Melilotus suaveolens;Fructus Hordei germinatus Preparata;Vinegar;Apis cerana;Fructus Setariae Germinatus;Fructus Hordei germinatus Preparata;Macrothelypteris oligophlebia;Radix Rubiae;Radix Pseudostellariae;Radix Scrophulariae;Saccharum granorum;Null;Corium Erinacei Seu Hemiechianus;Caulis Millettiae;Fructus Forsythiae;Bos taurus do…	2.67	325.112	735.2		POS	[M-H2O+H]+;[M-H2O+H]+;[M-H2O+H]+;[M-H2O+H]+;[M-H2O+H]+;[M-H2O+H]+	level2	1.53879e+07
Indole-3-carboxaldehyde	C9H7NO	487-89-8	OLNJUISKUQQNIM-UHFFFAOYSA-N	C08493	HMDB0029737	10256	Alkaloids	Tryptophan alkaloids	Simple indole alkaloids	HERB006310;HERB001436;HERB004077;HERB004639;HERB005366;HERB005375;HERB006575;HERB000323;HERB000198	Fructus Bruceae;Euphorbia pubescens;Microtoena prainiana;Phellodendron japonicum;Phellodendron amurense var. wilsonii;Taraxacum formosanum;Urtica dioica;Radix Isatidis seu Baphicacanthi;Plumbago zeylanica	2.67	146.06	615.4	3.4	POS	[M+H]+	level2	1.61467e+08
1-(5-hydroxy-2,2-dimethyl-chromen-6-yl)ethanone	C13H14O3	24672-84-2	GHZRKUIAWAOWRH-UHFFFAOYSA-N	/	/	827487	Terpenoids	Meroterpenoids	Merohemiterpenoids			2.67	219.101	1585.1	3.4	POS	[M+H]+	level2	2.02125e+07
2-Hydroxypalmitic acid	C16H32O3	764-67-0	JGHSBPIZNUXPLA-UHFFFAOYSA-N	/	HMDB0031057	92836	Fatty acids	Fatty Acids and Conjugates	Hydroxy fatty acids	HERB003174	Semen armeniacae amarum	2.67	271.227	3311.9		NEG	[M-H]-;[M-H]-	level2	3.18086e+07
Bisabolangelone	C15H20O3	30557-81-4	GNWNPLBSEQDDQV-VRBKASCLSA-N	/	/	10399769	Terpenoids	Sesquiterpenoids	Bisabolane sesquiterpenoids	HERB004725	Heracleum lanatum	2.67	249.148	2946.9	4.2	POS	[M+H]+	level2	1.2405e+08
(+)-Columbianetin	C14H14O4	3804-70-4	YRAQEMCYCSSHJG-NSHDSACASA-N	/	/	92201	Shikimates and Phenylpropanoids	Coumarins	Furocoumarins	HERB004013;HERB004193;HERB004971;HERB001165;HERB001394;HERB003202;HERB003636;HERB004479;HERB004639	Cortex Moutan;Null;Fructus Cnidii;Null;Radix Angelicae Pubescentis;Notopterygium forbesii [Syn. Notopterygium franchetii];Herba Verbae;Radix et Rhizoma Notopterygii;Phellodendron japonicum	2.67	247.096	2352.7		POS	[M+H]+;[M-H2O+H]+	level2	5.09601e+08
1,7-diazatricyclo[7.3.0.03,7]dodecane-2,8-dione	C10H14N2O2	/	BKASXWPLSXFART-UHFFFAOYSA-N	/	/	529063	Alkaloids	Lysine alkaloids	/			2.67	195.112	779.4	3.2	POS	[M+H]+	level2	8.97307e+06
Daucol	C15H26O2	887-08-1	VLIUMVVQGMLOJG-UHFFFAOYSA-N	C09652	HMDB0035287	345471	Organoheterocyclic compounds	Oxanes		HERB002183;HERB002381;HERB003369;HERB004093	Daucus carota;Daucus carota var. sativa;Stamen Nelumbinis;Null	2.66	239.199	3246.8	5.4	POS	[M+H]+	level2	1.07864e+07
delta-Tetradecalactone	C14H26O2	2721-22-4	SKQYTJLYRIFFCO-UHFFFAOYSA-N		HMDB0038056	520296	Organoheterocyclic compounds	Lactones	Delta valerolactones	HERB000285	Radix cynchi atrati	2.66	227.2	3235.8	4.8	POS	[M+H]+	level2	8.84466e+06
Levistilide A	C24H28O4	89708-23-6	UBBRXVRQZJSDAK-DZWUWFSDSA-N		HMDB0034225	13965085	Organoheterocyclic compounds	Dihydrofurans	Furanones	HERB002967;HERB000887;HERB001210;HERB000767	Carassius auratus;Radix chuanxiong；Rhizoma Chuanxiong;Radix Angelicae sinensis;Herba Plantaginis	2.66	381.204	3210.8	5.4	POS	[M+H]+	level2	1.02379e+08
osthol	C15H16O3		MBRLOUHOWLUMFF-UHFFFAOYSA-N	C09280	HMDB0302150	10228	Phenylpropanoids and polyketides	Coumarins and derivatives				2.66	245.116	3097.4	5.5	POS	[M+H]+	level2	3.6626e+08
(5R,6S)-5,6-Epoxy-7-megastigmen-9-one	C13H20O2		ZTJZJYUGOJYHCU-RMKNXTFCSA-N		HMDB0034984	5352481	Organoheterocyclic compounds	Oxepanes		HERB002960	Craibiodendron yunnanese	2.66	209.153	3091.9	5.2	POS	[M+H]+	level2	2.00725e+07
Panaquinquecol_1	C18H28O3	133921-57-0	QSLYECSTHSYXDL-UHFFFAOYSA-N		HMDB0038035	5320688	Lipids and lipid-like molecules	Fatty Acyls	Fatty alcohols	HERB004834;HERB005900	Folium Mori;Radix Pacis quinquefolii	2.66	293.21	2979.5	4.8	POS	[M+H]+	level2	1.45832e+07
Glycyrrhizic Acid, Ammonium Salt	C42H62O16	1405-86-3	LPLVUJXQOOQHMX-UHFFFAOYSA-N	C02284	HMDB0029843	3495	Lipids and lipid-like molecules	Prenol lipids	Terpene glycosides			2.66	840.435	2955.1	2.7	POS	[M+NH4]+	level2	2.27406e+07
Meconin	C10H10O4	29809-15-2	ORFFGRQMMWVHIB-UHFFFAOYSA-N		HMDB0032652	68437	Organoheterocyclic compounds	Isocoumarans	Isobenzofuranones			2.66	195.064	2925.1	3.9	POS	[M+H]+	level2	3.26407e+07
Demethylsuberosin	C14H14O3		FIDUIAPDSKSUGO-UHFFFAOYSA-N	C18083	HMDB0304330		Shikimates and Phenylpropanoids|Shikimates and Phenylpropanoids	Coumarins|Coumarins	Simple coumarins|Furocoumarins	HERB000267;HERB000305;HERB000753;HERB002993;HERB003164;HERB003313;HERB003658	Radix Paeoniae Alba;Radix Angelicae Dahuricae;Angelica gigas;Null;Radix Sophorae flavescentis;Citrus tachibana;Herba Ephedrae	2.66	229.086	2915.9	4.9	NEG	[M-H]-	level2	2.52006e+07
5,7-dihydroxy-2-(4-hydroxyphenyl)-6-[3,4,5-trihydroxy-6-(hydroxymethyl)oxan-2-yl]-8-(3,4,5-trihydroxyoxan-2-yl)chromen-4-one	C26H28O14	207461-10-7	MMDUKUSNQNWVET-UHFFFAOYSA-N		HMDB0033571	3550102	Phenylpropanoids and polyketides	Flavonoids	Flavonoid glycosides	HERB000838;HERB002989;HERB003169;HERB003888;HERB001249;HERB001355;HERB001779;HERB002000;HERB003238;HERB004518;HERB004520;HERB005455;HERB005939;HERB006563;HERB006926;HERB006982;HERB006990;HERB007003;HERB001239;HERB002052;HERB002563	Ailanthus altissima;Oryza sativa;Picrasma quassioides [Syn. Picrasma ailanthoides];Quassia amara;Cortex Lycii Radicis;Exocarpium Benincasae;Radix Glycyrrhizae;Glycyrrhiza glabra;Senecio sceleratus;Null;Herba Artemisiae Annuae;Rhizoma Arisaematis;Isodon lophanthoides var. gerardiana;Arisaema heterophyllum;Glycyrrhiza inflata;Radix Glycyrrhizae Praeparata;Radix Glycyrrhizae Preparata;Null;Erigeron …	2.66	565.153	1286.6	2.9	POS	[M+H]+	level2	2.35548e+07
Isoferulic acid	C10H10O4	25522-33-2	QURCVMIEKCOAJU-HWKANZROSA-N	C10470	HMDB0000955	736186	Phenylpropanoids and polyketides	Cinnamic acids and derivatives	Hydroxycinnamic acids and derivatives	HERB000870;HERB001103;HERB001193;HERB002568;HERB003292;HERB004079;HERB004239;HERB004781;HERB005022;HERB005504;HERB006192;HERB006233;HERB007151;HERB007253;HERB000201;HERB000312;HERB000387;HERB000587;HERB001734;HERB001808;HERB001981;HERB002483;HERB002560;HERB002655;HERB002983;HERB003069;HERB003715;HERB004453;HERB005174;HERB006814	Caulis Clematidis Armandii;Cimicifuga heracleifolia;Radix Salviae liguliobae;Souliea vaginata;Cimicifuga asiatica;Cimicifuga nanchuanensis;Radix Oryzae Glutinosae;Cimicifuga acerina;Rhizoma Cimicifugae;Beesia calthaefolia;Valeriana officinalis;Cimicifuga dahurica;Catalpa ovata;Cimicifuga racemosa;Null;Herba Lobeliae Chinensis;Null;Null;Fructus Citri sarcodactylis;Salvia przewalskii;Null;Phelloden…	2.66	195.065	1253.6	3.4	POS	[M+H]+	level2	5.31679e+07
Indicaxanthin	C14H16N2O6	2181-75-1	RJIIQBYZGJSODH-UHFFFAOYSA-N	C08549	HMDB0029386	4480892				HERB000842;HERB001057;HERB001101;HERB001810;HERB003311;HERB003395;HERB004047;HERB007194	Null;Portulaca grandiflora;Folium Isatidis;Polygonum perfoliatum;Opuntia ficus- indica;Folium Polygoni Tinctorii;Null;Mirabilis jalapa	2.66	309.107	129.1	4.8	POS	[M+H]+	level2	1.07839e+08
Clausarin	C24H28O4	62770-67-6	LMEKIDFKWUPZGE-UHFFFAOYSA-N				Shikimates and Phenylpropanoids|	Coumarins	Pyranocoumarins			2.66	381.204	3255.2	5	POS	[M+H]+	level2	2.84083e+07
Debneyol	C15H26O2		XJXXJYGANFEEDD-NMFUWQPSSA-N							HERB001357;HERB001801;HERB006344	Null;Radix seu Rhizoma rdostachyos;Nicotiana tabacum	2.66	239.199	3216.3	5.4	POS	[M+H]+	level2	9.90067e+06
Leucodin	C15H18O3		BJPSSVHNEGMBDQ-NUZBWSBOSA-N							HERB000317;HERB004313;HERB006402;HERB006570;HERB006842	Matricaria suffruticosa;Derris scandens;Achillea millefolium;Achillea alpina [Syn. Achillea sibirica ];Achillea wilsoniana	2.66	247.132	1378	1	POS	[M+H]+	level2	1.63104e+07
Triptolide	C20H24O6		DFBIRQPKNDILPW-CIVMWXNOSA-N							HERB002640;HERB003214;HERB003288;HERB007186	Semen Canbis;Tripterygium hypoglaucum;radix tripterygii wilfordii;Null	2.66	361.163	3094.6	5.2	POS	[M+H]+	level2	5.99573e+07
Dehydrodiisoeugenol	C20H22O4		ITDOFWOJEDZPCF-FNINDUDTSA-N							HERB001378;HERB001088;HERB002305;HERB003924;HERB004693;HERB006525	Fructus Amomi Rotundus;Aristolochia maxima;Machilus thunbergii;Null;Semen Myristicae;Chrysobalanus icaco	2.66	349.138	587.8	5.1	POS	[M+Na]+	level2	8.18192e+07
6-Shogaol	C17H24O3		OQWKEEOHDMUXEO-BQYQJAHWSA-N							HERB000330;HERB001305;HERB001378;HERB001630;HERB001787;HERB002844;HERB002848;HERB004242;HERB004806;HERB005017;HERB005018;HERB004021	Rhizoma Pinelliae;Caulis Erycibes;Fructus Amomi Rotundus;Zingiber aromaticum;Rhizoma Zingiberis;Cortex Zingiberis;Null;Fructus Ligustri lucidi;Lindera triloba;Rhizoma Zingiberis Recens;Null;Fructus Chaenomelis	2.66	277.178	3188.6	5.6	POS	[M+H]+	level2	2.02414e+07
(8,8-dimethyl-2-oxo-9,10-dihydropyrano[2,3-h]chromen-9-yl) (Z)-2-methylbut-2-enoate [IIN-based	C19H20O5		RRHCDWLSHIIIIT-WZUFQYTHSA-N									2.66	329.136	3124.7	4.8	POS	[M+H]+	level2	2.88332e+07
LYCOPODINE	C16H25NO		BCZFSDNVXODRAJ-JTTNIQEDSA-N							HERB001329;HERB002067;HERB004042;HERB004218;HERB004467;HERB004998;HERB004999;HERB006126	Huperzia miyoshiana;Lycopodium complanatum;Null;Radix Achyranthis bidentatae;Solanum dulcamara;Herba Lycopodii;Herba Lycopodii;Huperzia selago [Syn. Lycopodium selago ]	2.66	248.2	3116.6	5.1	POS	[M+H]+	level2	1.00011e+09
Licochalcone A	C21H22O4		KAZSKMJFUPEHHW-DHZHZOJOSA-N							HERB001355;HERB001779;HERB001985;HERB002119;HERB002494;HERB002714;HERB006926	Exocarpium Benincasae;Radix Glycyrrhizae;Rhizoma Dryopteris crassirhizomae;Cortex erythrie;Glycyrrhiza kansuensis;Caulis Millettiae;Glycyrrhiza inflata	2.66	339.157	3042.7	5.3	POS	[M+H]+	level2	7.29148e+06
alpha-licanic_acid	C18H28O3		DTRGDWOPRCXRET-WPOADVJFSA-N							HERB004916;HERB006525	Peucedanum oreoselinum;Chrysobalanus icaco	2.66	293.21	3012.5	4.9	POS	[M+H]+	level2	2.58331e+07
2-cis-4-trans-Abscisic acid	C15H20O4	14375-45-2	JLIDBLDQVAYHNE-YKALOCIXSA-N				Terpenoids	Apocarotenoids	Apocarotenoids			2.66	265.143	2513.6	3.2	POS	[M+H]+	level2	1.6099e+07
PSEUDO-ANISATIN	C15H22O6		NOHXYGXFTACADH-JHLBFKOCSA-N							HERB002290;HERB003978;HERB004654	Illicium henryi;Illicium minwanense;Illicium anisatum	2.66	297.133	2443	3.2	NEG	[M-H]-	level2	7.31541e+07
Feruloyl O-methyldopamine	C19H21NO5		ACSWAJLDOHJFNA-UHFFFAOYSA-N							HERB003301	Chenopodium album	2.66	344.148	2435.8	3.5	POS	[M+H]+	level2	7.68877e+07
7-methoxy-6-(1,2,3-trihydroxy-3-methylbutyl)chromen-2-one	C15H18O6		PCSZTTAMZGNQNB-UHFFFAOYSA-N							HERB004413;HERB001165;HERB001394	Citrus paradisi x Citrus tangerina;Null;Radix Angelicae Pubescentis	2.66	295.116	1496.8	3.6	POS	[M+H]+	level2	9.37873e+07
Palmitamide	C16H33NO	629-54-9	HSEMFIZWXHQJAE-UHFFFAOYSA-N	/	HMDB0012273	69421	Fatty acids	Fatty amides	Primary amides	HERB000323;HERB000330;HERB000638;HERB004092;HERB004950;HERB005782;HERB002960;HERB000220;HERB006044	Radix Isatidis seu Baphicacanthi;Rhizoma Pinelliae;Radix Bupleuri;Semen Cucurbitae moschatae;Fructus Corni;Fructus Evodiae;Craibiodendron yunnanese;Bombyx mori;Casimiroa edulis	2.66	256.262	3323.8	5.3	POS	[M+H]+	level2	3.65572e+07
2-[(2S,3Z,4S)-3-ethylidene-5-methoxycarbonyl-2-[(2S,3R,4S,5S,6R)-3,4,5-trihydroxy-6-(hydroxymethyl)tetrahydropyran-2-yl]oxy-4H-pyran-4-yl]acetic acid	C17H24O11	60539-23-3	XSCVKBFEPYGZSL-NBLOLSIESA-N	/	/	24121278	Terpenoids	Monoterpenoids	Secoiridoid monoterpenoids			2.66	403.123	1010.6		NEG	[M-H]-;[M-H]-	level2	3.6634e+08
L-Uridine	C9H12N2O6	26287-69-4	DRTQHJPVMGBUCF-PSQAKQOGSA-N	/	/	466466	Carbohydrates	Nucleosides	Pyrimidine nucleos(t)ides	HERB000281;HERB000293;HERB000309;HERB000323;HERB000403;HERB000584;HERB000871;HERB000879;HERB001076;HERB001101;HERB001210;HERB001333;HERB001754;HERB001968;HERB002040;HERB002560;HERB002655;HERB003708;HERB003837;HERB004004;HERB004607;HERB004609;HERB005012;HERB005076;HERB005118;HERB005390;HERB005412;HERB005447;HERB005680;HERB006207;HERB006335;HERB006340;HERB005637;HERB001749	Radix Pulsatillae;Null;Rhizoma Atractylodis macrocephalae;Radix Isatidis seu Baphicacanthi;Radix Glehniae;Rhizoma Atractylodis;Vladimiria souliei [Syn. Jurinea souliei];Null;Herba Cirsii Japonici;Folium Isatidis;Radix Angelicae sinensis;Cordyceps;Null;Cistanche tubulosa;Fructus Choerospondiatis;Radix Astragali;Herba Capsellae;Ophiopogon japonicus;Radix Ranunculi Terti;Resi myrrhae;Cordyceps milit…	2.66	243.061	146.5		NEG	[M-H]-;[M-H]-;[M-H]-	level2	1.70536e+08
(2R,3R,4S,5R,6R)-2-(hydroxymethyl)-6-[[(2R,3S,4S,5R,6S)-3,4,5-trihydroxy-6-[[(1S,2S,4S,5S,6R,10S)-5-hydroxy-2-(hydroxymethyl)-3,9-dioxatricyclo[4.4.0.02,4]dec-7-en-10-yl]oxy]tetrahydropyran-2-yl]methoxy]tetrahydropyran-3,4,5-triol	C21H32O15	81720-05-0	DTNSOISBYQKHCS-PHLAQERCSA-N	/	/	101787412	Terpenoids	Monoterpenoids	Iridoids monoterpenoids	HERB001783;HERB002655;HERB005118;HERB005974	Rehmannia glutinosa [Syn. Rehmannia glutinosa f. huechingensis];Herba Capsellae;Radix Rehmanniae Preparata;Rehmannia glutinosa [Syn. Rehmannia glutinosa f. huechingensis]	2.66	523.165	843.9	3	NEG	[M-H]-	level2	3.70129e+07
1-(6-methoxy-1,3-benzodioxol-5-yl)propan-1-one	C11H12O4	70342-29-9	XPHIRVUYIBXETG-UHFFFAOYSA-N	/	/	13672435	Shikimates and Phenylpropanoids	/	/			2.66	209.08	2881.8	3.8	POS	[M+H]+	level2	4.57646e+08
Dodecyl gallate	C19H30O5	1166-52-5	RPWFJAMTCNSJKK-UHFFFAOYSA-N		HMDB0038720	14425	Benzenoids	Benzene and substituted derivatives	Benzoic acids and derivatives			2.65	337.204	3587.5	6.2	NEG	[M-H]-	level2	6.00273e+06
Curlone	C15H22O	87440-60-6	JIJQKFPGBBEJNF-UHFFFAOYSA-N		HMDB0037068	196216	Lipids and lipid-like molecules	Prenol lipids	Sesquiterpenoids	HERB002840;HERB006718	Rhizoma Curcumae longae;Radix Curcumae	2.65	219.173	3102.9	5.7	POS	[M+H]+	level2	1.283e+07
Lucidenic_acid_M	C27H42O6	110241-33-3	DPRVTGUHOBXEIW-UHFFFAOYSA-N	C10029	HMDB0035973	88881	Phenylpropanoids and polyketides	Flavonoids	O-methylated flavonoids	HERB002887;HERB003444	Semen Sipis;Ganoderma Lucidum seu Japonicum	2.65	463.304	1837.7	3.3	POS	[M+H]+	level2	3.12331e+07
Piperonal	C8H6O3	120-57-0	SATCULPHIDQDRE-UHFFFAOYSA-N	C10812	HMDB0032612	8438	Shikimates and Phenylpropanoids|Alkaloids			HERB000415;HERB000416;HERB000921;HERB001754;HERB001876;HERB002319;HERB002371;HERB004342;HERB005115	Null;Null;Robinia pseudoacacia;Null;flos puerariae lobatae;Radix Ginseng Rubra;Fructus Piperis;Galium verum;Gymnadenia conopsea	2.65	151.039	1735.4	2.9	POS	[M+H]+	level2	1.28923e+07
Dihydrocoumaroyl Hexoside	C15H20O8	24696-05-7	FXEOLMWSBWXMSF-UHFFFAOYSA-N		HMDB0038334	73981563	Organic oxygen compounds	Organooxygen compounds	Carbohydrates and carbohydrate conjugates	HERB001679;HERB001926;HERB002062;HERB004343	Null;Gelsemium elegans;Ramulus Cinmomi;Melilotus suaveolens	2.65	327.108	899.2	5.3	NEG	[M-H]-	level2	2.02267e+07
2',4'-Dihydroxy-6'-methoxyacetophenone	C9H10O4	3602-54-8	IETZAWFZIAOWQX-UHFFFAOYSA-N		HMDB0041270	10965145	Organic oxygen compounds	Organooxygen compounds	Carbonyl compounds	HERB001271	Radix Sanguisorbae	2.65	183.065	678.1	3.9	POS	[M+H]+	level2	2.09952e+07
Pterosterone	C27H44O7		UMMBJCYNGLCGEF-OAUIFJKNSA-N							HERB000394;HERB000573;HERB001409;HERB001621;HERB001989;HERB003067;HERB003482;HERB003611;HERB006166	Onoclea sensibilis;Diploclisia glaucescens;Cortex Eucommiae;Folium Sene;Rhizoma Dryopteris crassirhizomae;Pteridium aquilinum var. latiusculum;Null;Lemmaphyllum microphyllum;Matteuccia struthiopteris	2.65	481.315	1837.7	3.2	POS	[M+H]+	level2	4.61675e+07
Ingenol	C20H28O5		VEBVPUXQAPLADL-POYOOMFHSA-N							HERB002659;HERB004135;HERB004460	Euphorbia esula;Isodon inflexa [Syn. Rabdosia inflexa ];Semen Euphorbiae	2.65	349.2	1193	3.8	POS	[M+H]+	level2	3.27908e+07
Licoricesaponin G2	C42H62O17		WBQVRPYEEYUEBQ-OJVDLISWSA-N							HERB001355;HERB001779;HERB006926	Exocarpium Benincasae;Radix Glycyrrhizae;Glycyrrhiza inflata	2.65	839.403	2643.6	3.4	POS	[M+H]+	level2	1.36645e+07
Mussaenosidic acid	C16H24O10	82451-22-7	VLCHQFXSBHIBRV-NJPMDSMTSA-N				Terpenoids	Monoterpenoids	Iridoids monoterpenoids			2.65	375.129	581.2	2.6	NEG	[M-H]-	level2	1.52683e+07
Ligustilide	C12H14O2	4431-01-0	IQVQXVFMNOFTMU-FLIBITNWSA-N	C16987	HMDB0302720	5319022	Polyketides	Cyclic polyketides	Phthalide derivatives	HERB000638;HERB000887;HERB001210;HERB006121;HERB000767;HERB000879;HERB001334;HERB001433;HERB001821;HERB003399;HERB004247;HERB004630;HERB005022;HERB006209;HERB006440;HERB002378;HERB006766;HERB004596	Radix Bupleuri;Radix chuanxiong；Rhizoma Chuanxiong;Radix Angelicae sinensis;fructus Foeniculi;Herba Plantaginis;Null;Angelica acutiloba [Syn. Ligusticum acutilobum];Ligusticum brachylobum;Null;Ligusticum jeholense;Levisticum officinale;Angelica japonica;Rhizoma Cimicifugae;Conioselinum vaginatum;Cnidium officinale [Syn. Ligusticum officinale ];Ligularia fischeri;Angelica archangelica;Null	2.65	191.106	3257.9	4.7	POS	[M+H]+	level2	1.17482e+07
Oleamide	C18H35NO	301-02-0	FATBGEAMYMYZAF-KTKRTIGZSA-N	C19670	HMDB0002117	5283387	Fatty acids	Fatty amides	Primary amides	HERB000323;HERB000800;HERB001901;HERB001924;HERB002062;HERB002856;HERB003582;HERB004950;HERB005036;HERB005782;HERB002168;HERB005680;HERB006340	Radix Isatidis seu Baphicacanthi;Radix Paeoniae Rubra;Null;Ramulus Uncariae cum Uncis;Ramulus Cinmomi;Null;Fructus Momordicae;Fructus Corni;Folium Mahoe;Fructus Evodiae;Null;Crinum asiaticum var. sinicum;Crinum asiaticum	2.65	282.278	3255.2	5.3	POS	[M+H]+	level2	1.20824e+08
Sphingosine	C18H37NO2	123-78-4	WWUZIQQURGPMPG-KRWOKUGFSA-N	C00319	HMDB0000252	5280335	Fatty acids	Sphingolipids	Sphingoid bases	HERB001357;HERB004092;HERB003536;HERB003537;HERB004853	Null;Semen Cucurbitae moschatae;Cervus nippon , Cervus elaphus;Colla Cornus Cervi;Fructus Amomi	2.65	282.277	3105.6		POS	[M-H2O+H]+;[M+H]+	level2	1.24621e+07
(±)-Dihydroactinidiolide	C11H16O2	15356-74-8	IMKHDCBNRDRUEB-UHFFFAOYSA-N	/	HMDB0035240	27209	Terpenoids	Apocarotenoids	Apocarotenoids (β-)	HERB000066;HERB000570;HERB000949;HERB001235;HERB003431;HERB004055;HERB004834;HERB004950;HERB005228;HERB005471;HERB006784;HERB001621;HERB005825;HERB000631;HERB000614;HERB000387;HERB002276;HERB003070;HERB004193;HERB004350;HERB005826;HERB006632	Folium Artemisiae Argyi;Null;Bulbus Allii Fistulosi;Medulla Junci;Null;Flos Gossampini;Folium Mori;Fructus Corni;Folium Llicis Chinensis;Null;Null;Folium Sene;Cacumen Tamaricis;Ligusticum sinense cv. chaxiong;Cacumen et Folium Biotae;Null;Flos Carthami;Semen Cassiae;Null;Folium Eriobotryae;Stigma Croci;Null	2.65	181.122	2770.5	3.6	POS	[M+H]+	level2	1.11076e+07
2-[(2S,4aR,8aS)-2-hydroxy-4a-methyl-8-methylene-decalin-2-yl]prop-2-enoic acid	C15H22O3	/	WQMBCGHXXVLQTE-CFVMTHIKSA-N	/	/	23757244	Terpenoids	Sesquiterpenoids	Eudesmane sesquiterpenoids			2.65	249.149	3240.1	3.4	NEG	[M-H]-	level2	3.69257e+07
3,5-dimethoxy-4-[(2S,3R,4S,5S,6R)-3,4,5-trihydroxy-6-(hydroxymethyl)tetrahydropyran-2-yl]oxy-benzoic acid	C15H20O10	33228-65-8	BLKMDORKRDACEI-OVKLUEDNSA-N	/	/	10383888	Shikimates and Phenylpropanoids	Phenolic acids	Simple phenolic acids	HERB002714;HERB003384;HERB003447;HERB004115;HERB004129;HERB004592	Caulis Millettiae;Radix Zanthoxyli;Linaria vulgaris;Nandina domestica;Flos Rhododendri Mollis;Sageretia theezans [Syn. Sageretia thea ]	2.65	359.098	467.1	2.3	NEG	[M-H]-	level2	4.91031e+07
(E)-1,7-bis(3,4-dihydroxyphenyl)hept-4-en-3-one	C19H20O5	41137-87-5	VWHYFMQKJYFLCC-DUXPYHPUSA-N	/	/	637394	Shikimates and Phenylpropanoids	Diarylheptanoids	Linear diarylheptanoids	HERB000807;HERB005110	Alnus japonica;Viscum cruciatum	2.65	311.127	1945.1	3.9	POS	[M-H2O+H]+	level2	2.69707e+07
Eucommin A	C27H34O12	99633-12-2	GLGVEKKQPFRBAS-YPQUEWMKSA-N	/	/	442836	Shikimates and Phenylpropanoids	Lignans	Furofuranoid lignans	HERB001171;HERB001409;HERB002491;HERB003407;HERB001410	Null;Cortex Eucommiae;Allemanda neriifolia;Asarum heterotropoides var. mandshuricum;Null	2.65	549.196	1878.1	2.4	NEG	[M-H]-	level2	2.30864e+07
3-[7-methoxy-6-[(2S,3R,4S,5S,6R)-3,4,5-trihydroxy-6-(hydroxymethyl)tetrahydropyran-2-yl]oxy-benzofuran-5-yl]propanoic acid	C18H22O10	141896-54-0	YVYNMIFMUKDFEC-AXOAAPQKSA-N	/	/	24148534	Shikimates and Phenylpropanoids	/	/			2.65	397.113	1750.9	3	NEG	[M-H]-	level2	1.32848e+07
3,4-Dihydroxybenzaldehyde	C7H6O3	139-85-5	IBGBGRVKPALMCQ-UHFFFAOYSA-N	C16700	HMDB0059965	8768	Shikimates and Phenylpropanoids|	Phenolic acids	Shikimic acids and derivatives			2.64	139.039	705.3	3	POS	[M+H]+	level2	4.88815e+07
Triptophenolide	C20H24O3		KPXIBWGPZSPABK-FXAWDEMLSA-N							HERB002226;HERB002640;HERB003214;HERB003288	Tripterygium regelii;Semen Canbis;Tripterygium hypoglaucum;radix tripterygii wilfordii	2.64	311.167	3400.4	6.8	NEG	[M-H]-	level2	6.08465e+08
Diosgenin	C27H42O3		WQLVFSAGQJTQCK-VKROHFNGSA-N							HERB000143;HERB000246;HERB000439;HERB000625;HERB001247;HERB001679;HERB002376;HERB002591;HERB002679;HERB003953;HERB004467;HERB004869;HERB005036;HERB005434;HERB005998;HERB006101;HERB006310;HERB006754;HERB000272;HERB000638;HERB000641;HERB000719;HERB000770;HERB000818;HERB000842;HERB000869;HERB000877;HERB000979;HERB001481;HERB001627;HERB001774;HERB001948;HERB002055;HERB002534;HERB002573;HERB002706;HER…	Null;Null;Dioscorea hypoglauca [Syn. Dioscorea collettii var. hypoglauca];Dioscorea collettii;Fructus Kochiae;Null;Null;Rhizoma Dioscoreae bulbiferae;Fructus Tribuli;Null;Solanum dulcamara;Dioscorea tokoro;Folium Mahoe;Radix Asparagi;Dioscorea gracillima;Dioscorea parviflora;Fructus Bruceae;Rhizoma Polygoti Odorati;Dioscorea hispida;Radix Bupleuri;Dioscorea nipponica ssp. rosthornii;Paris polyphy…	2.64	415.319	3323.8	5.2	POS	[M+H]+	level2	1.13291e+07
Erosone	C20H16O6		QDVCTVPRLKNDMC-UHFFFAOYSA-N							HERB001250	Pachyrhizus erosus	2.64	353.1	3100.1	6	POS	[M+H]+	level2	5.982e+06
Triptonide	C20H22O6		SWOVVKGLGOOUKI-ZHGGVEMFSA-N							HERB002428;HERB002640;HERB003214;HERB003288	Exocarpium Citri grandis;Semen Canbis;Tripterygium hypoglaucum;radix tripterygii wilfordii	2.64	359.147	3083.8	6	POS	[M+H]+	level2	4.27497e+07
(2S,3R,5R,10R,13R,14S,17S)-2,3,14-trihydroxy-10,13-dimethyl-17-[(2R,3R)-2,3,6-trihydroxy-6-methylheptan-2-yl]-2,3,4,5,9,11,12,15,16,17-decahydro-1H-cyclopenta[a]phenanthren-6-one [IIN-based on	C27H44O7		NKDFYOWSKOHCCO-MQMWGCQISA-N									2.64	427.283	1763	5.2	POS	[M-3H2O+H]+	level2	1.89949e+08
Piperic Acid	C12H10O4		RHBGITBPARBDPH-UHFFFAOYSA-N									2.64	219.065	1378	3.7	POS	[M+H]+	level2	2.20546e+07
3',5'-Dimethoxy-4'-hydroxyacetophenone	C10H12O4		OJOBTAOGJIWAGB-UHFFFAOYSA-N							HERB004694;HERB004973;HERB006258;HERB003436;HERB004015;HERB006344	Cortex Cinmomi;Rhizoma Belamcandae;Radix Cynchi Paniculati;Polyalthia nemoralis;Fructus Caryophylli;Nicotiana tabacum	2.64	197.08	670.1	3.8	POS	[M+H]+	level2	4.8328e+08
KOBUSONE	C14H22O2		UETZJEZFLKASPR-UZWIWUQPSA-N							HERB001409;HERB001171;HERB004914;HERB006019	Cortex Eucommiae;Null;Rhizoma Kaempferiae;Rhizoma Cyperi	2.64	221.154	3167.9	5.1	NEG	[M-H]-	level2	1.63619e+07
5,7-Dihydroxy-2,6,8-trimethylchromone	C12H12O4		ODNMTIVRLHXQTE-UHFFFAOYSA-N							HERB001009	Selaginella uncinata	2.64	219.065	2598.3	0.3	NEG	[M-H]-	level2	1.62707e+07
Fargesin	C21H22O6		AWOGQCSIVCQXBT-LATRNWQMSA-N							HERB005614;HERB007131;HERB006228;HERB007090;HERB000919;HERB003358;HERB005638;HERB006724	Pisum sativum;Zanthoxylum planispinum;Null;Magnolia praecocissima;Zanthoxylum acanthopodium;Farfugium japonicum;Magnolia biondii [Syn. Magnolia fargesii];Magnolia denudata [Syn. Magnolia heptapata]	2.64	371.147	1879.2	6.6	POS	[M+H]+	level2	3.02034e+07
Benzoic acid + 2O, O-Hex	C13H16O9		CBTFERBMQQAROP-UHFFFAOYSA-N							HERB000822;HERB001069;HERB002002;HERB002540	Fructus Leonuri;Radix et Rhizoma Rhei;Null;Rhizoma Coptidis	2.64	315.071	250.8	1.3	NEG	[M-H]-	level2	1.87346e+08
5,7-Dihydroxy-4-methylcoumarin	C10H8O4		QNVWGEJMXOQQPM-UHFFFAOYSA-N							HERB000242	Rhizoma Imperatae	2.64	193.049	3113.9	4	POS	[M+H]+	level2	6.94136e+06
Benzyl alcohol + Hex-Pen	C18H26O10		NJMQSVWMCODQIP-UHFFFAOYSA-N							HERB000323;HERB000403;HERB000584;HERB002391;HERB005076;HERB005898;HERB006789	Radix Isatidis seu Baphicacanthi;Radix Glehniae;Rhizoma Atractylodis;Coriandrum sativum;Anethum graveolens;Sambucus nigra;Schefflera rotundifolia	2.64	447.15	902	4.3	NEG	[M+HCOO]-	level2	5.08216e+07
Kelampayoside A	C20H30O13	87562-76-3	CKGKQISENBKOCA-NHBPFIHPSA-N				Organic oxygen compounds	Organooxygen compounds	Carbohydrates and carbohydrate conjugates	HERB005911;HERB001346;HERB003776;HERB003941;HERB004694;HERB004884;HERB005348;HERB004822	Adina rubella;Nauclea orientalis;Acer nikoense;Flos Buddlejae;Cortex Cinmomi;Symplocos caudata;Morinda coreia;Null	2.64	477.16	843.9	3.1	NEG	[M-H]-	level2	2.67007e+07
Sedanolide	C12H18O2	4567-33-3	UPJFTVFLSIQQAV-UHFFFAOYSA-N	C17002	HMDB0034450	5018391	Polyketides	Cyclic polyketides	Phthalide derivatives	HERB000631;HERB000767;HERB000887;HERB001821;HERB002558;HERB004609;HERB001210;HERB004630;HERB000879;HERB004004;HERB001622;HERB003658	Ligusticum sinense cv. chaxiong;Herba Plantaginis;Radix chuanxiong；Rhizoma Chuanxiong;Null;Clausena lansium;Radix Ginseng;Radix Angelicae sinensis;Angelica japonica;Null;Resi myrrhae;Radix Saposhnikoviae divaricatae;Herba Ephedrae	2.64	195.137	3083.8	5.1	POS	[M+H]+	level2	6.65069e+07
Xanthoxylin	C10H12O4	90-24-4	FBUBVLUPUDBFME-UHFFFAOYSA-N	C10726	HMDB0029645	66654	Polyketides	Phloroglucinols	Acyl phloroglucinols	HERB000884;HERB001032;HERB001211;HERB001254;HERB001556;HERB001788;HERB002376;HERB003274;HERB004519;HERB005062;HERB006714;HERB000050;HERB001451;HERB001915;HERB002424;HERB003652;HERB004897;HERB005722	Herba andrographitis;Null;Radix Codonopsis pilosulae;Herba Euphorbiae humifusae;Herba Centipedae;Brassica oleracea var. capitata;Null;Herba ErodiiHerba Geranii;Null;Fructus Quisqualis;Fructus Phyllanthi;Blumea balsamifera;Artemisia brevifolia;Fructus Lycii;Pericarpium Zanthoxyli;Hippomane mancinella;Clausena excavata;Sapium sebiferum	2.64	197.08	618.2	3.6	POS	[M+H]+	level2	1.84986e+07
Tyrosine	C9H11NO3	60-18-4	OUYCCCASQSFEME-QMMMGPOBSA-N	C00082	HMDB0000158	6057	Amino acids and Peptides	Small peptides	Aminoacids	HERB000162;HERB000330;HERB000992;HERB001175;HERB002189;HERB003441;HERB004692;HERB005015;HERB006820;HERB007208;HERB000309;HERB001193;HERB001952;HERB004191;HERB004938;HERB005392;HERB005485;HERB005706	Radix Stemoe;Rhizoma Pinelliae;Ficus simplicissima;Semen Sojae Praeparata;Semen Juglandis;Cornu Saigae Tataricae;Herba Cistanches;Ageratum conyzoides;Sclerotium Poriae Cocos;Null;Rhizoma Atractylodis macrocephalae;Radix Salviae liguliobae;Null;Fructus Arctii lappae;Rhizoma Dioscoreae;Lignum Santaii Albi;Concretio Silicea Bambusae;Scolopendra subspinipes mutilans	2.64	182.081	152.9	2.5	POS	[M+H]+	level2	1.5834e+08
Pipecolic acid	C6H11NO2	535-75-1	HXEACLLIILLPRG-UHFFFAOYSA-N	C00408	HMDB0000070	849	Amino acids and Peptides	Small peptides	Aminoacids	HERB000161;HERB000129;HERB000134;HERB000178;HERB000563;HERB002095;HERB003889;HERB004242;HERB005017;HERB005311;HERB005641;HERB005796;HERB002218;HERB004322	Semen Lablab Album;Fructus Crotonis;Null;Phaseolus vulgaris;Vicia faba;Triglochin maritimum;Alnus crispa;Fructus Ligustri lucidi;Rhizoma Zingiberis Recens;Tamarindus indica;Trichosanthes cucumeroides;Alnus sieboldiana;Rhizoma Zingiberis Recens Preparata;Rhizoma Zingiberis Praeparata	2.64	130.086	126.4		POS	[M+H]+;[M+H]+;[M+H]+	level2	2.17776e+08
methyl (4S,5E,6S)-5-ethylidene-4-[2-oxo-2-[(2S,3R,4S,5S,6R)-3,4,5-trihydroxy-6-(hydroxymethyl)tetrahydropyran-2-yl]oxy-ethyl]-6-[(2S,3R,4S,5S,6R)-3,4,5-trihydroxy-6-(hydroxymethyl)tetrahydropyran-2-yl]oxy-4H-pyran-3-carboxylate	C23H34O16	115623-36-4	QYTFUUGRKFACBM-MHESFOKOSA-N	/	/	23815303	Terpenoids	Monoterpenoids	Secoiridoid monoterpenoids			2.64	565.177	753.4	1.5	NEG	[M-H]-	level2	1.25911e+07
(2R,3R,4S,5S,6R)-2-[2-(4-methoxyphenyl)ethoxy]-6-[[(2S,3R,4S,5S)-3,4,5-trihydroxytetrahydropyran-2-yl]oxymethyl]tetrahydropyran-3,4,5-triol	C20H30O11	/	LQUPEGJECBPTCO-KDRUZJHHSA-N	/	/	16127386	Shikimates and Phenylpropanoids	Phenylethanoids	Phenylethanoids			2.64	445.17	991.4	2.5	NEG	[M-H]-	level2	5.94937e+07
2-hexoxy-6-[(3,4,5-trihydroxytetrahydropyran-2-yl)oxymethyl]tetrahydropyran-3,4,5-triol	C17H32O10	/	PSYNCYUUTFEJHA-UHFFFAOYSA-N	/	/	45359546	Fatty acids	Fatty acyl glycosides	Fatty acyl glycosides of mono- and disaccharides			2.64	395.191	1681.3	3	NEG	[M-H]-	level2	2.23379e+07
[5-hydroxy-6-[2-(4-hydroxy-3-methoxy-phenyl)ethoxy]-2-(hydroxymethyl)-4-(3,4,5-trihydroxy-6-methyl-tetrahydropyran-2-yl)oxy-tetrahydropyran-3-yl] (E)-3-(4-hydroxy-3-methoxy-phenyl)prop-2-enoate	C31H40O15	/	RLGRBYHBNWLGER-RMKNXTFCSA-N	/	/	5369484	Shikimates and Phenylpropanoids	Phenylpropanoids	Cinnamic acids and derivatives	HERB003851;HERB004692;HERB006280;HERB006367	Flos Mume;Herba Cistanches;Radix Scrophulariae;Cistanche salsa	2.64	651.229	2498.5	1	NEG	[M-H]-	level2	1.37063e+07
2,5-dihydroxy-3-undecylcyclohexa-2,5-diene-1,4-dione	C17H26O4		IRSFLDGTOHBADP-UHFFFAOYSA-N	C10342	HMDB0251767		Organic oxygen compounds	Organooxygen compounds	Carbonyl compounds			2.63	293.178	3550.6	7	NEG	[M-H]-	level2	1.53223e+08
2,4-Dodecadienoic_acid_pyrrolidide	C16H27NO	117137-69-6	UAIYHWLHQSKQLW-PEGOPYGQSA-N		HMDB0038841	10999431	Organoheterocyclic compounds	Pyrrolidines	N-acylpyrrolidines	HERB001876;HERB002371	flos puerariae lobatae;Fructus Piperis	2.63	250.215	3163.6	5.7	POS	[M+H]+	level2	1.4396e+07
Liquiritin apioside	C26H30O13		FTVKHUHJWDMWIR-DWMQJYMWSA-N							HERB006990;HERB001779	Radix Glycyrrhizae Preparata;Radix Glycyrrhizae	2.63	573.156	1532.7	6.9	POS	[M+Na]+	level2	2.1658e+07
Quillaic acid	C30H46O5		MQUFAARYGOUYEV-UAWZMHPWSA-N							HERB001901;HERB002133;HERB002405;HERB002954;HERB006893	Null;Silene jenisseensis;Rhizoma Polygoni cuspidati;Psammosilene tunicoides;Quillaja saponaria	2.63	487.34	2889.8	2.7	POS	[M+H]+	level2	1.18646e+08
Glucoliquiritin	C27H32O14	93446-18-5	UCUBMAVPVJYHIR-OVGRPOLTSA-N				Phenylpropanoids and polyketides	Flavonoids	Flavonoid glycosides	HERB001355;HERB001779;HERB006925	Exocarpium Benincasae;Radix Glycyrrhizae;Null	2.63	581.182	2211.5	7.4	POS	[M+H]+	level2	1.64317e+07
Pyrethrin_I	C21H28O3		ROVGZAWFACYCSP-VUMXUWRFSA-N							HERB000246;HERB000267;HERB002833;HERB003053;HERB003715	Null;Radix Paeoniae Alba;Glycine max;folium citri tangerie;Fructus Hordei Germitus	2.63	329.21	1763	4.1	POS	[M+H]+	level2	3.18177e+07
(+)-Abscisic acid	C15H20O4	14375-45-2	JLIDBLDQVAYHNE-LXGGSRJLSA-N				Lipids and lipid-like molecules	Prenol lipids	Sesquiterpenoids	HERB002465;HERB003515;HERB003516;HERB004107;HERB004386;HERB004883;HERB004938;HERB005614;HERB006048;HERB000553;HERB002476;HERB003941	Schisandra sphenanthera;Gossypium hirsutum [Syn. Gossypium mexicanum];Null;Null;Microcos paniculata [Syn. Grewia microcos ];Radix Sophorae Tonkinensis;Rhizoma Dioscoreae;Pisum sativum;Null;Null;Rhizoma Dioscoreae;Flos Buddlejae	2.63	265.142	984.4	4.1	POS	[M+H]+	level2	1.58602e+08
Syringaresinol	C22H26O8		KOWMJRJXZMEZLD-VGBAVMOLSA-N				Lignans, neolignans and related compounds	Furanoid lignans		HERB000253;HERB000472;HERB000580;HERB001219;HERB001409;HERB001410;HERB001705;HERB002276;HERB002534;HERB002560;HERB002563;HERB003288;HERB003384;HERB003482;HERB003970;HERB004401;HERB005447;HERB005471;HERB005988;HERB006228;HERB000881;HERB001211;HERB004518;HERB001929;HERB002052;HERB003913;HERB002093;HERB002339;HERB002640;HERB002648;HERB003091;HERB003269;HERB003400;HERB003698;HERB003754;HERB004297;HER…	Aquilaria sinensis;Herba Polygoni Avicularis;Fructus Xanthii sibirici;Taraxacum obovatum;Cortex Eucommiae;Null;Apis mellifera ligustica;Flos Carthami;Rhizoma Polygoti;Radix Astragali;Radix Scutellariae;radix tripterygii wilfordii;Radix Zanthoxyli;Null;Saussurea laniceps;Taraxacum mongolicum;Radix Semiaquilegiae;Null;Rhizoma Curculiginis;Null;Radix Aconiti;Radix Codonopsis pilosulae;Null;Ancistroc…	2.63	417.154	1999.6	2.6	NEG	[M-H]-	level2	1.40094e+07
NAE(18:2)	C20H37NO2	68171-52-8	KQXDGUVSAAQARU-HZJYTTRNSA-N	/	HMDB0012252	5283446	Fatty acids	Fatty amides	N-acyl ethanolamines (endocannabinoids)			2.63	324.288	3249.6	5.2	POS	[M+H]+	level2	7.40828e+06
(10E,15Z)-9,12,13-trihydroxyoctadeca-10,15-dienoic acid	C18H32O5	185147-97-1	MKYUCBXUUSZMQB-MKZMYESJSA-N	/	/	44559173	Fatty acids	Octadecanoids	Other Octadecanoids			2.63	327.217	2780.2	2.9	NEG	[M-H]-	level2	1.36281e+08
Thymoquinone	C10H12O2	490-91-5	KEQHJBNSCLWCAE-UHFFFAOYSA-N	/	HMDB0034732	10281	Terpenoids	/	/			2.63	165.09	1562.9	3.1	POS	[M+H]+	level2	1.40689e+07
8-[(E)-4-hydroxy-3-methyl-but-2-enyl]-7-methoxy-chromen-2-one	C15H16O4	73292-93-0	NYBDJZVNEBTWCZ-XCVCLJGOSA-N	/	/	10730037	Shikimates and Phenylpropanoids	Coumarins	Simple coumarins			2.63	261.111	2261.5	4.6	POS	[M+H]+	level2	1.04178e+09
Erucamide	C22H43NO	112-84-5	UAUDZVJPLUQNMU-KTKRTIGZSA-N	/	HMDB0244507	5365371	Fatty acids	Fatty amides	Primary amides	HERB000323;HERB004950;HERB005756;HERB005826;HERB006820	Radix Isatidis seu Baphicacanthi;Fructus Corni;Null;Stigma Croci;Sclerotium Poriae Cocos	2.63	338.34	3373.3	4.9	POS	[M+H]+	level2	5.07061e+07
ethyl 2,2-dimethyl-3-(2-methylprop-1-enyl)cyclopropanecarboxylate	C12H20O2	97-41-6	VIMXTGUGWLAOFZ-UHFFFAOYSA-N	/	/	7334	Terpenoids	Monoterpenoids	Acyclic monoterpenoids			2.63	195.138	3038.7	7	NEG	[M-H]-	level2	5.41928e+07
[2-hydroxy-1-[hydroxy-(7-methoxy-2-oxo-chromen-6-yl)methyl]-2-methyl-propyl] (E)-2-methylbut-2-enoate	C20H24O7	83199-39-7	GFMYIOGFYYHKLA-IZZDOVSWSA-N	/	/	6313865	Shikimates and Phenylpropanoids	Coumarins	Simple coumarins			2.63	377.158	2718.1		POS	[M+H]+;[M+H]+;[M+H]+;[M+H]+	level2	2.07985e+09
Isoscopoletin	C10H8O4	776-86-3	SYTYLPHCLSSCOJ-UHFFFAOYSA-N	/	/	69894	Shikimates and Phenylpropanoids	Coumarins	Simple coumarins	HERB002270;HERB005099;HERB006587;HERB000312;HERB001254;HERB001806;HERB001915;HERB002370;HERB002505;HERB002586;HERB002700;HERB003924;HERB004184;HERB004500;HERB006292;HERB006586;HERB006629;HERB007174	Dysoxylum binectariferum;Diospyros kaki;Artemisia capillaris;Herba Lobeliae Chinensis;Herba Euphorbiae humifusae;Radix Kansui;Fructus Lycii;Herba Visci;Artemisia scoparia [Syn. Artemisia capillaris var. scoparia];Buxus microphylla var. sinica;Null;Null;Lycium barbarum;Radix Solani melongee;Saussurea involucrata;Herba Artemisiae Scopariae;Chloranthus japonicus;Herba Violae	2.63	193.049	1203.9	3.4	POS	[M+H]+	level2	1.18795e+08
Enterodiol	C18H22O4	80226-00-2	DWONJCNDULPHLV-HOTGVXAUSA-N	C18166	HMDB0005056	115089	Lignans, neolignans and related compounds	Dibenzylbutane lignans	Dibenzylbutanediol lignans			2.62	303.158	1646.4	4.4	POS	[M+H]+	level2	1.62477e+07
gamma-mangostin	C23H24O6	31271-07-5	VEZXFTKZUMARDU-UHFFFAOYSA-N		HMDB0035795	5464078	Organoheterocyclic compounds	Benzopyrans	1-benzopyrans	HERB001220	Garcinia mangostana	2.62	395.155	1227.6	7.6	NEG	[M-H]-	level2	2.09815e+07
beta-D-Glucopyranoside, 2-phenylethyl 6-O-beta-D-xylopyranosyl-	C19H28O10	129932-48-5	ZRGXCWYRIBRSQA-UHFFFAOYSA-N		HMDB0041274	14704521	Organic oxygen compounds	Organooxygen compounds	Carbohydrates and carbohydrate conjugates	HERB001049	Rhodiola crenulata [Syn. Rhodiola euryphylla]	2.62	434.201	1201.2	3.3	POS	[M+NH4]+	level2	4.14238e+08
(2S)-6-[(2S)-5,7-dihydroxy-2-(4-hydroxyphenyl)-4-oxo-2,3-dihydrochromen-8-yl]-5,7-dihydroxy-2-(4-hydroxyphenyl)-2,3-dihydrochromen-4-one	C30H22O10		YBDIZQWDBBOOFB-GOTSBHOMSA-N							HERB006481	Rhus sylvestris	2.62	543.126	2720.8	1.9	POS	[M+H]+	level2	1.26901e+07
Eremophilenolide	C15H22O2		AEQDXSFIHGWHDV-XPGAZNKBSA-N							HERB001165;HERB001394;HERB001700;HERB006192	Null;Radix Angelicae Pubescentis;Petasites japonicus;Valeriana officinalis	2.62	235.168	2494.1	3.1	POS	[M+H]+	level2	1.39165e+07
8-(2-hydroxypropan-2-yl)furo[2,3-h]chromen-2-one	C14H12O4		KDJVHSVOXOZBDR-UHFFFAOYSA-N							HERB001357;HERB001801;HERB004255;HERB005471	Null;Radix seu Rhizoma rdostachyos;Null;Null	2.62	227.069	3007.1	4.3	POS	[M-H2O+H]+	level2	1.55497e+07
Ferulic acid methyl ester	C11H12O4	2309-07-1	AUJXJFHANFIVKH-GQCTYLIASA-N				Shikimates and Phenylpropanoids|	Phenylpropanoids	Cinnamic acids and derivatives			2.62	209.08	1934	3.3	POS	[M+H]+	level2	1.75754e+07
Calycanthine	C22H26N4		XSYCDVWYEVUDKQ-GXRSIYKFSA-N							HERB002783;HERB003237;HERB003364;HERB003848	Calycanthus occidentalis;Chimonanthus fragrans [Syn. Chimonanthus praecox];Asclepias curassavica;Calycanthus floridus	2.62	347.22	1763	7.9	POS	[M+H]+	level2	1.05109e+08
Epipinoresinol-4,4'-di-O-.beta.-D-glucopyranoside	C32H42O16		ZJSJQWDXAYNLNS-QZBZDVDMSA-N				Lignans, neolignans and related compounds	Lignan glycosides		HERB001410;HERB006387;HERB000940;HERB001171;HERB001409;HERB004620;HERB004680;HERB006192;HERB006564;HERB006913;HERB004692;HERB005638	Null;Flos Daturae;Acanthopanax senticosus [Syn. Eleutherococcus senticosus ];Null;Cortex Eucommiae;Fraxinus japonica;Null;Valeriana officinalis;Tsuga heterophylla;Araucaria angustifolia;Herba Cistanches;Magnolia biondii [Syn. Magnolia fargesii]	2.62	681.239	1343.7	1.7	NEG	[M-H]-	level2	3.12094e+07
Sph(t18:0)	C18H39NO3	554-62-1	AERBNCYCJBRYDG-KSZLIROESA-N	C12144	HMDB0004610	122121	Fatty acids	Sphingolipids	Sphingoid bases	HERB002330;HERB007208;HERB006962	Fomitopsis pinicola;Null;Armillariella mellea	2.62	318.299	3064.7	4.6	POS	[M+H]+	level2	1.30095e+07
(S)-Abscisic acid	C15H20O4	7773-56-0	JLIDBLDQVAYHNE-IBPUIESWSA-N	/	/	5702609	Terpenoids	Apocarotenoids	Apocarotenoids(ε-)	HERB002465;HERB003515;HERB003516;HERB004107;HERB004386;HERB004883;HERB004938;HERB005614;HERB006048;HERB000553;HERB002476;HERB003941	Schisandra sphenanthera;Gossypium hirsutum [Syn. Gossypium mexicanum];Null;Null;Microcos paniculata [Syn. Grewia microcos ];Radix Sophorae Tonkinensis;Rhizoma Dioscoreae;Pisum sativum;Null;Null;Rhizoma Dioscoreae;Flos Buddlejae	2.62	247.132	2391.5	3.3	POS	[M-H2O+H]+	level2	1.7192e+07
Quinic acid	C7H12O6	115919-31-8	AAWZDTNXLSGCEK-WYWMIBKRSA-N	C00296	HMDB0003072	17751038	/	/	/	HERB000161;HERB000186;HERB000409;HERB000497;HERB000580;HERB000706;HERB001749;HERB002194;HERB002196;HERB002629;HERB002915;HERB002962;HERB003137;HERB003840;HERB004021;HERB004176;HERB004177;HERB004410;HERB005413;HERB005710;HERB006042;HERB006575;HERB006632;HERB006784;HERB007114;HERB003250;HERB003331	Semen Lablab Album;Semen Ginkgo;Null;semen arecae;Fructus Xanthii sibirici;Radix Dichroae;Poria;Fructus Chebulae;Terminalia chebula;Foeniculum vulgare;Cinchona ledgeriana;Flos Lonicerae;Null;Flos Rosae Rugosae;Fructus Chaenomelis;Citrus limon;Eucalyptus citriodora;Vitis vinifera;Prunus persica;Ficus carica;Helianthus annuus;Urtica dioica;Null;Null;Radix Boehmeriae;Extractum Piri Laiyanensis;peric…	2.62	191.055	1090.4		NEG	[M-H]-;[M-H]-;[M-H]-;[M-H2O-H]-	level2	2.80739e+07
Adenosine monophosphate (AMP)	C10H14N5O7P	61-19-8	UDMBCSSLTHHNCD-KQYNXXCUSA-N	C00020	HMDB0000045	6083	Carbohydrates	Nucleosides	Purine nucleos(t)ides	HERB003985	Agaricus campestris	2.62	330.057	134.4		POS	[M-H2O+H]+;[M+H]+	level2	7.87164e+07
11-Dehydrocorticosterone	C21H28O4	72-23-1	FUFLCEKSBBHCMO-KJQYFISQSA-N	C05490	HMDB0004029	5311364	Terpenoids	Steroids	Pregnane steroids	HERB004212;HERB006371;HERB007171	Bos taurus domesticus, Bubalus bubalis;Chrysanthemum lavandulifolium;Homo sapiens	2.62	325.183	3559.3	5.9	NEG	[M-H2O-H]-	level2	1.88896e+08
1-(2,6-dihydroxyphenyl)-9-phenyl-nonan-1-one	C21H26O3	63335-23-9	IAXIHKJASWPASP-UHFFFAOYSA-N	/	/	324062	Polyketides	Aromatic polyketides	Catechols with side chains			2.62	325.183	3587.5		NEG	[M-H]-;[M-H2O-H]-	level2	2.41939e+08
[(1'S,2R,2'S,3'R,5'S,7'S,8'S,9'R,10'R,13'S)-2',5',9',10',13'-pentaacetoxy-1'-hydroxy-8',12',15',15'-tetramethyl-spiro[oxirane-2,4'-tricyclo[9.3.1.03,8]pentadec-11-ene]-7'-yl] acetate	C32H44O14	30244-37-2	LUTPIRPNUNHFEV-MBMCFSISSA-N	/	/	14466616	Terpenoids	Diterpenoids	Taxane diterpenoids	HERB000403;HERB000584;HERB002839;HERB003858;HERB005850;HERB006831	Radix Glehniae;Rhizoma Atractylodis;Taxus baccata;Ta xus ma i rei;Taxus wallichiana;Taxus yunnanensis	2.62	633.26	1143.2	7.9	NEG	[M-H2O-H]-	level2	2.19043e+07
4-hydroxy-3-(3-methylbut-2-enyl)benzoic acid	C12H14O3	1138-41-6	LBSJJNAMGVDGCU-UHFFFAOYSA-N	/	/	443852	Shikimates and Phenylpropanoids	Phenolic acids	Shikimic acids and derivatives			2.62	205.086	2904.9	6.4	NEG	[M-H]-	level2	6.1336e+07
aurapten	C19H22O3	495-02-3	RSDDHGSKLOSQFK-RVDMUPIBSA-N		HMDB0034054	1550607	Lipids and lipid-like molecules	Prenol lipids	Terpene lactones			2.61	297.152	3162.4	8.4	NEG	[M-H]-	level2	7.28956e+08
Swertiajaponin	C22H22O11		DLVLXOYLQKCAME-DGHBBABESA-N							HERB001076;HERB003478;HERB004546;HERB004950;HERB000663;HERB000888;HERB001375;HERB002904;HERB003730;HERB004129;HERB004682;HERB005910;HERB005969;HERB006007;HERB006936;HERB007172	Herba Cirsii Japonici;Null;Herba Swertiae;Fructus Corni;Catharanthus roseus;Dipsacus asperoides;Iris sanguinea;Null;Folium Rhododendri Daurici;Flos Rhododendri Mollis;Swertia japonica;Achillea leptophylla;Swertia angustifolia;Gnetum gnemon;Swertia pseudochinensis;Swertia punicea	2.61	485.104	735.2	8.2	POS	[M+Na]+	level2	1.21163e+07
emetine	C29H40N2O4		AUVVAXYIELKVAI-CKBKHPSWSA-N							HERB002363;HERB005565;HERB006376;HERB006785	Iris japonica;Cephaelis ipecacuanha;Hedera helix;Iris tectorum	2.61	481.314	1763	8.5	POS	[M+H]+	level2	3.1619e+08
Atractylenolide I	C15H18O2		ZTVSGQPHMUYCRS-SWLSCSKDSA-N							HERB000237;HERB000247;HERB000309;HERB000403;HERB000584;HERB001960	Radix Ampelopsis;Herha Ajugae Ciliatae;Rhizoma Atractylodis macrocephalae;Radix Glehniae;Rhizoma Atractylodis;Atractylodes japonica	2.61	231.137	2946.9	3.9	POS	[M+H]+	level2	1.04702e+08
MADECASSIC ACID	C30H48O6		PRAUVHZJPXOEIF-AOLYGAPISA-N							HERB002713;HERB002126;HERB002191	herba centellae;Sargassum;Folium Nelumbinis	2.61	527.335	2696.2	1.3	POS	[M+Na]+	level2	6.53293e+06
9Z,11E,13E-Octadecatrienoic acid	C18H30O2	506-23-0	CUXYLFPMQMFGPL-WPOADVJFSA-N				Fatty acids	Fatty Acids and Conjugates	Unsaturated fatty acids	HERB001952;HERB005540;HERB006677;HERB004488	Null;Aleurites cordata [Syn. Aleurites fordii];Olea europaea;Fagopyrum esculentum	2.61	279.231	3064.7	4.7	POS	[M+H]+	level2	1.27383e+07
4-(4-methoxyphenyl)butan-2-one	C11H14O2	104-20-1	PCBSXBYCASFXTM-UHFFFAOYSA-N	/	/	61007	Shikimates and Phenylpropanoids	/	/	HERB000137;HERB000155;HERB000253;HERB000777;HERB002625;HERB004950;HERB005767;HERB000570;HERB004129	Fructus Anisi Stellati;Null;Aquilaria sinensis;Lignum Aquilariae Resitum;Foeniculum vulgare;Fructus Corni;Radix Linderae;Null;Flos Rhododendri Mollis	2.61	177.091	2653.5	8.6	NEG	[M-H]-	level2	3.81489e+07
Sebacic acid	C10H18O4	111-20-6	CXMXRPHRNRROMY-UHFFFAOYSA-N	C08277	HMDB0000792	5192	Fatty acids	Fatty Acids and Conjugates	Dicarboxylic acids	HERB004766;HERB000312;HERB000432;HERB000879;HERB001210;HERB002052;HERB002563;HERB000323;HERB003837;HERB004774	Cephalotaxus fortunei;Herba Lobeliae Chinensis;Semen Ricini;Null;Radix Angelicae sinensis;Ramulus Euonymi;Radix Scutellariae;Radix Isatidis seu Baphicacanthi;Radix Ranunculi Terti;Rhizoma Sparganii	2.61	201.112	2487.4	6.2	NEG	[M-H]-	level2	2.24421e+07
Azelaic acid	C9H16O4	123-99-9	BDJRBEYXGGNYIS-UHFFFAOYSA-N	C08261	HMDB0000784	2266	Fatty acids	Fatty Acids and Conjugates	Dicarboxylic acids	HERB004021;HERB000257;HERB000285;HERB000842;HERB000864;HERB000903;HERB001210;HERB001211;HERB001896;HERB003039;HERB003715;HERB003837;HERB004218;HERB004774;HERB005455;HERB006026;HERB006586;HERB000197;HERB000597;HERB000879;HERB000881;HERB001067;HERB001321;HERB002505;HERB004034;HERB004042;HERB004950;HERB004999;HERB005132;HERB005213;HERB005272;HERB006718	Fructus Chaenomelis;Rhizoma cynchi stauntonii;Radix cynchi atrati;Null;Null;Cortex Tooe Sinensis;Radix Angelicae sinensis;Radix Codonopsis pilosulae;Caulis Mahoniae;Herba Cichorii;Fructus Hordei Germitus;Radix Ranunculi Terti;Radix Achyranthis bidentatae;Rhizoma Sparganii;Rhizoma Arisaematis;Null;Herba Artemisiae Scopariae;Null;Semen Alpiniae katsumadai;Null;Radix Aconiti;Lagerstroemia speciosa;O…	2.61	187.096	1894.4	8.4	NEG	[M-H]-	level2	3.24737e+08
Citric Acid	C6H8O7	6080-58-6	KRKNYBCHXYNGOX-UHFFFAOYSA-N	/	/	311	Fatty acids	Fatty Acids and Conjugates	Hydroxy fatty acids	HERB000134;HERB000162;HERB000244;HERB000249;HERB000259;HERB000309;HERB000960;HERB000973;HERB001069;HERB001101;HERB001171;HERB001754;HERB001765;HERB001781;HERB001806;HERB001901;HERB001915;HERB002040;HERB002191;HERB002250;HERB002405;HERB002407;HERB002941;HERB002966;HERB003039;HERB003055;HERB003205;HERB003232;HERB003250;HERB003528;HERB003641;HERB003741;HERB003837;HERB003840;HERB004004;HERB004021;HER…	Null;Radix Stemoe;Imperata cylindrica var. major;Prunus mume;Null;Rhizoma Atractylodis macrocephalae;Vinegar;Hippophae rhamnoides;Radix et Rhizoma Rhei;Folium Isatidis;Null;Null;Poria;Radix Glycyrrhizae uralensis;Radix Kansui;Null;Fructus Lycii;Fructus Choerospondiatis;Folium Nelumbinis;Herba Fragariae;Rhizoma Polygoni cuspidati;Polygonum cuspidatum;Rhizoma Fagopyri Cymosi;Fructus Rosae laevigata…	2.61	191.018	133.3		NEG	[M-H]-;[M-H]-	level2	8.07703e+09
9-Oxo-10(E),12(E)-octadecadienoic acid	C18H30O3	54232-58-5	LUZSWWYKKLTDHU-SIGMCMEVSA-N	C14766	HMDB0004669	5283011	Fatty acids	Fatty Acids and Conjugates	Unsaturated fatty acids			2.61	277.215	2873.6	3.9	POS	[M-H2O+H]+	level2	1.55181e+08
21-Hydroxyisoglabrolide	C30H44O5	18184-25-3	PTBIPWZVPOYGSK-UHFFFAOYSA-N		HMDB0039689	5317761	Lipids and lipid-like molecules	Prenol lipids	Triterpenoids	HERB002000;HERB002018	Glycyrrhiza glabra;Null	2.6	485.324	2715.4	4.3	POS	[M+H]+	level2	7.47856e+07
(5E)-6,10-dimethyl-5,9-undecadien-2-one	C13H22O		HNZUNIKWNYHEJJ-FMIVXFBMSA-N									2.6	217.158	2494.1	8.9	POS	[M+Na]+	level2	1.82725e+07
Polygodial	C15H22O2	6754-20-7	AZJUJOFIHHNCSV-KCQAQPDRSA-N				Terpenoids	Sesquiterpenoids	Drimane sesquiterpenoids	HERB003028;HERB003679;HERB002185;HERB005176;HERB003411	Null;Semen Strychni;Polygonum multiflorum;Polygonum hydropiper;Tacca plantaginea [Syn. Schizocapsa plantaginea]	2.6	235.168	3160.8	5.9	POS	[M+H]+	level2	7.70244e+07
1,5-Dihydroxynaphthalene	C10H8O2	83-56-7	BOKGTLAJQHTOKE-UHFFFAOYSA-N				Polyketides	Naphthalenes	Naphthoquinones	HERB001254;HERB001357;HERB001801	Herba Euphorbiae humifusae;Null;Radix seu Rhizoma rdostachyos	2.6	161.059	2881.8	3.6	POS	[M+H]+	level2	2.46666e+07
7-Methoxy-4-methylcoumarin	C11H10O3		UDFPKNSWSYBIHO-UHFFFAOYSA-N							HERB004971	Fructus Cnidii	2.6	191.07	2638.1	2.9	POS	[M+H]+	level2	1.14212e+07
Licarin A	C20H22O4		ITDOFWOJEDZPCF-OTBILJLCSA-N							HERB001378;HERB001088;HERB002305;HERB003924;HERB004693;HERB006525	Fructus Amomi Rotundus;Aristolochia maxima;Machilus thunbergii;Null;Semen Myristicae;Chrysobalanus icaco	2.6	327.158	1414.2	6.1	POS	[M+H]+	level2	1.38172e+07
Suberic acid	C8H14O4	505-48-6	TYFQFVWCELRYAO-UHFFFAOYSA-N	C08278	HMDB0000893	10457	Fatty acids	Fatty Acids and Conjugates	Dicarboxylic acids	HERB000702;HERB000285;HERB000864;HERB000949;HERB003837;HERB005447;HERB000312;HERB000432;HERB000597;HERB000648;HERB000650;HERB000826;HERB004034;HERB005272	Rhizoma Acori graminei;Radix cynchi atrati;Null;Bulbus Allii Fistulosi;Radix Ranunculi Terti;Radix Semiaquilegiae;Herba Lobeliae Chinensis;Semen Ricini;Semen Alpiniae katsumadai;Bufo bufo gargarizans, Bufo melanostictus;Bufo bufo gargarizans, Bufo melanostictus;Ruta graveolens;Hibiscus syriacus;Folium Pini	2.6	173.08	1258	8.8	NEG	[M-H]-	level2	2.97244e+07
6-[(E)-2-(4-hydroxyphenyl)vinyl]-4-methoxy-pyran-2-one	C14H12O4	39986-86-2	VWYHYOYHRIWSJU-QPJJXVBHSA-N	/	/	10243535	Shikimates and Phenylpropanoids	Styrylpyrones	Kavalactones and derivatives	HERB006822	Alpinia blepharocalyx	2.6	245.079	3007.1	5.5	POS	[M+H]+	level2	1.91391e+07
(3Z)-3-butylidene-5-hydroxy-isobenzofuran-1-one	C12H12O3	91652-78-7	NRENRLOUWSVYIA-WCIBSUBMSA-N	/	/	642374	Polyketides	Cyclic polyketides	Phthalide derivatives	HERB000767;HERB000887;HERB001210;HERB001821;HERB003801	Herba Plantaginis;Radix chuanxiong；Rhizoma Chuanxiong;Radix Angelicae sinensis;Null;Datura innoxia	2.6	203.07	2962.1	6.4	NEG	[M-H]-	level2	2.15755e+07
N-[(4-Hydroxy-3-methoxyphenyl)methyl]octanamide	C16H25NO3	58493-47-3	JYZDUDMWJFJCON-UHFFFAOYSA-N		HMDB0036326	5316427	Benzenoids	Phenols	Methoxyphenols	HERB002560;HERB003232;HERB006384	Radix Astragali;fructus Capsici;Strophanthus divaricatus	2.59	280.19	2524.7	3.5	POS	[M+H]+	level2	1.02476e+07
Prenyl_caffeate	C14H16O4	118971-61-2	TTYOHMFLCXENHR-GQCTYLIASA-N	C10487	HMDB0041140	5281790	Phenylpropanoids and polyketides	Cinnamic acids and derivatives	Hydroxycinnamic acids and derivatives	HERB004266	Marrubium vulgare	2.59	249.111	1532.7	3.2	POS	[M+H]+	level2	1.09093e+08
Methyl 4-methoxycinnamate	C11H12O3	144261-46-1	VEZIKIAGFYZTCI-VMPITWQZSA-N		HMDB0030752	641297	Shikimates and Phenylpropanoids|	Phenylpropanoids	Cinnamic acids and derivatives			2.59	193.085	1408.6	2.7	POS	[M+H]+	level2	3.67175e+07
(E)-3-[2-[(2S,3R,4S,5S,6R)-3,4,5-trihydroxy-6-(hydroxymethyl)oxan-2-yl]oxyphenyl]prop-2-enoic acid	C15H18O8	618-67-7	GVRIYIMNJGULCZ-ZMKUSUEASA-N	C05158	HMDB0033581	5280759	Organic oxygen compounds	Organooxygen compounds	Carbohydrates and carbohydrate conjugates	HERB003818;HERB004343;HERB006269	Hierochloe odorata;Melilotus suaveolens;Flos Inulae	2.59	344.133	152.9	2.9	POS	[M+NH4]+	level2	1.15485e+08
Methyl 3,4-dihydroxybenzoate	C8H8O4	2150-43-8	CUFLZUDASVUNOE-UHFFFAOYSA-N				Shikimates and Phenylpropanoids|	Phenolic acids	Simple phenolic acids	HERB005509;HERB006823;HERB002540;HERB002926;HERB002941;HERB003837;HERB004569;HERB007208;HERB002991;HERB005826;HERB006875	Herba Acalyphae;Paris polyphylla var. yunnanensis;Rhizoma Coptidis;Flos Trollii chinensis;Rhizoma Fagopyri Cymosi;Radix Ranunculi Terti;herba Dianthi;Null;Null;Stigma Croci;Crocus sativus	2.59	167.033	814.1	9.5	NEG	[M-H]-	level2	2.19174e+08
(3aS,6S,7R,8aR)-8-Hydroxy-6,8-dimethyl-3-methylidenehexahydro-3'H-spiro[cyclohepta[b]furan-7,2'-furan]-2,5'(3H,4'H)-dione	C15H20O5		IRPFOXRBPHCCTG-CZLFTNFUSA-N				Lipids and lipid-like molecules	Prenol lipids	Terpene lactones	HERB003601;HERB005589;HERB005762;HERB000409	Ambrosia psilostachya;Ambrosia artemisiifolia;Schisandra chinensis;Null	2.59	281.137	2629.8	4	POS	[M+H]+	level2	1.10851e+07
cis-Jasmone	C11H16O	488-10-8	XMLSXPIVAXONDL-PLNGDYQASA-N	C08490	HMDB0035601	1549018	Fatty acids	Octadecanoids	Jasmonic acids	HERB001410;HERB002962;HERB001050;HERB001106;HERB001171;HERB002515;HERB002516;HERB003526;HERB003698;HERB004520;HERB004521;HERB004522;HERB006045;HERB006686;HERB002309;HERB005890;HERB000632;HERB002168;HERB003991;HERB005280;HERB005302;HERB005485;HERB007046	Null;Flos Lonicerae;Null;Null;Null;Artemisia annua;Null;Rhizoma Phragmitis;Radix et Rhizoma Thalictri;Herba Artemisiae Annuae;Null;Semen Artemisiae;Herba Elsholtziae;Null;Null;Allium schoenoprasum;Camellia sinensis [Syn. Thea sinensis];Null;Jasminum sambac;Jasminum officinale;Jasminum grandiflorum;Concretio Silicea Bambusae;Fructus Gardeniae	2.59	165.127	3015.2	4	POS	[M+H]+	level2	2.72965e+07
L-Arginine	C6H14N4O2	1119-34-2	ODKSFYDXXFIFQN-BYPYZUCNSA-N	/	/	6322	Amino acids and Peptides	Small peptides	Aminoacids	HERB000992;HERB001175;HERB001564;HERB002189;HERB003441;HERB003979;HERB004446;HERB004488;HERB004692;HERB004816;HERB005015;HERB005147;HERB005183;HERB005390;HERB006568;HERB000309;HERB000330;HERB001193;HERB001952;HERB002560;HERB003618;HERB004191;HERB004472;HERB004938;HERB005392;HERB005485;HERB007111;HERB004766	Ficus simplicissima;Semen Sojae Praeparata;Colla Corii Asini;Semen Juglandis;Cornu Saigae Tataricae;Changium smyrnioides;Radix Rubiae;Fagopyrum esculentum;Herba Cistanches;Radix Tetrastigmatis Hemsleyani;Ageratum conyzoides;Agaricus bisporus;Bubalus bubalis;Radix Pseudostellariae;semen coicis;Rhizoma Atractylodis macrocephalae;Rhizoma Pinelliae;Radix Salviae liguliobae;Null;Radix Astragali;Semen …	2.59	175.118	126.4	4.6	POS	[M+H]+	level2	4.74909e+08
13-Keto-9Z,11E-octadecadienoic acid	C18H30O3		JHXAZBBVQSRKJR-BSZOFBHHSA-N	C14765	HMDB0004668	6446027	Fatty acids	Octadecanoids	Other Octadecanoids			2.58	295.225	3177.5	5.1	POS	[M+H]+	level2	1.64278e+07
(3beta,6beta)-Furanoeremophilane-3,6-diol_6-acetate	C17H24O4	34335-95-0	CXZIQFLLAXJLDS-UHFFFAOYSA-N		HMDB0034930	78384665	Lipids and lipid-like molecules	Prenol lipids	Sesquiterpenoids	HERB001700	Petasites japonicus	2.58	293.173	3026.2	4.7	POS	[M+H]+	level2	1.92615e+07
Curcumenol	C15H22O2	19431-84-6	ISFMXVMWEWLJGJ-UHFFFAOYSA-N	C16942	HMDB0033960	387977	Lipids and lipid-like molecules	Prenol lipids	Sesquiterpenoids	HERB001579;HERB002840;HERB006718;HERB001164;HERB001210;HERB004362;HERB000615;HERB002022;HERB004369	Rhizoma Curcumae;Rhizoma Curcumae longae;Radix Curcumae;Fructus Zizyphi Jujubae;Radix Angelicae sinensis;Rhizoma Wenyujin Concisum;Thuja orientalis;Rhizoma Curcumae;Curcuma zedoaria [Syn. Curcuma aeruginosa]	2.58	235.168	2632.5	3.6	POS	[M+H]+	level2	1.31754e+07
Guaiacol methyl ether	C8H10O2	91-16-7	ABDKAPXRBAPSQN-UHFFFAOYSA-N		HMDB0032139	7043	Shikimates and Phenylpropanoids|	Phenolic acids	Cinnamic acids and derivatives			2.58	139.075	836.9	4.1	POS	[M+H]+	level2	4.08769e+07
aloesin	C19H22O9		HKIKAXXIWJHWLY-UHFFFAOYSA-N		HMDB0248175	364666	Organic oxygen compounds	Organooxygen compounds	Carbohydrates and carbohydrate conjugates	HERB000329;HERB003528	Aloe vera var. chinensis;Aloe	2.58	395.13	757.3	9.6	POS	[M+H]+	level2	1.89287e+07
BENZYL ALCOHOL	C7H8O	100-51-6	WVDDGKGOMKODPV-UHFFFAOYSA-N	C03485	HMDB0003119	244	Benzenoids	Benzene and substituted derivatives	Benzyl alcohols	HERB002991;HERB000036;HERB000421;HERB000497;HERB000580;HERB000775;HERB001125;HERB001402;HERB002061;HERB002168;HERB002189;HERB002191;HERB002309;HERB002840;HERB002962;HERB003044;HERB003851;HERB004021;HERB004407;HERB005150;HERB005415;HERB005742;HERB006141;HERB006686;HERB000134;HERB000338;HERB000570;HERB000887;HERB001164;HERB001309;HERB001876;HERB002591;HERB003137;HERB003174;HERB003192;HERB003348;HER…	Null;Ardisiae japonicae;Petunia hybrida;semen arecae;Fructus Xanthii sibirici;Pericarpium Citri Reticulatae;Uncaria macrophylla;Cicuta virosa;Herba Bidentis;Null;Semen Juglandis;Folium Nelumbinis;Null;Rhizoma Curcumae longae;Flos Lonicerae;Citrus reticulata;Flos Mume;Fructus Chaenomelis;Fructus Syzygii;Flos Lonicerae;Prunus persica;Fructus Mume;Pericarpium Citri Reticulatae Viride;Null;Null;Herba…	2.58	109.065	670.1	2.7	POS	[M+H]+	level2	5.48142e+07
Citrusin	C16H22O7		VADSVXSGIFBZLI-IBEHDNSVSA-N		HMDB0302740	3084296	Organic oxygen compounds	Organooxygen compounds	Carbohydrates and carbohydrate conjugates	HERB000249;HERB002817;HERB007034;HERB005584	Prunus mume;Dracaena cochinchinensis;Fructus Aurantii Immaturus;Phellodendron chinense var. glabriusculum	2.58	349.134	126.4	10.2	POS	[M+Na]+	level2	1.39729e+08
(10E,12E)-9-hydroxyoctadeca-10,12-dienoic acid	C18H32O3		NPDSHTNEKLQQIJ-SIGMCMEVSA-N							HERB001249	Cortex Lycii Radicis	2.58	279.231	3230.3	1.9	POS	[M-H2O+H]+	level2	8.39772e+06
7-[[(1R,4aS,6R,8aR)-6-hydroxy-5,5,8a-trimethyl-2-methylidene-3,4,4a,6,7,8-hexahydro-1H-naphthalen-1-yl]methoxy]chromen-2-one	C24H30O4		FCWYNTDTQPCVPG-XLRKYUMYSA-N							HERB000029;HERB001404;HERB002257;HERB003044;HERB003504;HERB004043;HERB004242;HERB004348;HERB004350;HERB005017	Ferula assafoetida;Juniperus rigida;Bupleurum scorzonerifolium;Citrus reticulata;Radix Rhapontici;Null;Fructus Ligustri lucidi;Eriobotrya japonica;Folium Eriobotryae;Rhizoma Zingiberis Recens	2.58	383.22	3171.9	6.8	POS	[M+H]+	level2	8.04343e+06
(E)-Resveratroloside	C20H22O9		OLCVEOSSVCAFGR-CUYWLFDKSA-N							HERB005215	Rheum sp.	2.58	429.116	2860	6.8	POS	[M+Na]+	level2	4.39615e+07
DUARTIN (-)	C18H20O6		QVVPJFBYFYYVDM-LLVKDONJSA-N							HERB002846	Lignum Dalbergiae odoriferae Rosewood	2.58	333.132	2851.9	0.5	POS	[M+H]+	level2	1.10219e+07
5-[(2R,3S)-6-hydroxy-2-(4-hydroxyphenyl)-4-[(E)-2-(4-hydroxyphenyl)ethenyl]-2,3-dihydro-1-benzofuran-3-yl]benzene-1,3-diol	C28H22O6		FQWLMRXWKZGLFI-PAKBJIOWSA-N							HERB004915;HERB004423;HERB004528;HERB007006	Vitis amurensis;Vitis vinifera;Vatica rassak;Vinca erecta	2.58	453.139	1897.1	9.9	NEG	[M-H]-	level2	7.65032e+08
Arnicolide C	C19H26O5		WKUOPGZYLRFCHJ-APDQSUQKSA-N									2.58	335.184	1646.4	6.2	POS	[M+H]+	level2	1.26406e+07
L-DOPA methyl ester	C10H13NO4	7101-51-1	XBBDACCLCFWBSI-ZETCQYMHSA-N				Organic acids and derivatives	Carboxylic acids and derivatives	Amino acids, peptides, and analogues	HERB003837	Radix Ranunculi Terti	2.58	210.076	863.1	6.2	NEG	[M-H]-	level2	2.91555e+07
2,3,4-Trihydroxybenzoic acid	C7H6O5	610-02-6	BRRSNXCXLSVPFC-UHFFFAOYSA-N	/	HMDB0059964	11874	Shikimates and Phenylpropanoids	Phenolic acids	Simple phenolic acids	HERB004822;HERB006811	Null;Flos Rosae chinensis	2.58	169.013	1547.9	9.5	NEG	[M-H]-	level2	5.30763e+07
N-Acetylphenylalanine	C11H13NO3	2018-61-3	CBQJSKKFNMDLON-JTQLQIEISA-N	C03519	HMDB0000512	74839	Amino acids and Peptides	Small peptides	Dipeptides			2.58	206.081	1162.1	7.2	NEG	[M-H]-	level2	7.29459e+07
Galactose	C6H12O6	10257-28-0	WQZGKKKJIJFFOK-MCPPVLNHSA-N	C00984	HMDB0000143	86278404	Carbohydrates	Saccharides	Monosaccharides	HERB001019;HERB003851;HERB004692;HERB004695;HERB006335;HERB006962;HERB002534;HERB003582;HERB004938;HERB003039;HERB003210;HERB003988;HERB003997;HERB004462;HERB004832;HERB000638;HERB001333;HERB002966;HERB001750;HERB003520;HERB003610;HERB000853;HERB000881;HERB001211;HERB001965;HERB001985;HERB002620;HERB002962;HERB003528;HERB004004;HERB004551;HERB004609;HERB001621;HERB001164;HERB003703;HERB005526;HER…	Plantago major;Flos Mume;Herba Cistanches;Oleum Cinnamomi;Herba Commelie;Armillariella mellea;Rhizoma Polygoti;Fructus Momordicae;Rhizoma Dioscoreae;Herba Cichorii;Thallus Lamiriae;herba ecliptae;Carbonized Chinese Ink;Senecio scandens [Syn. Senecio chinensis];Fructus Mori;Radix Bupleuri;Cordyceps;Fructus Rosae laevigatae;Exodermis Poria;Null;Null;Codonopsis tangshen;Radix Aconiti;Radix Codonopsi…	2.58	179.054	959.5		NEG	[M-H]-;[M-H]-;[M-H]-;[M-H]-;[M-H]-;[M-H]-;[M-H]-;[M-H]-	level2	6.17348e+08
Pinobanksin	C15H12O5	96335-75-0	SUYJZKRQHBQNCA-LSDHHAIUSA-N	/	/	73202	Shikimates and Phenylpropanoids	Flavonoids	Dihydroflavonols	HERB002263;HERB000511;HERB001705;HERB002880;HERB003930	Fructus Galangae;Bretschneidera sinensis;Apis mellifera ligustica;Polygonum nodosum;Bulbophyllum odoratissimum [Syn. Stelis odoratissimum]	2.58	271.064	1567.3		NEG	[M-H]-;[M-H]-;[M-H]-	level2	2.23433e+07
24-Hydroxyglabrolide	C30H44O5	98063-18-4	NZAZEJAWWUVNNZ-UHFFFAOYSA-N		HMDB0035256	131751691						2.57	485.324	2781.3	4.7	POS	[M+H]+	level2	1.49972e+07
4-methoxy-6-prop-2-enyl-1,3-benzodioxole	C11H12O3	607-91-0	BNWJOHGLIBDBOB-UHFFFAOYSA-N	C10480	HMDB0035873	4276	Organoheterocyclic compounds	Benzodioxoles		HERB006930;HERB001061;HERB001388;HERB002746;HERB003407;HERB004129;HERB004837;HERB004950;HERB005157;HERB005894;HERB000090;HERB000129;HERB000139;HERB000497;HERB000508;HERB000554;HERB000868;HERB000879;HERB000881;HERB000973;HERB001016;HERB001074;HERB001164;HERB001210;HERB001211;HERB001378;HERB001556;HERB001783;HERB001787;HERB001821;HERB001952;HERB002135;HERB002276;HERB002616;HERB002831;HERB003031;HER…	Null;Asarum maximum;Asarum forbesii;Piper sarmentosum;Asarum heterotropoides var. mandshuricum;Flos Rhododendri Mollis;Ramulus Mori;Fructus Corni;Asarum caulescens;Herba Asari;Benzoinum;Fructus Crotonis;Null;semen arecae;herba Menthae;Null;Fructus Meliae Toosendan;Null;Radix Aconiti;Hippophae rhamnoides;Alpinia speciosa;Herba Cirsii Japonici;Fructus Zizyphi Jujubae;Radix Angelicae sinensis;Radix …	2.57	193.085	757.3	3.6	POS	[M+H]+	level2	5.5299e+07
3,5-DIHYDROXYBENZOIC ACID	C7H6O4	99-10-5	UYEMGAFJOZZIFP-UHFFFAOYSA-N		HMDB0013677	7424	Benzenoids	Benzene and substituted derivatives	Benzoic acids and derivatives	HERB004129;HERB004950;HERB004984;HERB006905	Flos Rhododendri Mollis;Fructus Corni;Moschus moschiferus, Moschus berezovskii, Moschus sifanicus;Null	2.57	153.018	370	10.6	NEG	[M-H]-	level2	2.55453e+07
[6]-Gingerol	C17H26O4		NLDDIKRKFXEWBK-AWEZNQCLSA-N							HERB001378;HERB001630;HERB001787;HERB004242;HERB005017;HERB001305;HERB002844;HERB002848;HERB005018;HERB002218;HERB004322	Fructus Amomi Rotundus;Zingiber aromaticum;Rhizoma Zingiberis;Fructus Ligustri lucidi;Rhizoma Zingiberis Recens;Caulis Erycibes;Cortex Zingiberis;Null;Null;Rhizoma Zingiberis Recens Preparata;Rhizoma Zingiberis Praeparata	2.57	317.173	1160.5	10.9	POS	[M+Na]+	level2	4.94806e+07
Lotaustralin	C11H19NO6	534-67-8	WEWBWVMTOYUPHH-GXUZYPEDSA-N				Organic oxygen compounds	Organooxygen compounds	Carbohydrates and carbohydrate conjugates	HERB000085;HERB000120;HERB001188;HERB004798;HERB005954;HERB006321	Lophophora williamsii;Lotus australis;Triticum monococcum;Trifolium repens;Rhodiola kirilowii;Linum usitatissimum	2.57	262.127	129.1	4.8	POS	[M+H]+	level2	8.53748e+08
Ferulate	C10H10O4	537-98-4	KSEBMYQBYZTDHS-HWKANZROSA-N	C01494	HMDB0000954	445858	Shikimates and Phenylpropanoids	Phenylpropanoids (C6-C3)	Cinnamic acids and derivatives	HERB005564;HERB006586;HERB007240;HERB000330;HERB000868;HERB001210;HERB001754;HERB002309;HERB002483;HERB002560;HERB004350;HERB006280;HERB003436;HERB000208;HERB000221;HERB000305;HERB000403;HERB000508;HERB000553;HERB000580;HERB000767;HERB000849;HERB000872;HERB001360;HERB001394;HERB001409;HERB001821;HERB001876;HERB001981;HERB002276;HERB002369;HERB002370;HERB002540;HERB002713;HERB002896;HERB002941;HER…	Rhizoma Smilacis Glabrae;Herba Artemisiae Scopariae;Echinacea purpurea;Rhizoma Pinelliae;Fructus Meliae Toosendan;Radix Angelicae sinensis;Null;Null;Phellodendron amurense;Radix Astragali;Folium Eriobotryae;Radix Scrophulariae;Polyalthia nemoralis;Herba Hedyotis Diffusae;Herba Patriniae;Radix Angelicae Dahuricae;Radix Glehniae;herba Menthae;Null;Fructus Xanthii sibirici;Herba Plantaginis;Bulbus F…	2.57	193.049	1252.5		NEG	[M-H]-;[M-H]-	level2	1.57679e+07
Phloretic acid	C9H10O3	501-97-3	NMHMNPHRMNGLLB-UHFFFAOYSA-N	C01744	HMDB0002199	10394	Shikimates and Phenylpropanoids	/	/	HERB002494;HERB003990;HERB004342;HERB004372;HERB003930;HERB004401;HERB004822	Glycyrrhiza kansuensis;Polyscias murrayi;Galium verum;Malus pumila;Bulbophyllum odoratissimum [Syn. Stelis odoratissimum];Taraxacum mongolicum;Null	2.57	165.054	655.5		NEG	[M-H]-;[M-H]-;[M-H]-;[M-H]-;[M-H]-;[M-H]-	level2	8.70792e+08
13-HOTE	C18H30O3		KLLGGGQNRTVBSU-JDTPQGGVSA-N		HMDB0010203	10469728	Lipids and lipid-like molecules	Fatty Acyls	Lineolic acids and derivatives			2.56	295.225	3034.4	5.3	POS	[M+H]+	level2	2.99305e+07
Auxin_b	C18H30O4		MQETZQLZTJUQHR-UHFFFAOYSA-N		HMDB0038484	103739	Lipids and lipid-like molecules	Prenol lipids	Monoterpenoids	HERB003627	Sinocalamus oldhami	2.56	311.22	2933.3	4.3	POS	[M+H]+	level2	3.21165e+07
1'-Acetoxyeugenol_acetate	C14H16O5	52946-23-3	NKRBAUXTIWONOV-UHFFFAOYSA-N		HMDB0036544	4484222	Benzenoids	Phenol esters		HERB001087;HERB002263	Alpinia galanga;Fructus Galangae	2.56	265.106	1998	3.7	POS	[M+H]+	level2	2.04278e+07
(7-Hydroxy-1-(4-hydroxy-3,5-dimethoxyphenyl)-3-(hydroxymethyl)-6,8-dimethoxy-1,2,3,4-tetrahydronaphthalen-2-yl)methyl .beta.-D-glucopyranoside	C28H38O13		PQQRNPDHSJDAGV-OVYNBQGTSA-N				Lignans, neolignans and related compounds	Lignan glycosides		HERB000310;HERB001279;HERB001628;HERB003328;HERB003667;HERB003799;HERB005237;HERB005670;HERB006086	Gaultheria leucocarpa var. cumingiana;Gaultheria yunnanensis;Gaultheria fragrantissima;Lyonia ovalifolia;Baphicacanthus cusia [Syn. Strobilanthes cusia ];Pleuropterus ciliinervis;Gaultheria tetramera;Gaultheria griffithiana;Lyonia ovalifolia var. elliptica	2.56	581.223	1426.9	1.8	NEG	[M-H]-	level2	1.37153e+07
5,9,10-trihydroxy-2,2-dimethyl-12-(2-methylbut-3-en-2-yl)pyrano[3,2-b]xanthen-6-one	C23H22O6		XRVLGJCHUWXTDX-UHFFFAOYSA-N									2.56	393.139	946.3	11.1	NEG	[M-H]-	level2	6.82316e+07
Flavanone base + 4O, 1Prenyl	C20H20O6		SFQIGPZCFNTPOD-UHFFFAOYSA-N							HERB000001;HERB000061;HERB001355;HERB001779	Erythrina abyssinica;Erythrina sigmoidea;Exocarpium Benincasae;Radix Glycyrrhizae	2.56	357.132	2086.4	4.5	POS	[M+H]+	level2	7.58582e+06
9-Hydroxycalabaxanthone	C24H24O6	35349-68-9	HQWHKELJHUFLGD-UHFFFAOYSA-N		HMDB0031920	5495929	Shikimates and Phenylpropanoids|	Xanthones	Plant xanthones	HERB001220	Garcinia mangostana	2.55	407.155	558.9	11.9	NEG	[M-H]-	level2	1.68988e+07
Nigakilactone_H	C22H32O8		WTMHOKZZJFYIGE-FCESQLEQSA-N							HERB003159;HERB003169	Picrasma quassioides [Syn. Picrasma ailanthoides];Picrasma quassioides [Syn. Picrasma ailanthoides]	2.55	425.213	3260.6	10.5	POS	[M+H]+	level2	6.01418e+07
2-Phenylethyl b-D-glucopyranoside	C14H20O6		MLRIJUWUQTVDQE-RKQHYHRCSA-N									2.55	307.116	1657.4	12.2	POS	[M+Na]+	level2	1.37178e+09
3,4,5-Trimethoxyphenol	C9H12O4	642-71-7	VTCDZPUMZAZMSB-UHFFFAOYSA-N				Shikimates and Phenylpropanoids|Polyketides	Phloroglucinols	Acyl phloroglucinols			2.55	185.08	842.3	4.1	POS	[M+H]+	level2	2.95966e+07
Isobavachin	C20H20O4		KYFBXCHUXFKMGQ-IBGZPJMESA-N							HERB001779;HERB000546;HERB001903;HERB002119;HERB002837;HERB003435;HERB004345;HERB004387;HERB004857;HERB006783;HERB006965	Radix Glycyrrhizae;Psoralea corylifolia;Cudrania cochinchinensis;Cortex erythrie;Tamus communis;Sophora tomentosa;Humulus lupulus;Fructus Psoraleae Corylifoliae;Sophora moorcroftiana;Dioscorea rotundata [Syn. Dioscorea cayenensis ];Macaranga conifera	2.55	323.134	641.8	12	NEG	[M-H]-	level2	2.29911e+07
3-Hydroxyacetophenone	C8H8O2	121-71-1	LUJMEECXHPYQOF-UHFFFAOYSA-N	/	/	8487	Shikimates and Phenylpropanoids	/	/	HERB004457	Radix Moghaniae Philippinensis	2.55	135.043	770		NEG	[M-H]-;[M-H]-;[M-H]-;[M-H]-;[M-H]-	level2	1.08938e+08
1'-Acetoxychavicol_acetate	C13H14O4	52946-22-2	JAMQIUWGGBSIKZ-UHFFFAOYSA-N		HMDB0041005	400072	Benzenoids	Phenol esters		HERB001087	Alpinia galanga	2.54	235.096	2488.6	3.3	POS	[M+H]+	level2	1.55048e+07
4-Hydroxy-5-(5-hydroxypentan-2-yl)-6-methyl-3-methylidene-3a,4,7,7a-tetrahydro-1-benzofuran-2-one	C15H22O4		ASZIGQFYGXSPCO-UHFFFAOYSA-N				Terpenoids|Terpenoids	Sesquiterpenoids|Sesquiterpenoids	Germacrane sesquiterpenoids|Guaiane sesquiterpenoids			2.54	267.158	2596.7	3.8	POS	[M+H]+	level2	2.15713e+07
Praeruptorin B	C24H26O7		PNTWXEIQXBRCPS-CLKGFSLHSA-N							HERB000638;HERB003318;HERB004453;HERB000205;HERB000487;HERB002025;HERB005155;HERB005376;HERB001622;HERB002145;HERB005953	Radix Bupleuri;Peucedanum govanianum var. bicolo;radix Peucedani;Peucedanum praeruptorum;Peucedanum japonicum;Peucedanum guangxiense;Pleurospermum govanianum var. bicolor;Peucedanum formosanum;Radix Saposhnikoviae divaricatae;Angelica taiwaniana;Angelica anomala	2.54	449.154	3307.5	7.7	POS	[M+Na]+	level2	4.53062e+06
quinine	C20H24N2O2		LOUPRKONTZGTKE-VOMFEXJBSA-N							HERB001409;HERB000161;HERB000186;HERB001749;HERB002194;HERB002196;HERB002629;HERB002915;HERB003137;HERB003840;HERB004176;HERB004177;HERB004410;HERB005413;HERB005710;HERB006042;HERB006575;HERB002318;HERB002916	Cortex Eucommiae;Semen Lablab Album;Semen Ginkgo;Poria;Fructus Chebulae;Terminalia chebula;Foeniculum vulgare;Cinchona ledgeriana;Null;Flos Rosae Rugosae;Citrus limon;Eucalyptus citriodora;Vitis vinifera;Prunus persica;Ficus carica;Helianthus annuus;Urtica dioica;Cinchona succirubra;Null	2.54	325.199	3130.2	12.4	POS	[M+H]+	level2	2.34788e+07
(-)-Curcumol	C15H24O2		QRMPRVXWPCLVNI-YYFQZIEXSA-N							HERB000164;HERB001164;HERB001210;HERB001579;HERB001580;HERB002189;HERB002495;HERB002840;HERB004336;HERB004369;HERB004950;HERB005335;HERB005682;HERB006718;HERB006776	Acorus calamus;Fructus Zizyphi Jujubae;Radix Angelicae sinensis;Rhizoma Curcumae;Oleum Curcumae;Semen Juglandis;Curcuma xanthorrhiza;Rhizoma Curcumae longae;Null;Curcuma zedoaria [Syn. Curcuma aeruginosa];Fructus Corni;Semen Aesculi;Curcuma wengujin;Radix Curcumae;Caulis Genkwa	2.54	237.184	3034.4	5.6	POS	[M+H]+	level2	1.45945e+07
Egonol	C19H18O5	530-22-3	VOLZBKQSLGCZGC-UHFFFAOYSA-N		HMDB0034279	485186	Phenylpropanoids and polyketides	2-arylbenzofuran flavonoids		HERB004619;HERB005357;HERB006255;HERB006730	Styrax japonica;Styrax formosanus;Styrax ferrugineus;Styrax obassia	2.53	327.122	1973	3.7	POS	[M+H]+	level2	1.24222e+07
Moracin_L	C19H16O5	73338-91-7	FQHZBTIVEUAARU-UHFFFAOYSA-N		HMDB0041297	19005	Organic acids and derivatives	Organic carbonic acids and derivatives	Organic carbonic acids			2.53	325.111	131.7	13.1	POS	[M+H]+	level2	2.94342e+08
aschantin	C22H24O7		ONDWGDNAFRAXCN-VUEDXXQZSA-N									2.53	401.158	1998	3.3	POS	[M+H]+	level2	3.64479e+07
(1aS,10aR)-1a,5,9-Trimethyl-1a,3,6,10a-tetrahydrooxireno[4,5]cyclodeca[1,2-b]furan-10(2H)-one	C15H18O3		CVIVANCKIBYAOP-WSQYCBKMSA-N							HERB000973;HERB001448;HERB001915;HERB002022;HERB002273;HERB002484;HERB002967;HERB003044;HERB004184;HERB004369;HERB005299;HERB005442;HERB006718;HERB006738;HERB006875;HERB007004	Hippophae rhamnoides;Herba Clinopodii;Fructus Lycii;Rhizoma Curcumae;Capsicum annuum;Lilium hansonii;Carassius auratus;Citrus reticulata;Lycium barbarum;Curcuma zedoaria [Syn. Curcuma aeruginosa];Cycas revoluta;Semen Cucumis;Radix Curcumae;Zea mays;Crocus sativus;Fructus Aurantii	2.53	229.121	2952.4	2.8	POS	[M-H2O+H]+	level2	5.56631e+07
[(1S)-5-hydroxy-1-[(2S,3R,4S,5S,6R)-3,4,5-trihydroxy-6-(hydroxymethyl)oxan-2-yl]oxy-1,4a,5,7a-tetrahydrocyclopenta[c]pyran-7-yl]methyl benzoate	C22H26O10		LPLWWIHUJXWQSS-VIOLRBFZSA-N									2.53	449.144	1159.4	3	NEG	[M-H]-	level2	7.61116e+08
3-Methylcatechol	C7H8O2	488-17-5	PGSWEKYNAOWQDF-UHFFFAOYSA-N	C02923	HMDB0301753	340	Shikimates and Phenylpropanoids	/	/	HERB004849	fructus hippophae	2.53	123.043	814.1		NEG	[M-H]-;[M-H]-;[M-H]-;[M-H]-;[M-H]-;[M-H]-;[M-H]-	level2	8.04012e+07
Citraconic acid	C5H6O4	498-23-7	HNEGQIOMVPPMNR-IHWYPQMZSA-N	C02226	HMDB0000634	643798	Fatty acids	Fatty Acids and Conjugates	Dicarboxylic acids	HERB002365;HERB001809;HERB003379	Herba Saxifragae;Saccharum sinensis;Thelephora vialis	2.53	129.018	149.2		NEG	[M-H]-;[M-H]-;[M-H]-	level2	2.80076e+08
Pyroglutamic acid	C5H7NO3	98-79-3	ODHCTXKNWHHXJC-VKHMYHEASA-N	C01879	HMDB0000267	7405	Amino acids and Peptides	Small peptides	Aminoacids	HERB001101;HERB004516;HERB005118;HERB000692;HERB001914;HERB002655;HERB003497;HERB003687;HERB003985;HERB006010;HERB004832	Folium Isatidis;Indigo turalis;Radix Rehmanniae Preparata;Ceratonia siliqua;Lycium chinense;Herba Capsellae;Phyllanthus reticulatus;Rheum maximowiczii;Agaricus campestris;Geum urbanum;Fructus Mori	2.53	128.034	141.2		NEG	[M-H]-;[M-H]-	level2	1.18007e+09
Bisoxireno[4,5:8,9]cyclodeca[1,2-b]furan, 1a,2,6,6a,7a,8,9,9a-octahydro-1a,5,7a-trimethyl-	C15H20O3	38146-67-7	FNQFNSGVMLMZNV-UHFFFAOYSA-N		HMDB0036772	10108584	Phenylpropanoids and polyketides	Cinnamic acids and derivatives	Hydroxycinnamic acids and derivatives	HERB003359	Null	2.52	231.137	2998.8	1.4	POS	[M-H2O+H]+	level2	1.97899e+07
.beta.-Damascone	C13H20O	35044-68-9	BGTBFNDXYDYBEY-FNORWQNLSA-N		HMDB0032541	5374527	Terpenoids	Apocarotenoids	Apocarotenoids			2.52	193.158	1568.5	3	POS	[M+H]+	level2	3.63709e+07
1-[4-Hydroxy-3-(3-methylbut-2-enyl)phenyl]ethanone	C13H16O2		QJAPFSSVKIZTMR-UHFFFAOYSA-N	C10702	HMDB0030770	442916	Organic oxygen compounds	Organooxygen compounds	Carbonyl compounds	HERB006516	Helichrysum italicum	2.52	205.121	947.4	3.7	POS	[M+H]+	level2	1.24656e+07
Samaderin_A	C18H18O6		BHRGGWSNTHQGED-QNHMRRABSA-N							HERB000870;HERB001193	Caulis Clematidis Armandii;Radix Salviae liguliobae	2.52	331.116	3007.1	5.5	POS	[M+H]+	level2	9.27966e+06
Pteryxin	C21H22O7		LYUZYPKZQDYMEE-NXIDYTHLSA-N							HERB003318;HERB003616;HERB004453;HERB000205;HERB000374;HERB002672;HERB002817;HERB003935;HERB003967;HERB004408;HERB005256;HERB007215	Peucedanum govanianum var. bicolo;Herba Humuli Scandentis;radix Peucedani;Peucedanum praeruptorum;Angelica ursina;Zizia aptera;Dracaena cochinchinensis;Libanotis condensata;Seseli ericephalum;Null;Pterocarpus santalinus;Pterocarpus indicus	2.52	387.142	2566.2	6.5	POS	[M+H]+	level2	8.69263e+06
Cassythine	C19H19NO5		FZXIOJQNDYKPCE-LBPRGKRZSA-N							HERB002428;HERB003070;HERB005771	Exocarpium Citri grandis;Semen Cassiae;Cassytha filiformis	2.52	342.138	150.3	13.8	POS	[M+H]+	level2	7.4701e+07
(7S,8R,8aS,14aR,14bS)-7,8-Dimethyl-5a,6,7,8,8a,14b-hexahydro-5H-benzo[kl]bis[1,3]dioxolo[4,5-b:4',5'-g]xanthen-5-one	C20H20O6		GMTJIWUFFXGFHH-ZORVSKOQSA-N				Organoheterocyclic compounds	Benzopyrans	1-benzopyrans	HERB004013;HERB004752	Cortex Moutan;Rhizoma seu Herba Saururi	2.52	357.132	1973	3.7	POS	[M+H]+	level2	3.59535e+07
3-hydroxybenzaldehyde	C7H6O2	100-83-4	IAVREABSGIHHMO-UHFFFAOYSA-N	C03067	/	101	Shikimates and Phenylpropanoids	Phenolic acids (C6-C1)	Shikimic acids and derivatives	HERB001808;HERB002062;HERB001263	Salvia przewalskii;Ramulus Cinmomi;Marchantia polymorpha	2.52	121.028	772.7		NEG	[M-H]-;[M-H]-;[M-H]-;[M-H]-;[M-H]-;[M-H]-	level2	3.3245e+07
Soyasapogenol B base + O-HexA+HexA+dHex	C48H74O19		NWEOPKVXZATAQT-UHFFFAOYSA-N							HERB006827	Glycyrrhiza yunnanensis	2.51	953.474	2689.4	1.7	NEG	[M-H]-	level2	1.14599e+07
12-hydroxyjasmonic_acid	C12H18O4		RZGFUGXQKMEMOO-BSANDHCLSA-N									2.51	227.127	1599	3.5	POS	[M+H]+	level2	2.91075e+07
Succinic Acid	C4H6O4	110-15-6	KDYFGRWQOYBRFD-UHFFFAOYSA-N	C00042	HMDB0000254	1110	Fatty acids	Fatty Acids and Conjugates	Dicarboxylic acids			2.51	117.018	154.4	13.6	NEG	[M-H]-	level2	1.07675e+08
D-Malate	C4H6O5	636-61-3	BJEPYKJPYRNKOW-UWTATZPHSA-N	C00497	HMDB0031518	92824	Fatty acids	Fatty Acids and Conjugates	Hydroxy fatty acids	HERB000242;HERB000259;HERB000580;HERB001101;HERB001164;HERB001171;HERB001754;HERB001915;HERB002040;HERB002191;HERB002405;HERB002655;HERB002966;HERB003039;HERB003192;HERB003232;HERB003528;HERB003641;HERB003840;HERB004021;HERB004350;HERB004402;HERB004832;HERB004849;HERB004853;HERB004950;HERB005062;HERB005742;HERB006733;HERB000960;HERB000162;HERB001069;HERB004468	Rhizoma Imperatae;Null;Fructus Xanthii sibirici;Folium Isatidis;Fructus Zizyphi Jujubae;Null;Null;Fructus Lycii;Fructus Choerospondiatis;Folium Nelumbinis;Rhizoma Polygoni cuspidati;Herba Capsellae;Fructus Rosae laevigatae;Herba Cichorii;flos farfarae;fructus Capsici;Aloe;Herba Portulacae;Flos Rosae Rugosae;Fructus Chaenomelis;Folium Eriobotryae;pollen typhae;Fructus Mori;fructus hippophae;Fructu…	2.51	133.012	128		NEG	[M-H]-;[M-H]-	level2	1.68869e+08
2-[(3S,3aR,5R,7aS)-3a-acetyl-3-hydroxy-7a-methyl-2,3,4,5,6,7-hexahydro-1H-inden-5-yl]prop-2-enoic acid	C15H22O4	117869-89-3	QHMVDJGMBDTIEY-DHMWGJHJSA-N	/	/	189528	Terpenoids	Sesquiterpenoids	Iphionane sesquiterpenoids			2.51	265.147	3170.7		NEG	[M-H]-;[M-H]-	level2	1.58996e+08
Cucurbitin	C5H10N2O2	6807-92-7	DWAKXSZUASEUHH-UHFFFAOYSA-N		HMDB0302581	415763	Organic acids and derivatives	Carboxylic acids and derivatives	Amino acids, peptides, and analogues	HERB000289;HERB003137;HERB003353;HERB004091;HERB004092;HERB004333;HERB005411;HERB005726;HERB005827;HERB006424	Bryonia alba;Null;Receptaculum Nelumbinis;Cucurbita moschata;Semen Cucurbitae moschatae;Ecballium elaterium;Cucurbita pepo var. akoda;Citrullus ecirrhosus;Cucurbita pepo;Citrullus colocynthis	2.5	131.085	2946.9	27.8	POS	[M+H]+	level2	2.5365e+07
Licoricesaponin_A3	C48H72O21	118325-22-7	HJFOOTRGDAPZMV-UHFFFAOYSA-N		HMDB0038451	14187170	Lipids and lipid-like molecules	Prenol lipids	Terpene glycosides	HERB001355;HERB001779;HERB006926	Exocarpium Benincasae;Radix Glycyrrhizae;Glycyrrhiza inflata	2.5	985.459	2745.6	4.7	POS	[M+H]+	level2	1.77116e+08
2,3-Secoporrigenin	C27H40O6	189014-46-8	OTCSBULKTTUVHL-UHFFFAOYSA-N		HMDB0030909	78385463				HERB003006	Allium porrum	2.5	461.288	1773.9	3.5	POS	[M+H]+	level2	2.99767e+07
Glabrol	C25H28O4	59870-65-4	CUFAXDWQDQQKFF-UHFFFAOYSA-N		HMDB0029531	480768	Phenylpropanoids and polyketides	Flavonoids	Flavans	HERB001779;HERB002000;HERB002494	Radix Glycyrrhizae;Glycyrrhiza glabra;Glycyrrhiza kansuensis	2.5	415.196	1253.6	14.7	POS	[M+Na]+	level2	2.64292e+07
honokiol	C18H18O2		FVYXIJYOAGAUQK-UHFFFAOYSA-N	C10630	HMDB0253212	72303	Benzenoids	Benzene and substituted derivatives	Biphenyls and derivatives	HERB000117;HERB000137;HERB001776;HERB001821;HERB002339;HERB002340;HERB002341;HERB002342;HERB002343;HERB004637;HERB006996;HERB007020	Magnolia biloba;Fructus Anisi Stellati;Radix Aconiti Lateralis;Null;Magnolia officinalis;Null;Null;Cortex Magnoliae officilis;Flos Magnoliae Offcinalis;Magnolia obovata;Magnoliae Officinalis Praeparata;Semen Strychni Praeparata	2.5	267.144	656.6	15.6	POS	[M+H]+	level2	9.79542e+06
Dehydronuciferin	C19H19NO2	7630-74-2	JBGSWIBJAGBGOP-UHFFFAOYSA-N		HMDB0033737	5318294	Organic acids and derivatives	Carboxylic acids and derivatives	Amino acids, peptides, and analogues	HERB002191	Folium Nelumbinis	2.5	294.154	155.5	17.2	POS	[M+H]+	level2	8.47028e+08
(-)-Annonaine	C17H15NO2	1862-41-5	VZTUKBKUWSHDFM-UHFFFAOYSA-N	C09339	HMDB0030348	3462225				HERB001612;HERB001758;HERB002164;HERB002168;HERB002191;HERB002192;HERB002339;HERB002679;HERB002711;HERB002713;HERB003353;HERB003354;HERB003369;HERB003374;HERB003376;HERB003378;HERB003478;HERB004221;HERB004244;HERB004251;HERB004257;HERB006682	Annona squamosa;Herba Spirodelae;Nelumbo nucifera;Null;Folium Nelumbinis;Nelumbo nucifera;Magnolia officinalis;Fructus Tribuli;Semen Impatientis;herba centellae;Receptaculum Nelumbinis;Melia azedarach;Stamen Nelumbinis;Null;Nelumbo nucifera;Plumula Nelumbinis;Null;Annona reticulata;Nelumbo nucifera;nodus nelumbinis rhizomatis;Null;Artabotrys uncinatus	2.5	266.122	129.1	16.9	POS	[M+H]+	level2	1.20889e+08
(E,E)-Piperlonguminine	C16H19NO3	5950-12-9	WHAAPCGHVWVUEX-GGWOSOGESA-N		HMDB0030187	5320621	Organoheterocyclic compounds	Benzodioxoles		HERB000415;HERB002339;HERB004938	Null;Magnolia officinalis;Rhizoma Dioscoreae	2.5	274.138	126.4	20.2	POS	[M+H]+	level2	9.99412e+07
Pterosin B	C14H18O2		SJNCSXMTBXDZQA-SECBINFHSA-N							HERB001713;HERB003482;HERB003067	Herba Pteridis multifidae;Null;Pteridium aquilinum var. latiusculum	2.5	219.133	335.1	22.7	POS	[M+H]+	level2	2.48659e+07
Psychotrine	C28H36N2O4	7633-29-6	NCALAYAMQHIWMN-UHFFFAOYSA-N				Alkaloids	Tyrosine alkaloids	Isoquinoline alkaloids			2.5	463.254	2512.4	12.7	NEG	[M-H]-	level2	7.74746e+06
Gardneramine	C23H28N2O5		RIMDDIPKIZTBHU-KPDHXFAYSA-N									2.5	413.213	1568.5	15	POS	[M+H]+	level2	1.76866e+07
Lycobetaine	C16H12NO3		DFQOXFIPAAMFAU-UHFFFAOYSA-O							HERB005680;HERB006340;HERB005091;HERB006073	Crinum asiaticum var. sinicum;Crinum asiaticum;Lycoris radiata [Syn. Amaryllis radiata];Ungernia minor	2.5	267.085	2712.7	18.4	POS	[M+H]+	level2	2.71424e+07
beta-Obscurine	C17H24N2O		SIQKNJDHWYZFFT-IPJQOSJUSA-N							HERB002067;HERB006126	Lycopodium complanatum;Huperzia selago [Syn. Lycopodium selago ]	2.5	273.191	889.2	18.7	POS	[M+H]+	level2	2.02268e+07
Cirsimarin	C23H24O11	13020-19-4	RETJLKUBHXTIGH-FZFRBNDOSA-N				Shikimates and Phenylpropanoids|	Flavonoids	Flavones			2.5	475.123	2418.1	2.4	NEG	[M-H]-	level2	1.51858e+07
10-Hydroxycamptothecin	C20H16N2O5		HAWSQZCWOQZXHI-FQEVSTJZSA-N							HERB003635;HERB005877	Nothapodytes pittosporoides;Camptotheca acuminata	2.5	365.119	680.8	15.6	POS	[M+H]+	level2	1.6384e+07
Mesaconic acid	C5H6O4	498-24-8	HNEGQIOMVPPMNR-NSCUHMNNSA-N	C01732	HMDB0000749	638129	Fatty acids	Fatty Acids and Conjugates	Dicarboxylic acids	HERB002365;HERB001809;HERB003379	Herba Saxifragae;Saccharum sinensis;Thelephora vialis	2.5	111.007	133.3		NEG	[M-H2O-H]-;[M-H2O-H]-;[M-H2O-H]-;[M-H]-	level2	8.33803e+08
8,8-dimethyl-2-phenyl-pyrano[2,3-f]chromen-4-one	C20H16O3	64125-32-2	RBKWJAHRWPDNPM-UHFFFAOYSA-N	/	/	11358607	Shikimates and Phenylpropanoids	Flavonoids	Flavones			2.5	305.123	826.1		POS	[M+H]+;[M-H2O+H]+	level2	4.29373e+07
Eremanthin	C15H18O2		BWRZDLYJNURUHS-XUXIUFHCSA-N	C09406	HMDB0302703	100572	Lipids and lipid-like molecules	Prenol lipids	Terpene lactones	HERB004064;HERB005205	Radix Aucklandiae;Null	2.49	253.129	462.7	21.5	POS	[M+Na]+	level2	5.87103e+07
Feniculin	C14H18O	78259-41-3	JGELFJUQMIUNOO-PLNGDYQASA-N		HMDB0030838	91746961	Benzenoids	Phenol ethers		HERB004783;HERB005782	Radix Notoginseng;Fructus Evodiae	2.49	203.138	409.8	23.4	POS	[M+H]+	level2	2.58193e+07
2,4,5-trimethoxybenzoic acid	C10H12O5		KVZUCOGWKYOPID-UHFFFAOYSA-N							HERB000702;HERB004919;HERB005030	Rhizoma Acori graminei;Alpinia flabellata;Rhizoma Acori Talarinowii	2.49	213.075	836.9	19.7	POS	[M+H]+	level2	4.01462e+07
Rutaevin	C26H30O9		YZMKFMIZNSOPSN-XGTMLCIVSA-N							HERB000286;HERB004507;HERB004783;HERB005782	Null;Radix Gentiae macrophyllae;Radix Notoginseng;Fructus Evodiae	2.49	485.187	764.5	9.1	NEG	[M-H]-	level2	1.15463e+07
dehydrocostus lactone	C15H18O2		NETSQGRTUNRXEO-XUXIUFHCSA-N							HERB000871;HERB003164;HERB003359;HERB004064;HERB004191;HERB004774;HERB005071;HERB005471;HERB006353;HERB006806;HERB006818	Vladimiria souliei [Syn. Jurinea souliei];Radix Sophorae flavescentis;Null;Radix Aucklandiae;Fructus Arctii lappae;Rhizoma Sparganii;Pericarpium Grati;Null;Rhizoma Corydalis;Laurus nobilis;Vladimiria denticulata	2.49	231.137	1925.6	2.8	POS	[M+H]+	level2	1.16286e+07
(+)-Costunolide	C15H20O2		HRYLQFBHBWLLLL-AHNJNIBGSA-N							HERB000253;HERB000871;HERB002014;HERB003359;HERB004010;HERB004064;HERB005574;HERB006808;HERB006818	Aquilaria sinensis;Vladimiria souliei [Syn. Jurinea souliei];Radix Aucklandiae;Null;Momordica cochinchinensis;Radix Aucklandiae;Inula helenium;Laurus nobilis;Vladimiria denticulata	2.49	233.149	423.7	21	POS	[M+H]+	level2	3.56269e+07
Nardosinone	C15H22O3		KXGHHSIMRWPVQM-JWFUOXDNSA-N							HERB001357;HERB001801	Null;Radix seu Rhizoma rdostachyos	2.49	251.163	2577.3	2.9	POS	[M+H]+	level2	1.86295e+07
DL-5-Hydroxylysine (hydrochloride)	C6H14N2O3	13204-98-3	YSMODUONRAFBET-UHFFFAOYSA-N	/	/	1029	Amino acids and Peptides	Small peptides	Aminoacids	HERB003985	Agaricus campestris	2.49	161.096	2839.9	15.2	NEG	[M-H]-	level2	2.66154e+07
Dihydrouracil	C4H6N2O2	504-07-4	OIVLITBTBDPEFK-UHFFFAOYSA-N	C00429	HMDB0000076	649	Alkaloids	Lysine alkaloids	/	HERB000570	Null	2.49	115.054	2397.1	33.9	POS	[M+H]+	level2	1.46083e+08
(1R,2S,4R)-(+)-Bornyl_acetate	C12H20O2	20347-65-3	JUWUWIGZUVEFQB-FOGDFJRCSA-N	C11338	HMDB0040725	14019266	Lipids and lipid-like molecules	Prenol lipids	Monoterpenoids	HERB005902;HERB004971;HERB006121;HERB001622;HERB001787;HERB001852;HERB007208	Eucalyptus tereticornis;Fructus Cnidii;fructus Foeniculi;Radix Saposhnikoviae divaricatae;Rhizoma Zingiberis;Null;Null	2.48	197.153	3105.6	5.5	POS	[M+H]+	level2	2.61893e+07
2-Cyclohexen-1-one, 4-hydroxy-4-(3-hydroxybutyl)-3,5,5-trimethyl-	C13H22O3		CWOFGGNDZOPNFG-UHFFFAOYSA-N							HERB006146	Piptanthus nanus	2.48	209.153	762.9	0.5	POS	[M-H2O+H]+	level2	1.04954e+07
Phenolphthalein	C20H14O4	77-09-8	KJFMBFZCATUALV-UHFFFAOYSA-N	C14286	HMDB0256412	4764	Shikimates and Phenylpropanoids	/	/			2.48	299.076	693.3	16.3	NEG	[M-H2O-H]-	level2	2.48149e+07
Gallic acid hexoside	C13H16O10	13405-60-2	GDVRUDXLQBVIKP-UHFFFAOYSA-N		HMDB0038728	4628122	Phenylpropanoids and polyketides	Tannins		HERB000612;HERB000822;HERB001069;HERB003837;HERB004578;HERB005395;HERB006938;HERB002194;HERB006714;HERB006905	Geranium pratense;Fructus Leonuri;Radix et Rhizoma Rhei;Radix Ranunculi Terti;Rhizoma Bistortae;Rheum tanguticum;Rheum palmatum;Fructus Chebulae;Fructus Phyllanthi;Null	2.47	331.067	154.4	4.7	NEG	[M-H]-	level2	1.37464e+08
Licoricone	C22H22O6	/	GGWMNTNDTRKETA-UHFFFAOYSA-N	/	/	5319013	Shikimates and Phenylpropanoids	Isoflavonoids	Isoflavones	HERB001355;HERB001779	Exocarpium Benincasae;Radix Glycyrrhizae	2.47	381.139	764.5	13.4	NEG	[M-H]-	level2	1.19496e+07
4-hydroxy-5-[(2S,3R,4S,5S,6R)-3,4,5-trihydroxy-6-(hydroxymethyl)tetrahydropyran-2-yl]oxy-1H-benzo[f]isobenzofuran-3-one	C18H18O9	175993-08-5	SGQJDTLFQCDZGS-UQEKQVNISA-N	/	/	23900015	Polyketides	Naphthalenes	Naphthalenes and derivatives			2.47	379.098	960.6	11.1	POS	[M+H]+	level2	1.33681e+09
Gravacridonediol_methyl_ether	C20H21NO5	37551-76-1	YYTVGIBSAJVHGD-UHFFFAOYSA-N		HMDB0029327	5317837	Organoheterocyclic compounds	Quinolines and derivatives	Benzoquinolines	HERB000826	Ruta graveolens	2.46	356.148	2416.4	3.5	POS	[M+H]+	level2	1.53252e+07
Psoromic acid	C18H14O8		FUCWJKJZOHOLEO-UHFFFAOYSA-N							HERB000554;HERB005262;HERB005344	Null;Usnea longissima;Cladonia stellaris [Syn. Cladonia alpestris]	2.46	357.061	2848	0.5	NEG	[M-H]-	level2	3.35941e+07
Bergenin	C14H16O9		YWJXCIXBAKGUKZ-HJJNZUOJSA-N							HERB006343;HERB000036;HERB000239;HERB001056;HERB001138;HERB001586;HERB001924;HERB002054;HERB002144;HERB002350;HERB002365;HERB002369;HERB002445;HERB003359;HERB003608;HERB003626;HERB004028;HERB004453;HERB005520;HERB006342;HERB006491;HERB006694;HERB007184;HERB004616	Bergeninum;Ardisiae japonicae;Ardisia crispa;Astilbe macroflora;Null;Caesalpinia digyna;Ramulus Uncariae cum Uncis;Dysosma versipellis [Syn. Podophyllum versipelle ];Mimosa pudica;Bergenia crassifolia;Herba Saxifragae;Null;Symplocos chinensis;Null;Astilbe chinensis;Mallotus philippinensis;Rodgersia aesculifolia;radix Peucedani;Null;Bergenia purpurascens;Mallotus japonicus;Ardisia colorata;Ardisia…	2.46	327.069	2801.8	10.6	NEG	[M-H]-	level2	1.53558e+07
Tanegoside (Not validated)	C26H34O12		WMABCPOXSNGIJO-UHFFFAOYSA-N							HERB007070	Tinospora sinensis	2.46	583.202	991.4	4	NEG	[M+HCOO]-	level2	1.14825e+08
Tricycloekasantal	C12H18O	16933-18-9	GBXFUOBZYUTFOP-UHFFFAOYSA-N		HMDB0031194	74020965						2.45	179.142	3177.5	4.5	POS	[M+H]+	level2	5.6924e+06
(1x,2x)-Guaiacylglycerol_2-glucoside	C16H24O10		UKYKCLFPJXHNON-UHFFFAOYSA-N		HMDB0033301	74336862	Organic oxygen compounds	Organooxygen compounds	Carbohydrates and carbohydrate conjugates	HERB002714	Caulis Millettiae	2.45	377.143	670.1	4.1	POS	[M+H]+	level2	5.5321e+07
Guaiazulene	C15H18	489-84-9	FWKQNCXZGNBPFD-UHFFFAOYSA-N	C09675	HMDB0036648	3515	Terpenoids	Sesquiterpenoids	Guaiane sesquiterpenoids	HERB000036;HERB000777;HERB000903;HERB002563;HERB003348;HERB003658;HERB005767;HERB002665;HERB000570;HERB000881;HERB000892;HERB001246;HERB002993;HERB004045;HERB006707	Ardisiae japonicae;Lignum Aquilariae Resitum;Cortex Tooe Sinensis;Radix Scutellariae;Semen Litchi;Herba Ephedrae;Radix Linderae;Herba Abri;Null;Radix Aconiti;Herba Sedi sarmentosi;Cortex Illicii;Null;Matricaria chamomilla [Syn. Matricaria recutita ];Guajacum officinale	2.45	199.143	142.2	23.7	POS	[M+H]+	level2	9.76625e+07
Cantharidin	C10H12O4		DHZBEENLJMYSHQ-XCVPVQRUSA-N							HERB000325;HERB001887;HERB002306;HERB004532;HERB006393	Null;Epicauta gorhami;Huechys sanguinea;Lytta caraganae;Myrica rubra	2.45	197.08	1157.8	4.1	POS	[M+H]+	level2	1.4566e+08
harpagoside	C24H30O11		KVRQGMOSZKPBNS-FMHLWDFHSA-N							HERB000410;HERB001171;HERB001409;HERB003426;HERB004088;HERB004734;HERB005017;HERB006280;HERB006372	Scrophularia buergeriana;Null;Cortex Eucommiae;Scrophularia nodosa;Harpagophytum procumbens;Nux Prinsepiae;Rhizoma Zingiberis Recens;Radix Scrophulariae;Halitum	2.45	495.185	2499.7	9.5	POS	[M+H]+	level2	7.81663e+06
Gibberellin_A5	C19H22O5		ZOWHLBOPCIHIHW-KQBHUUJHSA-N							HERB003618;HERB004469;HERB006720;HERB006793	Semen Phaseoli Radiati;Semen Pharbitidis;Tulipa gesneriana;Pharbitis purpurea	2.45	331.153	2347.1	3.7	POS	[M+H]+	level2	3.95171e+07
cis-2-Decenoic acid	C10H18O2	15790-91-7	WXBXVVIUZANZAU-HJWRWDBZSA-N		HMDB0242157	5356596	Lipids and lipid-like molecules	Fatty Acyls	Fatty acids and conjugates			2.44	171.137	3329.2	5.5	POS	[M+H]+	level2	5.66052e+06
Neotussilagine	C10H17NO3	147730-89-0	LADVYSUMGRTFSZ-UHFFFAOYSA-N		HMDB0031820	4484216	Organoheterocyclic compounds	Pyrrolizidines		HERB003192	flos farfarae	2.44	200.127	168.8	4.2	POS	[M+H]+	level2	2.70143e+07
Lupinine	C10H19NO		HDVAWXXJVMJBAR-VHSXEESVSA-N							HERB002517;HERB002596;HERB003135;HERB003742;HERB005734;HERB005770;HERB006036	Thevetia neriifolia [Syn. Thevetia peruviana ];Lupinus luteus;Elephantopus scaber;Mangifera indica;Phoenix dactylifera;Anabasis aphylla;Alstonia scholaris	2.44	192.137	3219.1	7.4	POS	[M+Na]+	level2	3.03015e+07
[(1aS,1bS,2S,5aR,6S,6aS)-1a-(hydroxymethyl)-2-[(2S,3R,4S,5S,6R)-3,4,5-trihydroxy-6-(hydroxymethyl)oxan-2-yl]oxy-2,5a,6,6a-tetrahydro-1bH-oxireno[5,6]cyclopenta[1,3-c]pyran-6-yl] (E)-3-(3-hydroxy-4-methoxyphenyl)prop-2-enoate	C25H30O13		LRHHPZILMPIMIY-GGKKSNITSA-N							HERB000558;HERB002369;HERB006918	Radermachera sinica;Null;Veronicastrum sibiricum	2.44	539.174	2327.8	3	POS	[M+H]+	level2	3.49399e+07
(+)-7-epi-Syringaresinol_4'-glucoside	C28H36O13		WEKCEGQSIIQPAQ-UHFFFAOYSA-N		HMDB0038261	4486984	Lignans, neolignans and related compounds	Lignan glycosides				2.43	581.218	1903.6	8.2	POS	[M+H]+	level2	1.55809e+07
Eudesmin	C22H26O6		PEUUVVGQIVMSAW-RZTYQLBFSA-N							HERB001409;HERB000940;HERB001171;HERB005638;HERB001705;HERB000326;HERB001960;HERB005793;HERB006913;HERB007090	Cortex Eucommiae;Acanthopanax senticosus [Syn. Eleutherococcus senticosus ];Null;Magnolia biondii [Syn. Magnolia fargesii];Apis mellifera ligustica;Eucalyptus hemiphloia;Atractylodes japonica;Litsea gracilipes;Araucaria angustifolia;Magnolia praecocissima	2.43	387.178	3001.6	5.1	POS	[M+H]+	level2	1.0485e+07
Myristicinaldehyde	C9H8O4	5780-07-4	LOFRBHZYZCIOJO-UHFFFAOYSA-N				Organoheterocyclic compounds	Benzodioxoles		HERB003582	Fructus Momordicae	2.43	181.049	724.4	3.5	POS	[M+H]+	level2	2.39136e+07
(S)-4-(4-Methylphenyl)-2-pentanone	C12H16O	69657-27-8	QPTHNVGZXBEQOJ-UHFFFAOYSA-N		HMDB0034177	10997578	Lipids and lipid-like molecules	Prenol lipids	Monoterpenoids			2.42	177.127	3083.8	4	POS	[M+H]+	level2	1.68367e+07
[(2S,3R,4S,5S,6R)-3,4,5-trihydroxy-6-(hydroxymethyl)oxan-2-yl] (E)-3-phenylprop-2-enoate	C15H18O7		CJGRGYBLAHPYOM-HOLMNUNMSA-N	C04164	HMDB0304505		Phenylpropanoids and polyketides	Cinnamic acids and derivatives	Cinnamic acid esters	HERB006973	Spiraea thunbergii	2.42	328.138	163.4	4.1	POS	[M+NH4]+	level2	3.94397e+08
Alpha Cyperone	C15H22O		KUFXJZXMWHNCEH-DOMZBBRYSA-N									2.42	241.154	155.5	16.1	POS	[M+Na]+	level2	2.16522e+08
(9Z,12Z,14E)-16-Hydroxy-9,12,14-octadecatrienoic_acid	C18H30O3	81325-65-7	ILSZLGCGBGSHFR-CGLYFWTESA-N		HMDB0034586	13917179	Lipids and lipid-like molecules	Fatty Acyls	Lineolic acids and derivatives			2.4	295.225	3072.9	4.7	POS	[M+H]+	level2	1.98209e+07
Austricine	C15H18O4		YMUOZXZDDBRJEP-UHFFFAOYSA-N		HMDB0303511	99114	Organoheterocyclic compounds	Lactones	Gamma butyrolactones	HERB001219;HERB006402;HERB006526;HERB006570;HERB004401;HERB001807;HERB006174	Taraxacum obovatum;Achillea millefolium;Artemisia myriantha;Achillea alpina [Syn. Achillea sibirica ];Taraxacum mongolicum;Aconitum finetianum;Tanacetum microphyllum	2.4	263.127	2441.3	3.5	POS	[M+H]+	level2	7.31026e+07
1,7-bis(3,4-dihydroxyphenyl)heptan-3-one	C19H22O5		UHRUXUCWHIGENP-UHFFFAOYSA-N							HERB006683	Amomum muricarpum	2.4	331.153	1629.7	0.1	POS	[M+H]+	level2	2.79046e+07
(3aR,5S,5aS,9aR)-5,8-dimethyl-1-methylene-4,5,5a,6,9,9a-hexahydro-3aH-azuleno[6,5-b]furan-2,7-dione	C15H18O3	87302-42-9	UQNONRHPSCIIJO-SKVKQCJPSA-N	/	/	21634938	Terpenoids	Sesquiterpenoids	Guaiane sesquiterpenoids	HERB000711;HERB002850	Xeranthemum cylindraceum;Dalbergia odorifera	2.4	247.139	126.4	24	POS	[M+H]+	level2	9.55751e+07
Pipericine	C22H41NO		QQCGKIZHTJLRNN-NBRVCOCJSA-N		HMDB0302880		Fatty acids|Fatty acids	Fatty acyls|Fatty Acids and Conjugates	Hydrocarbons|Branched fatty acids	HERB002371	Fructus Piperis	2.39	336.324	3271.7	5.1	POS	[M+H]+	level2	1.26161e+07
Psilostachyin B	C15H18O4	3533-47-9	IOGFBFUSBVLQMS-PSOPSSQASA-N				Terpenoids	Sesquiterpenoids	Guaiane sesquiterpenoids			2.39	263.127	2629.8	3.8	POS	[M+H]+	level2	4.87138e+07
(2R,3R)-2-(2,6-dihydroxyphenyl)-3,5,7-trihydroxy-2,3-dihydrochromen-4-one	C15H12O7		NBQYBZYBTNQEQG-LSDHHAIUSA-N							HERB001285;HERB002052;HERB002563	Scutellaria amoena;Ramulus Euonymi;Radix Scutellariae	2.39	303.053	1817.1	8.3	NEG	[M-H]-	level2	3.12218e+07
catalposide	C22H26O12		UXSACQOOWZMGSE-RWORTQBESA-N							HERB000020;HERB001783;HERB002533;HERB002803;HERB003031;HERB003174;HERB003806;HERB003808;HERB003849;HERB003941;HERB005116;HERB005918;HERB007151;HERB007205;HERB007233	Veronica persica;Rehmannia glutinosa [Syn. Rehmannia glutinosa f. huechingensis];Catalpa speciosa;Verbascum lychnites;Flos Chrysanthemi;Semen armeniacae amarum;Paulownia tomentosa;Verbascum thapsus;Catalpa bignonioides;Flos Buddlejae;Adonis sutchuenensis;Picrorhiza scrophulariiflora;Catalpa ovata;Catalpa ovata;Catalpa ovata	2.39	505.132	2028.1	6.1	POS	[M+Na]+	level2	1.17898e+08
C18:4n-3,5,7,9	C18H28O2		IJTNSXPMYKJZPR-BYFNFPHLSA-N							HERB002040;HERB002194;HERB002711;HERB007038	Fructus Choerospondiatis;Fructus Chebulae;Semen Impatientis;Holarrhena antidysenterica	2.39	277.215	3116.6	5	POS	[M+H]+	level2	1.39096e+07
2-[[(2R,3S)-2-(3,4-dihydroxyphenyl)-3,5-dihydroxy-3,4-dihydro-2H-chromen-7-yl]oxy]oxane-3,4,5-triol	C20H22O10		UQKKDJWFQBNZBJ-PTVYBAHFSA-N							HERB003897	Ulmus americana	2.39	421.113	1723.1	2.1	NEG	[M-H]-	level2	2.30269e+07
(S)-Mandelic_acid_O-beta-D-Glucopyranoside	C14H18O8		PRBPGFIPERGSFI-UHFFFAOYSA-N		HMDB0038335	73229629	Organic oxygen compounds	Organooxygen compounds	Carbohydrates and carbohydrate conjugates	HERB005898;HERB003103	Sambucus nigra;Scutellaria amabilis	2.38	315.104	318.4	12.3	POS	[M+H]+	level2	2.51929e+07
Amphetamine	C9H13N	300-62-9	KWTSXDURSIMDCE-UHFFFAOYSA-N	C07514	HMDB0014328	3007	Benzenoids	Benzene and substituted derivatives	Phenethylamines	HERB007111	Succus Bambusae	2.38	158.092	147.6	12.9	POS	[M+Na]+	level2	5.81355e+07
Galloylpaeoniflorin	C30H32O15		KLFIUQCKSSAFFU-ANNBSXMPSA-N							HERB000267;HERB000498;HERB000584;HERB000800;HERB000850	Radix Paeoniae Alba;Borneolum syntheticum;Rhizoma Atractylodis;Radix Paeoniae Rubra;Paeonia veitchii	2.38	631.166	1650.8	1.9	NEG	[M-H]-	level2	1.23334e+08
Hupehenine	C27H45NO2		NEMWYOKGHGSVSC-MSSYMPDSSA-N							HERB004366;HERB000849;HERB001241;HERB003295;HERB005792;HERB000400;HERB001555;HERB002353;HERB005403;HERB007176;HERB002752	Bulbus Fritillariae Ussuriensis;Bulbus Fritillariae Cirrhosae;Stephania delavayi [Syn. Stephania epigaea ];Fritillaria delavayi;Fritillaria imperialis;Bulbus Fritillariae;Fritillaria ebeiensis;Fritillaria hupehensis;Fritillaria persica;Fritillaria ebeiensis var. purpurea;Duranta repens	2.37	416.351	3398.8	1.4	POS	[M+H]+	level2	1.455e+06
N-[2-(4-Methoxyphenyl)ethyl]-3-methyl-2-butenamide	C14H19NO2		CNLSXQXZRHSVPD-UHFFFAOYSA-N				Benzenoids	Phenol ethers	Anisoles	HERB001450;HERB006366	Anabasis brevifolia;Anabasis salsa	2.36	234.148	3015.2	4.7	POS	[M+H]+	level2	9.36708e+06
1,4-Naphthoquinone	C10H6O2		FRASJONUBLZVQX-UHFFFAOYSA-N	C02617	HMDB0244221		Polyketides	Naphthalenes	Naphthoquinones	HERB002397;HERB006999;HERB001210	Juglans regia;Lawsonia inermis;Radix Angelicae sinensis	2.35	159.043	826.1	4	POS	[M+H]+	level2	1.73876e+07
Methyl 2-{[6-O-(beta-D-xylopyranosyl)-beta-D-glucopyranosyl]oxy}benzoate	C19H26O12		VHUNCYDAXJGCLO-AHMNSWSSSA-N		HMDB0303042		Organic oxygen compounds	Organooxygen compounds	Carbohydrates and carbohydrate conjugates	HERB001214;HERB001614;HERB002973;HERB002989;HERB003126;HERB003323;HERB003326;HERB003740;HERB004176;HERB004791;HERB005312;HERB005313;HERB005315;HERB006437;HERB006575	Oryza sativa;Carica papaya;Null;Oryza sativa;Tagetes patula;Citrus limonia;Citrus limonia;Mangifera indica;Citrus limon;Viola tricolor;Rumex acetosa;Rumex acetosa;Potamogeton perfoliatus;Taraxacum officinale;Urtica dioica	2.35	464.175	735.2	2.8	POS	[M+NH4]+	level2	1.13246e+08
verproside	C22H26O13		DBUOUVZMYWYRRI-YWEKDMGLSA-N									2.35	521.128	2416.4	2	POS	[M+Na]+	level2	1.01667e+07
Fortunellin	C28H32O14		MLWDGPFGTFOLRJ-CUVHLRMHSA-N							HERB000508;HERB002892;HERB002924;HERB004766	herba Menthae;Fortunella crassifolia;Fortunella margarita;Cephalotaxus fortunei	2.35	591.171	2065.8	0.9	NEG	[M-H]-	level2	1.00133e+08
2,6-Dimethoxy-4-methylphenol	C9H12O3	6638-05-7	ZFBNNSOJNZBLLS-UHFFFAOYSA-N		HMDB0029680	240925	Benzenoids	Phenols	Methoxyphenols	HERB001942	Rhizoma Dryriae	2.34	169.085	686.2	3.6	POS	[M+H]+	level2	3.31407e+07
Picraquassioside_A	C18H22O10	169312-28-1	FQTKOEVCGAVVIG-UHFFFAOYSA-N		HMDB0041285	85502992	Organic oxygen compounds	Organooxygen compounds	Carbohydrates and carbohydrate conjugates	HERB000323;HERB000403;HERB000826	Radix Isatidis seu Baphicacanthi;Radix Glehniae;Ruta graveolens	2.34	399.125	670.1	10.1	POS	[M+H]+	level2	1.43287e+08
Tracheloside	C27H34O12		LWYAMIUSVGPFKS-CGLYQLBNSA-N							HERB003600;HERB001076;HERB002976;HERB004650;HERB005778;HERB005085	Caulis Trachelospermi;Herba Cirsii Japonici;Radix Euphorbiae Pekinensis;Trachelospermum asiaticum;Ipomoea cairica [Syn. Ipomoea palmata ];Null	2.34	568.237	1879.2	4	POS	[M+NH4]+	level2	1.93812e+07
Methyl Haematommate	C10H10O5		PXFMUVDLJWXOQM-UHFFFAOYSA-N							HERB002320;HERB002951;HERB002959;HERB002948	Umbilicaria hypococcinea;Lethariella cladonioides;Lethariella zahlbruckneri;Alectoria vivens	2.34	209.044	655.5	0.4	NEG	[M-H]-	level2	1.61176e+08
methyl orsellinate	C9H10O4		NCCWCZLEACWJIN-UHFFFAOYSA-N							HERB001737;HERB002320;HERB002948;HERB004911;HERB005056;HERB005262	Flourensia cernua;Umbilicaria hypococcinea;Alectoria vivens;Dianella ensifolia;Parmelia saxatilis;Usnea longissima	2.33	205.049	2718.1	7.6	POS	[M+Na]+	level2	1.51552e+07
2-Methoxy-4-{(2S,3R)-7-methoxy-3-methyl-5-[(1E)-1-propen-1-yl]-2,3-dihydro-1-benzofuran-2-yl}phenol	C20H22O4		ITDOFWOJEDZPCF-SZJIHULOSA-N							HERB001378;HERB001088;HERB002305;HERB003924;HERB004693;HERB006525	Fructus Amomi Rotundus;Aristolochia maxima;Machilus thunbergii;Null;Semen Myristicae;Chrysobalanus icaco	2.33	344.185	1014.5	4.5	POS	[M+NH4]+	level2	1.54839e+07
[3,4,5-trihydroxy-6-(hydroxymethyl)oxan-2-yl] 9-(hydroxymethyl)-2,2,6a,6b,9,12a-hexamethyl-10-[3,4,5-trihydroxy-6-[(3,4,5-trihydroxy-6-methyloxan-2-yl)oxymethyl]oxan-2-yl]oxy-1,3,4,5,6,6a,7,8,8a,10,11,12,13,14b-tetradecahydropicene-4a-carboxylate	C14H17NO7		HVSMXONXCJBJIF-RKQHYHRCSA-N							HERB003359	Null	2.33	312.11	137	6.4	POS	[M+H]+	level2	1.25719e+08
Benzoic acid + 2O, O-Pen	C12H14O8	143986-30-5	VWQASRWQZBVNEI-UHFFFAOYSA-N		HMDB0041272	53462251	Benzenoids	Benzene and substituted derivatives	Benzoic acids and derivatives			2.32	285.061	625.2	0.9	NEG	[M-H]-	level2	4.66813e+07
Ethyl_hydrogen_fumarate	C6H8O4	2459-05-4	XLYMOEINVGRTEX-ARJAWSKDSA-N		HMDB0040207	5354457	Lipids and lipid-like molecules	Fatty Acyls	Fatty acid esters	HERB000884;HERB001076;HERB004993	Herba andrographitis;Herba Cirsii Japonici;Andrographis elongata	2.32	145.049	129.1	4.1	POS	[M+H]+	level2	1.3304e+08
5'-(furan-3-yl)-4a-hydroxy-4,7-dimethylspiro[5,6,7,8a-tetrahydro-1H-naphthalene-8,3'-oxolane]-2,2'-dione	C19H22O5		DLHZVTVUHATYAU-UHFFFAOYSA-N									2.32	331.152	3132.9	3.7	POS	[M+H]+	level2	1.33073e+07
Ammodendrine	C12H20N2O		APKLQIQRPUDADG-GFCCVEGCSA-N							HERB003977	Sophora franchetiana	2.32	209.164	540.6	3.7	POS	[M+H]+	level2	1.51652e+07
Aloin	C21H22O9		AFHJQYHRLPMKHU-WEZNYRQKSA-N							HERB003528;HERB001193;HERB001217;HERB001621;HERB000329;HERB002150;HERB002713;HERB002962;HERB004331;HERB005708	Aloe;Radix Salviae liguliobae;Null;Folium Sene;Aloe vera var. chinensis;Aloe ferox;herba centellae;Flos Lonicerae;Aloe perryi;Aloe arborescens var. natalensis	2.32	436.159	1463.9	3.2	POS	[M+NH4]+	level2	3.852e+07
Galbanic acid	C24H30O5	3566-55-0	CVWWNYPTZYQCSE-YFBXQHAESA-N				Shikimates and Phenylpropanoids|	Coumarins	Simple coumarins	HERB000029	Ferula assafoetida	2.31	397.201	3096.2	2.4	NEG	[M-H]-	level2	1.59182e+07
Cynaroside	C21H20O11	5373-11-5	PEFNSGRTCBGNAN-QNDFHXLGSA-N	C03951	HMDB0035588	5280637	Phenylpropanoids and polyketides	Flavonoids	Flavonoid glycosides	HERB002168;HERB001788;HERB001798;HERB006471;HERB001407;HERB001641;HERB001713;HERB003246;HERB004242;HERB004903;HERB006470;HERB006901;HERB000453;HERB000508;HERB000767;HERB000892;HERB001193;HERB001198;HERB001211;HERB001235;HERB001758;HERB001942;HERB002405;HERB002962;HERB002983;HERB003031;HERB003039;HERB003164;HERB003174;HERB003359;HERB003507;HERB003616;HERB003636;HERB003715;HERB003725;HERB003941;HER…	Null;Brassica oleracea var. capitata;Clematis tangutica;Flos Chrysanthemi Indici;Lamiophlomis rotata [Syn. Phlomis rotata ];Carduus crispus;Herba Pteridis multifidae;Brandisia hancei;Fructus Ligustri lucidi;Ixeris chinensis;Chrysanthemum indicum;Herba Lycopi;Flos Dolichoris;herba Menthae;Herba Plantaginis;Herba Sedi sarmentosi;Radix Salviae liguliobae;Vitex rotundifolia [Syn. Vitex trifollia var.…	2.3	447.113	583.9	3.3	NEG	[M-H]-	level2	1.8517e+07
5-(1-Hydroxyethyl)oxolan-2-one	C6H10O3		KBLZKAKKJPDYKJ-UHFFFAOYSA-N		HMDB0033286	100900	Fatty acids	Fatty esters	Lactones			2.3	131.07	321.2	3.1	POS	[M+H]+	level2	1.57916e+07
Cassiaoccidentalin_C	C28H30O14		CIQAFMGHGPCUFZ-SOTFOKLTSA-N							HERB005644	Cassia occidentalis	2.3	591.169	2563.5	3.1	POS	[M+H]+	level2	3.02449e+07
Pterosin_N	C14H18O3	54797-11-4	FQLXILLXEWJGFO-UHFFFAOYSA-N		HMDB0038218	148710	Benzenoids	Indanes	Indanones	HERB003067	Pteridium aquilinum var. latiusculum	2.29	235.132	3059.3	5	POS	[M+H]+	level2	1.09647e+08
(+|-)-Myrtenyl_acetate	C12H18O2		BKATZVAUANSCKN-UHFFFAOYSA-N		HMDB0035126	61262	Lipids and lipid-like molecules	Prenol lipids	Monoterpenoids	HERB006192;HERB000472;HERB000638	Valeriana officinalis;Herba Polygoni Avicularis;Radix Bupleuri	2.29	195.137	2870.9	3.3	POS	[M+H]+	level2	4.8964e+07
Dicyclopenta[a,i]phenanthrene-3a(1H)-carboxylic acid, 10-formyloctadecahydro-9-hydroxy-5a,5b,8,8,10a-pentamethyl-1-(1-methylethenyl)-	C30H46O4	67594-73-4	SLWJVQQNDGLXTK-UHFFFAOYSA-N		HMDB0036847	14137704	Lipids and lipid-like molecules	Prenol lipids	Triterpenoids	HERB000868;HERB001164;HERB001165;HERB006891	Fructus Meliae Toosendan;Fructus Zizyphi Jujubae;Null;Spi gleditsiae	2.29	453.335	2862.8	2.9	POS	[M-H2O+H]+	level2	2.24086e+07
Vernodalol	C20H24O8		FZALQGCQQJLGKE-BBNZOYGDSA-N							HERB000470;HERB004566	Vernonia amygdalina;Vernonia anthelmintica	2.29	393.153	2413.7	3.5	POS	[M+H]+	level2	3.66652e+07
.beta.-D-Glucopyranoside, 2-(3,4-dihydroxyphenyl)-3,4-dihydro-5,7-dihydroxy-2H-1-benzopyran-3-yl	C21H24O11	108907-45-5	YOVYWMDLYSJYPO-ANWIJZKESA-N				Phenylpropanoids and polyketides	Flavonoids	Flavonoid glycosides			2.29	451.123	628	2.6	NEG	[M-H]-	level2	1.42827e+07
Cucurbic_acid	C12H20O3	58240-50-9	LYSGIJUGUGJIPS-ONEGZZNKSA-N		HMDB0029388	6123064	Lipids and lipid-like molecules	Fatty Acyls	Lineolic acids and derivatives	HERB003028;HERB003679;HERB005827	Null;Semen Strychni;Cucurbita pepo	2.28	213.148	2870.9	3.6	POS	[M+H]+	level2	3.32144e+07
Ginkgolide A	C20H24O9	15291-75-5	FPUXKXIZEIDQKW-UHFFFAOYSA-N		HMDB0036862	11794320	Lipids and lipid-like molecules	Prenol lipids	Sesquiterpenoids	HERB000161;HERB000186;HERB001406;HERB000187;HERB000189;HERB006632	Semen Lablab Album;Semen Ginkgo;Anacardium occidentale;Ginkgo biloba;Ginkgo biloba;Null	2.28	407.134	2526.3	0.4	NEG	[M-H]-	level2	1.20969e+07
Remerine	C18H17NO2	548-08-3	JCTYWRARKVGOBK-UHFFFAOYSA-N		HMDB0030264	13186539	Organoheterocyclic compounds	Heteroaromatic compounds		HERB001612;HERB003623;HERB002191;HERB001370;HERB001613;HERB001758;HERB002164;HERB002168;HERB002192;HERB002342;HERB002800	Annona squamosa;herba meconpsis integrifoliae;Folium Nelumbinis;Agave east - one;Agave americana;Herba Spirodelae;Nelumbo nucifera;Null;Nelumbo nucifera;Cortex Magnoliae officilis;Agave sisalana	2.28	280.138	126.4	15.6	POS	[M+H]+	level2	3.25482e+08
DL-2,3-Diaminopropionic acid	C3H8N2O2		PECYZEOJVXMISF-UHFFFAOYSA-N				Amino acids and Peptides|Amino acids and Peptides	Small peptides|Fatty Acids and Conjugates	Amino fatty acids|Amino fatty acids	HERB001504;HERB003985;HERB005641	Polygonatum cyrtonema [Syn. Polygonatum multiflorum];Agaricus campestris;Trichosanthes cucumeroides	2.28	105.07	459.9	38.1	POS	[M+H]+	level2	9.00898e+06
Calealactone B	C21H26O9		BRBRVKOYZAMSBL-PXFMFDQNSA-N									2.28	440.19	1895.5	3.5	POS	[M+NH4]+	level2	3.1103e+07
Dimethyl_succinate	C6H10O4	106-65-0	MUXOBHXGJLMRAB-UHFFFAOYSA-N		HMDB0033837	7820	Lipids and lipid-like molecules	Fatty Acyls	Fatty acid esters	HERB002926;HERB003837;HERB006811	Flos Trollii chinensis;Radix Ranunculi Terti;Flos Rosae chinensis	2.27	147.064	3337.3	8.5	POS	[M+H]+	level2	1.37175e+07
3,4,5-Trimethoxycinnamic acid	C12H14O5	20329-98-0	YTFVRYKNXDADBI-SNAWJCMRSA-N		HMDB0002511	735755	Shikimates and Phenylpropanoids|	Phenylpropanoids	Cinnamic acids and derivatives	HERB000849;HERB006798;HERB004479	Bulbus Fritillariae Cirrhosae;Polygala tenuifolia;Radix et Rhizoma Notopterygii	2.27	237.076	2229.8	4.1	NEG	[M-H]-	level2	2.42536e+07
Tetrahydropentoxyline	C17H22N2O7		LCHFAYIGHOVWSA-UHFFFAOYSA-N		HMDB0012492	21125948	Organoheterocyclic compounds	Benzopyrans	1-benzopyrans			2.27	367.149	587.8	3.2	POS	[M+H]+	level2	1.16641e+08
methyl (2S,3R,4S)-3-ethenyl-4-[(Z)-3-[(2S,3R,4R)-3-ethenyl-5-methoxycarbonyl-2-[(2S,3R,4S,5S,6R)-3,4,5-trihydroxy-6-(hydroxymethyl)oxan-2-yl]oxy-3,4-dihydro-2H-pyran-4-yl]-4-oxobut-2-enyl]-2-[(2S,3R,4S,5S,6R)-3,4,5-trihydroxy-6-(hydroxymethyl)oxan-2-yl]oxy-3,4-dihydro-2H-pyran-5-carboxylate	C34H46O19		MWLKXILGJPSPKZ-LWSBBEHMSA-N							HERB002309;HERB002962	Null;Flos Lonicerae	2.27	757.255	1388	2.5	NEG	[M-H]-	level2	2.84902e+07
sclareol	C20H36O2	515-03-7	XVULBTBTFGYVRC-UHFFFAOYSA-N	C09183	HMDB0036827	521332	Lipids and lipid-like molecules	Prenol lipids	Diterpenoids	HERB000912;HERB001193;HERB004638;HERB006344;HERB005132	Sagittaria sagittifolia;Radix Salviae liguliobae;Chamaecyparis pisifera;Nicotiana tabacum;Null	2.26	326.304	3244	5.1	POS	[M+NH4]+	level2	2.25142e+07
Demethoxyshogaol	C16H22O2	153311-54-7	SPJVWQSNXPEUKK-VOTSOKGWSA-N		HMDB0041250	131753086	Benzenoids	Phenols	1-hydroxy-2-unsubstituted benzenoids			2.26	247.168	3067.4	4.5	POS	[M+H]+	level2	1.14393e+07
Ganoderal_A	C30H44O2	104700-98-3	RHNFCIPJKSUUES-AWQFTUOYSA-N		HMDB0035983	13934281				HERB003444	Ganoderma Lucidum seu Japonicum	2.26	437.34	2941.5	3.3	POS	[M+H]+	level2	3.3959e+07
Tyromycic_acid	C30H44O3	104759-35-5	AQUHIKXTCOSRFY-KEBDBYFISA-N		HMDB0035888	12444570				HERB006534;HERB005134	Tyromyces fissilis;Ganoderma applanatum	2.26	453.334	2745.6	4.1	POS	[M+H]+	level2	2.01096e+07
3-Furfuryl 2-pyrrolecarboxylate	C10H9NO3		CSYQMTPUTVJNPT-UHFFFAOYSA-N							HERB005390	Radix Pseudostellariae	2.26	192.065	134.4	3.7	POS	[M+H]+	level2	6.62315e+07
Atractyloside potassium salt	C30H44O16S2.2K		IUCNQFHEWLYECJ-DRMNZGOTSA-L							HERB000580;HERB004246	Fructus Xanthii sibirici;Atractylodes gummifera	2.26	725.214	715.1	1.7	NEG	[M+H]+	level2	6.9968e+07
(3R,7R,9S,10S,12S,13R,14S,17R)-17-((2R)-6,7-dihydroxy-6-methylheptan-2-yl)-10,13-dimethylhexadecahydro-1H-cyclopenta[a]phenanthrene-3,7,12-triol	C27H48O5	6127-75-9	XZDHXPDYLPEFQI-FIMPYCPFSA-N		HMDB0002180		Lipids and lipid-like molecules	Glycerolipids	Diradylglycerols	HERB005941	Rana limnocharis	2.25	417.334	3370.5	3.8	POS	[M-2H2O+H]+	level2	3.00112e+06
9-Hydroxy-4-methoxypsoralen	C12H8O5	1603-47-0	MVJHUMZXIJPVHV-UHFFFAOYSA-N		HMDB0036628	3083726	Phenylpropanoids and polyketides	Coumarins and derivatives	Furanocoumarins			2.25	233.043	3086.5	4.7	POS	[M+H]+	level2	1.27123e+07
2-Phenylethyl_3-methylbutanoate	C13H18O2	140-26-1	JIMGVOCOYZFDKB-UHFFFAOYSA-N		HMDB0035017	8792	Lipids and lipid-like molecules	Fatty Acyls	Fatty acid esters	HERB000231;HERB001852	Michelia alba;Null	2.25	207.137	1009	3.3	POS	[M+H]+	level2	2.24819e+07
Pesticide3_3-Hydroxycarbofuran_C12H15NO4_3,7-Benzofurandiol, 2,3-dihydro-2,2-dimethyl-, 7-(methylcarbamate)	C12H15NO4	16655-82-6	RHSUJRQZTQNSLL-UHFFFAOYSA-N		HMDB0032775	27975	Organoheterocyclic compounds	Coumarans		HERB004506	Oenanthe javanica	2.25	220.096	760.1	0.2	POS	[M-H2O+H]+	level2	1.60724e+07
Evodiamine	C19H17N3O		TXDUTHBFYKGSAH-UHFFFAOYSA-N		HMDB0252138	151289	Organoheterocyclic compounds	Indoles and derivatives	Pyridoindoles	HERB004507;HERB004783;HERB005782;HERB000531;HERB002440;HERB003800;HERB004518;HERB004965;HERB005054;HERB005775;HERB005781;HERB005783;HERB005826;HERB006522	Radix Gentiae macrophyllae;Radix Notoginseng;Fructus Evodiae;Evodia rutaecarpa var. bodinieri;Evodia austrosinensis;Null;Null;Null;Evodia rutaecarpa var. officinalis;Fructus Evodiae;Null;Null;Stigma Croci;Evodia baberi	2.25	326.123	152.9	13.6	POS	[M+Na]+	level2	1.20375e+08
8-Desoxygartanin	C23H24O5	33390-41-9	GVQOVMKBYJKZSY-UHFFFAOYSA-N		HMDB0030701	392450	Organoheterocyclic compounds	Benzopyrans	1-benzopyrans	HERB001220;HERB002240;HERB003865;HERB005472	Garcinia mangostana;Garcinia nigrolineata;Garcinia speciosa;Garcinia dulcis	2.24	379.155	3300.9	0.7	NEG	[M-H]-	level2	2.97648e+07
Arnicolide D	C19H24O5		NZESEVTYUVXOTC-APDQSUQKSA-N							HERB001556	Herba Centipedae	2.24	350.195	1535.4	3.8	POS	[M+NH4]+	level2	6.47554e+07
bungeiside C	C19H26O11		YQOKGDRMWQLQNR-BMVMOQKNSA-N									2.24	448.18	1394.7	2.4	POS	[M+NH4]+	level2	1.05812e+07
20(S)-Ginsenoside F2	C42H72O13		SWIROVJVGRGSPO-JBVRGBGGSA-N									2.24	785.501	3138.5	11.1	POS	[M+H]+	level2	2.73803e+07
1-Naphthalenepentanoic acid, 5-carboxydecahydro-beta,5,8a-trimethyl-2-methylene-	C20H32O4		HPQKNJHVWUWAOR-UHFFFAOYSA-N							HERB001705	Apis mellifera ligustica	2.24	337.236	2976.8	2.2	POS	[M+H]+	level2	4.72716e+08
oroxindin	C22H20O11		LNOHXHDWGCMVCO-NTKSAMNMSA-N									2.24	459.092	2896.8	2	NEG	[M-H]-	level2	1.97003e+07
Dihydrocapsaicin	C18H29NO3	19408-84-5	XJQPQKLURWNAAH-UHFFFAOYSA-N	C16952	HMDB0038457	107982	Benzenoids	Phenols	Methoxyphenols	HERB001410;HERB001924;HERB002560;HERB003232;HERB005017	Null;Ramulus Uncariae cum Uncis;Radix Astragali;fructus Capsici;Rhizoma Zingiberis Recens	2.23	308.221	3070.2	1.4	POS	[M+H]+	level2	1.04123e+07
Monomethyl phthalate	C9H8O4	4376-18-5	FNJSWIPFHMKRAT-UHFFFAOYSA-N		HMDB0002130	20392	Benzenoids	Benzene and substituted derivatives	Benzoic acids and derivatives	HERB004849	fructus hippophae	2.23	179.034	770	8.7	NEG	[M-H]-	level2	3.04874e+08
Methyl 3,4,5-trimethoxycinnamate	C13H16O5	20329-96-8	KLXHCGFNNUQTEY-AATRIKPKSA-N		HMDB0038551	735846	Phenylpropanoids and polyketides	Cinnamic acids and derivatives	Hydroxycinnamic acids and derivatives			2.23	270.133	152.9	2.9	POS	[M+NH4]+	level2	1.60926e+08
Chlorpheniramine	C16H19ClN2	113-92-8	SOYKEARSMXGVTM-UHFFFAOYSA-N	C06905	HMDB0001944	2725	Organoheterocyclic compounds	Pyridines and derivatives	Pheniramines	HERB004395	Chlorpheniramini Maleas	2.23	275.134	126.4	2.5	POS	[M+H]+	level2	1.01217e+08
Chimaphylin	C12H10O2		YZACZIYTZCJVSN-UHFFFAOYSA-N							HERB002711;HERB002966;HERB003549;HERB002282;HERB004341;HERB004649	Semen Impatientis;Fructus Rosae laevigatae;herba pyrolae chinensis;Pyrola incarnata;Hemsleya pengxianensis;Pyrola japonica	2.23	187.075	1862.7	3.6	POS	[M+H]+	level2	2.04111e+07
Agarotetrol	C17H18O6		CWMIROLCTHMEEO-JJXSEGSLSA-N							HERB000473;HERB000570;HERB000777;HERB005507;HERB005767;HERB000253	Adiantum caudatum;Null;Lignum Aquilariae Resitum;Adiantum pedatum;Radix Linderae;Aquilaria sinensis	2.23	319.116	2108.6	3.5	POS	[M+H]+	level2	3.85241e+07
batatasin III	C15H16O3	56684-87-8	VYQXIUVIYICVCM-UHFFFAOYSA-N		HMDB0030636	10466989	Phenylpropanoids and polyketides	Stilbenes		HERB000216;HERB004938;HERB005115;HERB004107	Null;Rhizoma Dioscoreae;Gymnadenia conopsea;Null	2.22	262.142	3188.6	5.2	POS	[M+NH4]+	level2	1.02878e+07
Limonexic_acid	C26H30O10	99026-99-0	RTPPVNISJHFPFX-UHFFFAOYSA-N		HMDB0036075	76419898	Lipids and lipid-like molecules	Prenol lipids	Triterpenoids	HERB005054;HERB006686	Evodia rutaecarpa var. officinalis;Null	2.22	503.19	1604.6	3.3	POS	[M+H]+	level2	1.68554e+07
Isosyringinoside	C23H34O14	152686-85-6	RYVGCUJETSKZDU-ARJAWSKDSA-N		HMDB0040814	131752947	Organic oxygen compounds	Organooxygen compounds	Carbohydrates and carbohydrate conjugates			2.22	535.201	922.5	3.1	POS	[M+H]+	level2	9.61667e+06
[(2R,3R,4S,5R,6S)-3-hydroxy-2-(hydroxymethyl)-5,6-bis[(3,4,5-trihydroxybenzoyl)oxy]oxan-4-yl] 3,4,5-trihydroxybenzoate	C27H24O18		MACFXELYCBWKGT-VFTFQOQOSA-N		HMDB0302896		Phenylpropanoids and polyketides	Tannins		HERB000267;HERB002258;HERB003840;HERB004093;HERB004883;HERB004950;HERB000246;HERB000884;HERB001032;HERB001254;HERB004129	Radix Paeoniae Alba;Trifolium pratense;Flos Rosae Rugosae;Null;Radix Sophorae Tonkinensis;Fructus Corni;Null;Herba andrographitis;Null;Herba Euphorbiae humifusae;Flos Rhododendri Mollis	2.22	635.091	827.7	2.7	NEG	[M-H]-	level2	3.48732e+07
3-(3,4,5-trimethoxyphenyl)propanoic acid	C12H16O5	25173-72-2	ZCYXGVJUZBKJAI-UHFFFAOYSA-N		HMDB0030254	64860	Phenylpropanoids and polyketides	Phenylpropanoic acids		HERB000679	Piper retrofractum	2.22	258.133	155.5	4.4	POS	[M+NH4]+	level2	1.36659e+08
Multiflorin_A	C29H32O16		KXOPSQZLBRPJGX-RHTLDPNOSA-N							HERB001716;HERB003291;HERB004055;HERB004481;HERB005390;HERB005402;HERB006725	Arthromeris mairei [Syn. Polypodium mairei ];omphalia;Flos Gossampini;Rosa multiflora;Radix Pseudostellariae;Prunus persica;Semen Pruni	2.22	637.174	2544.1	3.1	POS	[M+H]+	level2	2.51732e+07
Isomucronulatol	C17H18O5	52250-35-8	NQRBAPDEZYMKFL-NSHDSACASA-N				Shikimates and Phenylpropanoids|	Isoflavonoids	Isoflavanones	HERB001284;HERB003908;HERB002714	Polygonatum kingianum;Astragalus mongholicus;Caulis Millettiae	2.22	303.122	2892.5	4	POS	[M+H]+	level2	8.38777e+07
Calycosin-7-O-beta-D-glucoside	C22H22O10		WACBUPFEGWUGPB-MIUGBVLSSA-N							HERB002560;HERB002817;HERB003908;HERB005569;HERB004864;HERB005534	Radix Astragali;Dracaena cochinchinensis;Astragalus mongholicus;Null;Semen Astragali Complati;Balanophora involucrata	2.22	491.118	2861.6	2.1	NEG	[M+FA]-	level2	1.66512e+07
Frangulin B	C20H18O9		AEQMIFRODRFTJF-UHFFFAOYSA-N				Polyketides	Polycyclic aromatic polyketides	Anthraquinones and anthrones	HERB004261;HERB006420	Rhamnus frangula [Syn. Frangula alnus];Rhamnus cathartica	2.22	401.087	2853.5	2.8	NEG	[M-H]-	level2	1.33913e+08
Geniposide	C17H24O10		IBFYXTRXDNAPMM-BVTMAQQCSA-N							HERB001700;HERB000047;HERB000208;HERB000770;HERB000816;HERB001171;HERB001211;HERB001409;HERB001410;HERB001783;HERB002700;HERB002990;HERB004218;HERB005118;HERB005206;HERB005208;HERB005209;HERB005485;HERB005747;HERB006280;HERB007046;HERB007047;HERB007048;HERB007050	Petasites japonicus;Cornus suecica;Herba Hedyotis Diffusae;Semen Plantaginis;Null;Null;Radix Codonopsis pilosulae;Cortex Eucommiae;Null;Rehmannia glutinosa [Syn. Rehmannia glutinosa f. huechingensis];Null;Genipa americana;Radix Achyranthis bidentatae;Radix Rehmanniae Preparata;Gardenia jasminoides var. grandiflora;Null;Gardenia jasminoides var. grandiflora;Concretio Silicea Bambusae;Lantana camar…	2.22	387.128	682.4	1.8	NEG	[M-H]-	level2	5.99856e+07
Loganin	C17H26O10		AMBQHHVBBHTQBF-UOUCRYGSSA-N							HERB001410;HERB002729;HERB002962;HERB005473;HERB000219;HERB000663;HERB000888;HERB002309;HERB002966;HERB003028;HERB003624;HERB003679;HERB004129;HERB004950;HERB005159;HERB000221;HERB000241;HERB000286;HERB002508;HERB002904;HERB003458;HERB003478;HERB004605;HERB005751;HERB006259	Null;Sinoadina racemosa [Syn. Adina racemosa ];Flos Lonicerae;Lippia dulcis;Patrinia villosa;Catharanthus roseus;Dipsacus asperoides;Null;Fructus Rosae laevigatae;Null;Strychnos ignatii;Semen Strychni;Flos Rhododendri Mollis;Fructus Corni;Menyanthes trifoliata;Herba Patriniae;Herba Serissae;Null;Patrinia scabiosaefolia;Null;Ophiorrhiza liukiuensis;Null;Lonicera japonica;Lonicera quinquelocularis;…	2.22	389.144	617.1	2.4	NEG	[M-H]-	level2	1.01033e+07
N-(14-Methylhexadecanoyl)pyrrolidine	C21H41NO	260058-83-1	VRAFLAJRBDTYBS-UHFFFAOYSA-N		HMDB0034373	6430518	Organoheterocyclic compounds	Pyrrolidines	N-acylpyrrolidines	HERB005684;HERB005772	Ipomoea aquatica;Merremia quinquefolia	2.21	324.325	3277.2	4.1	POS	[M+H]+	level2	5.37202e+06
Bixin	C25H30O4	39937-23-0	RAFGELQLHMBRHD-IFNPSABLSA-N		HMDB0035074	6376436	Lipids and lipid-like molecules	Prenol lipids	Diterpenoids	HERB002303	Bixa orellana	2.21	412.246	3208.1	5	POS	[M+NH4]+	level2	6.79525e+06
(S)-Pterosin_P	C14H18O3	56374-22-2	QDZJDGJEGHSXFF-UHFFFAOYSA-N		HMDB0036607	53462519	Benzenoids	Indanes	Indanones	HERB004280	Pteridium aquilinum	2.21	235.132	3160.8	4.7	POS	[M+H]+	level2	2.3525e+07
Methyl vanillate	C9H10O4	3943-74-6	BVWTXUYLKBHMOX-UHFFFAOYSA-N		HMDB0240266	19844	Benzenoids	Benzene and substituted derivatives	Benzoic acids and derivatives	HERB001975;HERB005362;HERB005375;HERB005826;HERB001198	Aristolochia manshuriensis;Hibiscus taiwanensis;Taraxacum formosanum;Stigma Croci;Vitex rotundifolia [Syn. Vitex trifollia var. simplicifolia ]	2.21	182.985	691.7	5.1	POS	[M+H]+	level2	9.215e+07
7-(2-hydroxypropan-2-yl)-1,4a-dimethyl-2,3,4,5,6,7,8,8a-octahydronaphthalen-1-ol	C15H28O2		LKKDASYGWYYFIK-UHFFFAOYSA-N									2.21	258.241	3188.6	5.1	POS	[M+NH4]+	level2	2.93526e+07
8-O-4-Hydroxycinnamoylharpagide	C24H30O12	133645-37-1	AZKQDXZMKREFDY-LGKDJQOASA-N				Lipids and lipid-like molecules	Prenol lipids	Terpene glycosides	HERB004088	Harpagophytum procumbens	2.21	509.165	2107.5	2.6	NEG	[M-H]-	level2	5.12667e+07
Samidin	C21H22O7		FNVCLGWRMXTDSM-WOJBJXKFSA-N									2.21	387.142	2690.6	3.8	POS	[M+H]+	level2	2.2e+07
2-Hydroxycyclohexyl 2-O-((2E)-3-(4-hydroxyphenyl)prop-2-enoyl)-.beta.-D-glucopyranoside	C21H28O9	18421-16-4	ZTMPDTJBTNGZJH-CBUJGKTRSA-N				Phenylpropanoids and polyketides	Cinnamic acids and derivatives	Hydroxycinnamic acids and derivatives			2.21	423.165	2334.9	2.6	NEG	[M-H]-	level2	1.37632e+07
Verminoside	C24H28O13	50932-19-9	MZQXNUBTVLKMLP-QOEJBJAYSA-N				Terpenoids	Monoterpenoids	Iridoids monoterpenoids	HERB000020;HERB002369	Veronica persica;Null	2.21	525.158	2712.7	4	POS	[M+H]+	level2	2.7934e+07
Diuvaretin	C30H28O6	61463-04-5	KDEMELRYKGOXDL-UHFFFAOYSA-N				Shikimates and Phenylpropanoids|	Flavonoids	Chalcones	HERB002832	Uvaria acuminata	2.21	483.186	2423.6	9.9	NEG	[M-H]-	level2	1.18389e+07
Embinin	C29H34O14		OXTGLFRGBDFBHI-JUWPCJOESA-N							HERB002363;HERB003242;HERB003655;HERB004040;HERB004201;HERB004694;HERB004973;HERB005515;HERB005659;HERB005994;HERB006785;HERB007119	Iris japonica;Aegiceras corniculatum;Embelia oblongifolia;Folium Viticis Negundo;Calculus Bovis;Cortex Cinmomi;Rhizoma Belamcandae;Myrsine africana;Radix Clematidis;Embelia ribes;Iris tectorum;Ardisia crenata	2.21	607.2	2610.4	3.4	POS	[M+H]+	level2	1.09227e+07
Gypsogenin_3-O-b-D-glucuronide	C36H54O10		NUSHOJSYOLRGAX-UHFFFAOYSA-N		HMDB0034520	13919536	Lipids and lipid-like molecules	Prenol lipids	Terpene glycosides	HERB004693;HERB005637	Semen Myristicae;Semen Vaccariae	2.2	647.376	2925.1	4.4	POS	[M+H]+	level2	6.61612e+08
DL-2,4-Diaminobutyric acid	C4H10N2O2	65427-54-5	OGNSCSPNOLGXSM-UHFFFAOYSA-N		HMDB0002362	470	Amino acids and Peptides|Amino acids and Peptides	Small peptides|Fatty Acids and Conjugates	Aminoacids|Amino fatty acids			2.2	119.085	1978.5	32.6	POS	[M+H]+	level2	3.77112e+07
Sarmentine	C14H23NO	78910-33-5	BFZBGTMIBOQWBA-BQGCWICQSA-N		HMDB0038840	46935132	Organoheterocyclic compounds	Pyrrolidines	N-acylpyrrolidines	HERB002371;HERB001876;HERB002747	Fructus Piperis;flos puerariae lobatae;Piper sarmentosum	2.19	222.184	3067.4	4.5	POS	[M+H]+	level2	6.1613e+07
Rhododendrin	C16H24O7		KLLYDTMVSVIJEH-YYMOATHLSA-N							HERB003776;HERB001748;HERB003156;HERB003384;HERB004129;HERB004206;HERB005011	Acer nikoense;Rhododendron fauriei;Null;Radix Zanthoxyli;Flos Rhododendri Mollis;Rhododendron chrysanthum;Rhodiola sacra	2.19	329.158	3260.6	4.8	POS	[M+H]+	level2	5.28649e+07
Gentiopicroside	C16H20O9		DUAGQYUORDTXOR-UHFFFAOYSA-N		HMDB0252696	354445	Organic oxygen compounds	Organooxygen compounds	Carbohydrates and carbohydrate conjugates	HERB003479;HERB002904;HERB003478;HERB003636;HERB004507;HERB005469;HERB000355;HERB000549;HERB000857;HERB000963;HERB000969;HERB000970;HERB000998;HERB001112;HERB001170;HERB001183;HERB001288;HERB001327;HERB002063;HERB002280;HERB002333;HERB002544;HERB002565;HERB003482;HERB003641;HERB003657;HERB003739;HERB003832;HERB004764;HERB005543;HERB005865;HERB005969;HERB005987;HERB006936;HERB006954;HERB007172	Radix Gentianae;Null;Null;Herba Verbae;Radix Gentiae macrophyllae;Gentiana tianschanica;Swertia franchetiana;Gentiana burseri;Swertia davidii;Gentiana scabra var. buesgeri;Swertia fasciculata;Gentiana crassicaulis;Gentiana robusta;Gentiana dahurica;Swertia macrosperma;Swertia punicea var. lutescens;Gentiana rigescens;Gentiana manshurica;Swertia kouitchensis;Gentiana rhodantha;Swertia erythrostict…	2.18	401.107	959.5	5.7	NEG	[M+HCOO]-	level2	1.96385e+10
(2R,3R,4S,5R)-2-(6-((E)-4-hydroxy-3-methylbut-2-enylamino)-9H-purin-9-yl)-5-(hydroxymethyl)tetrahydrofuran-3,4-diol	C15H21N5O5		GOSWTRUMMSCNCW-HNNGNKQASA-N	C16431	HMDB0304506		Nucleosides, nucleotides, and analogues	Purine nucleosides				2.18	374.143	836.9	7.8	POS	[M+Na]+	level2	2.98102e+07
Morin	C15H10O7	480-16-0	YXOLAZRVSSWPPT-UHFFFAOYSA-N	C10105	HMDB0030796	5281670	Phenylpropanoids and polyketides	Flavonoids	Flavones	HERB000873;HERB001705;HERB002298;HERB003019;HERB003715;HERB003725;HERB003730;HERB004029;HERB004055;HERB004060;HERB004128;HERB004586;HERB004602;HERB004782;HERB004822;HERB004823;HERB004826;HERB004827;HERB004830;HERB004832;HERB004834;HERB004835;HERB004836;HERB004837;HERB004951;HERB004984;HERB005421;HERB005921;HERB005940;HERB006045;HERB007030	Radix Cudraniae;Apis mellifera ligustica;Herba Lagotidis;Morus serrata;Fructus Hordei Germitus;Fructus Viticis;Folium Rhododendri Daurici;Semen Oroxyli;Flos Gossampini;Caulis Aristolochiae seu Clematis;Null;Artocarpus integrifolia;Morus tinctoria;Null;Null;Null;Null;Null;Null;Fructus Mori;Folium Mori;Null;Null;Ramulus Mori;Garcinia multiflora;Moschus moschiferus, Moschus berezovskii, Moschus sifa…	2.18	303.042	656.6	4.6	POS	[M+H]+	level2	1.43087e+07
norlichexanthone	C14H10O5		AQZHBCDRWFMXIN-UHFFFAOYSA-N									2.18	281.048	3337.3	19.2	POS	[M+Na]+	level2	3.94827e+07
Ethyl ferulate	C12H14O4		ATJVZXXHKSYELS-FNORWQNLSA-N							HERB003359;HERB005022;HERB006718	Null;Rhizoma Cimicifugae;Radix Curcumae	2.18	221.081	2653.5	4.8	NEG	[M-H]-	level2	1.23258e+07
[3-hydroxy-4-[(2S,3R,4S,5S,6R)-3,4,5-trihydroxy-6-(hydroxymethyl)oxan-2-yl]oxyphenyl]methyl 3,4-dihydroxybenzoate	C20H22O11		MFOVLHFTNQGRLH-BFMVXSJESA-N							HERB000809;HERB001255;HERB004468;HERB005228;HERB006473	Odontites serotina;Null;Rhizoma Homalomee occultae;Folium Llicis Chinensis;Pyrus calleryana	2.17	477.082	2781.3	5.1	POS	[M+K]+	level2	3.21406e+07
benzyl benzoate	C14H12O2	120-51-4	SESFRYSPDFLNCH-UHFFFAOYSA-N	C12537	HMDB0014814	2345	Benzenoids	Benzene and substituted derivatives	Benzoic acids and derivatives	HERB005716;HERB005774;HERB000090;HERB000427;HERB001309;HERB001393;HERB002168;HERB002191;HERB002309;HERB002832;HERB002962;HERB003431;HERB003636;HERB003821;HERB003851;HERB004479;HERB004569;HERB005150;HERB005287;HERB000777;HERB000800;HERB002062;HERB002887;HERB003031;HERB004102;HERB004350;HERB004694;HERB005030;HERB005767;HERB005782	Gallus domesticus;Fructus Ulmi Macrocarpae;Benzoinum;Myroxylon pereirae;Flos Caryophylli;Tephrosia toxicaria;Null;Folium Nelumbinis;Null;Uvaria acuminata;Flos Lonicerae;Null;Herba Verbae;Null;Flos Mume;Radix et Rhizoma Notopterygii;herba Dianthi;Flos Lonicerae;Styrax;Lignum Aquilariae Resitum;Radix Paeoniae Rubra;Ramulus Cinmomi;Semen Sipis;Flos Chrysanthemi;Radix Adenophorae;Folium Eriobotryae;C…	2.16	251.046	3282.7	5.2	POS	[M+K]+	level2	1.40007e+07
ISOPALMITIC ACID	C16H32O2	4669-02-7	ZONJATNKKGGVSU-UHFFFAOYSA-N		HMDB0031068	36247	Lipids and lipid-like molecules	Fatty Acyls	Fatty acids and conjugates	HERB001896;HERB004191	Caulis Mahoniae;Fructus Arctii lappae	2.16	274.272	2985	5.6	POS	[M+NH4]+	level2	5.83291e+07
5,7-dihydroxy-3-[(2S,3R,4S,5R,6R)-3,4,5-trihydroxy-6-(hydroxymethyl)oxan-2-yl]oxy-2-(3,4,5-trihydroxyphenyl)chromen-4-one	C21H20O13	15648-86-9	FOHXFLPXBUAOJM-MGMURXEASA-N		HMDB0034358	5491408	Phenylpropanoids and polyketides	Flavonoids	Flavonoid glycosides	HERB005972;HERB002591;HERB004798;HERB000178;HERB002245;HERB002993;HERB005421;HERB002191;HERB004864;HERB005099	Ampelopsis grossedentata [Syn. Ampelopsis cantoniesis var. grossedentata ];Rhizoma Dioscoreae bulbiferae;Trifolium repens;Phaseolus vulgaris;Sedum kamtschaticum;Null;Garcinia morella;Folium Nelumbinis;Semen Astragali Complati;Diospyros kaki	2.15	519.057	1463.9	6.5	POS	[M+K]+	level2	1.67511e+07
5-Demethylnobiletin	C20H20O8	2174-59-6	DOFJNFPSMUCECH-UHFFFAOYSA-N		HMDB0037571	358832	Phenylpropanoids and polyketides	Flavonoids	O-methylated flavonoids			2.14	387.113	128	11.9	NEG	[M-H]-	level2	1.7717e+08
Morellic acid	C33H36O8		COVMVPHACFXMAX-UHFFFAOYSA-N							HERB004055;HERB004834;HERB005421;HERB005423;HERB002420	Flos Gossampini;Folium Mori;Garcinia morella;Garcinia hanburyi;Uncaria sinensis	2.14	559.238	1648.1	8.3	NEG	[M-H]-	level2	1.19726e+07
Archangelicine	C24H26O7		RVGGCRQPGKFZDS-AKRYRNCVSA-N							HERB000499;HERB000658;HERB000742;HERB003093;HERB004013;HERB004193;HERB004971;HERB006766	Cnidium japonicum;Angelica longeradiata;Null;Angelica keislcei;Cortex Moutan;Null;Fructus Cnidii;Angelica archangelica	2.12	449.154	3263.4	7.9	POS	[M+Na]+	level2	1.41482e+07
4-Methylabyssinone V	C26H30O5		JHEBMTRMMJXPTM-QHCPKHFHSA-N									2.12	440.248	2405.4	10.3	POS	[M+NH4]+	level2	1.53902e+07
Octopamine, N-feruloyl-	C18H19NO5	66648-44-0	VJSCHQMOTSXAKB-YCRREMRBSA-N		HMDB0032805	24096391	Phenylpropanoids and polyketides	Cinnamic acids and derivatives	Hydroxycinnamic acids and derivatives			2.09	330.14	3124.7	17.4	POS	[M+H]+	level2	5.57669e+06
1-N-(Pyrimidin-2-yl)benzene-1,4-diamine	C10H10N4	743449-54-9	UEXQBEVWFZKHNB-UHFFFAOYSA-N				Benzenoids	Benzene and substituted derivatives	Aniline and substituted anilines	HERB003647	Scilla maderensis [Syn. Autonoe madeirensis]	2.09	187.096	710.8	10.3	POS	[M+H]+	level2	3.46528e+07
[8-[2-(3-methylbutanoyloxy)propan-2-yl]-2-oxo-8,9-dihydrofuro[2,3-h]chromen-9-yl] (Z)-2-methylbut-2-enoate	C24H28O7	143061-67-0	HQKAYCHMYMSSEQ-AUWJEWJLSA-N		HMDB0040691	56776263	Phenylpropanoids and polyketides	Coumarins and derivatives	Furanocoumarins	HERB000205	Peucedanum praeruptorum	2.08	427.181	1090.4	11.2	NEG	[M-H]-	level2	3.97905e+07
Beta-Caryophyllene Alcohol	C15H26O	472-97-9	FUQAYSQLAOJBBC-UHFFFAOYSA-N		HMDB0037066	61125	Organic oxygen compounds	Organooxygen compounds	Alcohols and polyols	HERB001309	Flos Caryophylli	2.08	245.185	903.1	10.4	POS	[M+Na]+	level2	2.14513e+07
3-Indolylacetonitrile	C10H8N2	771-51-7	DMCPFOBLJMLSNX-UHFFFAOYSA-N	C02938	HMDB0006524	351795	Organoheterocyclic compounds	Indoles and derivatives	Indoles			2.08	156.065	260.2	24.3	POS		level2	2.43614e+07
Isosorbide_dinitrate	C6H8N2O8	87-33-2	MOYKHGMNXAOIAT-JGWLITMVSA-N	C07456	HMDB0015021	6883	Organoheterocyclic compounds	Furofurans	Isosorbides	HERB002094	Spora Lygodii	2.07	237.031	2841	17.8	POS	[M+H]+	level2	8.55476e+06
6,7-Dihydroxycoumarin	C9H6O4	305-01-1	ILEDWLMCKZNDJK-UHFFFAOYSA-N	C09263	HMDB0030819	5281416	Phenylpropanoids and polyketides	Coumarins and derivatives	Hydroxycoumarins			2.07	201.127	2291.9	16.3	POS	[M+Na]+	level2	2.80684e+07
Dioncophyllinol_B	C23H25NO4		NNCITNDNYQWFCU-ZNLKAECVSA-N							HERB004813	Triphyophyllum peltatum	2.07	380.19	560	12.1	POS	[M+H]+	level2	1.8241e+07
Captopril	C9H15NO3S	62571-86-2	FAKRSMQSSFJEIM-UHFFFAOYSA-N		HMDB0247169	2550	Organic acids and derivatives	Carboxylic acids and derivatives	Amino acids, peptides, and analogues			2.06	218.089	2897.9	18.2	POS	[M+H]+	level2	8.67528e+07
Rhodinyl Acetate	C12H22O2	150-84-5	JOZKFWLRHCDGJA-UHFFFAOYSA-N	C12298	HMDB0034160	9017	Lipids and lipid-like molecules	Fatty Acyls	Fatty alcohol esters	HERB006930;HERB004412;HERB000408;HERB000767;HERB000887;HERB001171;HERB001404;HERB001643;HERB001734;HERB002309;HERB002380;HERB002962;HERB003010;HERB003044;HERB003137;HERB003840;HERB004242;HERB005017;HERB005066;HERB005197;HERB005762;HERB005808;HERB005835;HERB006057;HERB006228;HERB006274;HERB000638	Null;Citrus paradisi;Fructus Schiandrae;Herba Plantaginis;Radix chuanxiong；Rhizoma Chuanxiong;Null;Juniperus rigida;Null;Fructus Citri sarcodactylis;Null;Daucus carota var. sativa;Flos Lonicerae;Murraya paniculata [Syn. Chalcas paniculata];Citrus reticulata;Null;Flos Rosae Rugosae;Fructus Ligustri lucidi;Rhizoma Zingiberis Recens;Pelargonium hortorum;Narcissus tazetta var. chinensis;Schisandra ch…	2.06	237.123	166.1	11.2	POS	[M+K]+	level2	2.36455e+07
Rhetsinine	C19H17N3O2		RAEOYMOPVHBBKE-UHFFFAOYSA-N									2.06	337.17	126.4	12	POS	[M+NH4]+	level2	2.56505e+08
henicosanoic acid	C21H42O2	2363-71-5	CKDDRHZIAZRDBW-UHFFFAOYSA-N		HMDB0002345	16898	Lipids and lipid-like molecules	Fatty Acyls	Fatty acids and conjugates			2.05	327.335	3166.3	16.3	POS	[M+H]+	level2	1.29902e+07
Conessine	C24H40N2		GPLGAQQQNWMVMM-MYAJQUOBSA-N							HERB007038;HERB001439;HERB001611;HERB001674;HERB001811;HERB005588;HERB005679;HERB005691	Holarrhena antidysenterica;Holarrhena pubescens;Holarrhena floribunda;Holarrhena africana;Holarrhena congolensis;Holarrhena febrifuga;Holarrhena mitis;Holarrhena waltsbergii	2.05	379.303	3185.8	13.2	POS	[M+Na]+	level2	7.7594e+06
9-hydroxy-7-(2-hydroxypropan-2-yl)-1,4a-dimethyl-2,3,4,9,10,10a-hexahydrophenanthrene-1-carboxylic acid	C20H28O4		ALGYTGOYQATWBA-UHFFFAOYSA-N							HERB000377	Cedrus atlantica	2.05	371.22	1763	12.3	POS	M-H	level2	7.23252e+07
5,6-Benzoflavone	C19H12O2		OUGIDAPQYNCXRA-UHFFFAOYSA-N		HMDB0249144		Phenylpropanoids and polyketides	Flavonoids	Flavones			2.02	273.096	3260.6	17	POS	[M+H]+	level2	1.18577e+07
6F-alpha-D-Galactosylsucrose	C18H32O16		NIBVDXPSJBYJFT-ZQSKZDJDSA-N	C03848	HMDB0302793		Organic oxygen compounds	Organooxygen compounds	Carbohydrates and carbohydrate conjugates	HERB000766;HERB002242;HERB003596	Plantago asiatica;Semen Sesami Nigrum;Ocimum basilicum	2.02	505.169	2294.7	14.8	POS	[M+H]+	level2	6.0003e+07
Cytisine	C11H14N2O		ANJTVLIZGCUXLD-DTWKUNHWSA-N							HERB000106;HERB001386;HERB001858;HERB001859;HERB001914;HERB002389;HERB002472;HERB002473;HERB002926;HERB002977;HERB003140;HERB003142;HERB003164;HERB003166;HERB003641;HERB004053;HERB004093;HERB004883;HERB006186;HERB006472;HERB006662;HERB007217;HERB007218;HERB007219	Cytisus osmariensis;Laburnum anagyroides;Thermopsis alpina;Null;Lycium chinense;Thermopsis alternifolia;flos Sophorae;fructus Sophorae;Flos Trollii chinensis;Ulex europaeus;Null;Sophora alopecuroides;Radix Sophorae flavescentis;Sophora flavescens [Syn. Sophora angustfolia];Herba Portulacae;Thermopsis lanceolata;Null;Radix Sophorae Tonkinensis;Thermopsis chinensis;Thermopsis lupinoides;Spartium ju…	2.02	229.07	801.5	17.3	POS	[M+K]+	level2	1.07782e+07
Bovinocidin (3-Nitropropionic Acid)	C3H5NO4	504-88-1	WBLZUCOIBUDNBV-UHFFFAOYSA-N	C05669	HMDB0034259	1678	Organic 1,3-dipolar compounds	Allyl-type 1,3-dipolar organic compounds	Organic nitro compounds			2	120.025	3498	32.4	POS	[M+H]+	level2	2.03973e+06
SPARTEINE	C15H26N2		SLRCCWJSBJZJBV-ZQDZILKHSA-N							HERB000237;HERB000259;HERB002300;HERB002596;HERB002943;HERB003384;HERB004053;HERB004129;HERB002714;HERB003170;HERB006472	Radix Ampelopsis;Null;Leontice robustum;Lupinus luteus;Cytisus scoparius [Syn. Spartium scoparium];Radix Zanthoxyli;Thermopsis lanceolata;Flos Rhododendri Mollis;Caulis Millettiae;Millettia pachycarpa;Thermopsis lupinoides	2	235.118	150.3	18.2	POS	M+H	level2	5.86285e+07
