# Supplementary material for: Duhuo Jisheng Decoction ameliorates experimental intervertebral disc degeneration by modulating immune-inflammatory responses through regulation of macrophage polarization
Source: Front Immunol. 2026 Apr 21;17:1774140. doi: 10.3389/fimmu.2026.1774140 (PMC13138942; doi:10.3389/fimmu.2026.1774140)
Supplement: Supplementary Table 3 — The active pharmaceutical ingredients purified in ethanol from DHJSD. [file Table3.xlsx]

## Sheet: Sheet 1
MS2 name	Formula	CAS	InChIKey	KEGG id	HMDB id	pubchem id	Superclass	Class	Subclass	herb_id	herb_latin_name	MS2 score	mz	rt	ppm	type	ms2Adduct	level	DHJSD -ethanol
7-hydroxy-3-(4-methoxyphenyl)-4H-chromen-4-one	C16H12O4	485-72-3	HKQYGTCOTHHOMP-UHFFFAOYSA-N	C00858	HMDB0005808	5280378	Phenylpropanoids and polyketides	Isoflavonoids	O-methylated isoflavonoids			2.75	269.08	2867.1	0.1	POS	[M+H]+	level2	2.97346e+08
Euscaphic acid	C30H48O5	53155-25-2	OXVUXGFZHDKYLS-QUFHAEKXSA-N	C17890	HMDB0036651	13653335	Lipids and lipid-like molecules	Prenol lipids	Triterpenoids	HERB000993;HERB001034;HERB001271;HERB002351;HERB002494;HERB002713;HERB002966;HERB003065;HERB003805;HERB004349;HERB004817;HERB005374;HERB005592;HERB000036;HERB001193;HERB001610;HERB003288;HERB004822;HERB005658;HERB005889;HERB006811;HERB001117;HERB001754;HERB002436;HERB003439;HERB003504;HERB003636;HERB004242;HERB004350;HERB006012;HERB007114;HERB007160;HERB007208;HERB000314;HERB001397;HERB004481;HER…	Rubus alceaefolius;Null;Radix Sanguisorbae;Null;Glycyrrhiza kansuensis;herba centellae;Fructus Rosae laevigatae;Rosa sericea;Rubus parviforlius;Eriobotrya japonica;Salvia trijuga;Eriobotrya deflexa;Pygeum topengii;Ardisiae japonicae;Radix Salviae liguliobae;Herba Potentillae Discoloris;radix tripterygii wilfordii;Null;Herba Potentillae Chinensis;Null;Flos Rosae chinensis;Caulis Sargentodoxae;Null…	2.75	511.34	2788.6	0.2	POS	[M+Na]+	level2	2.9227e+07
Genistein	C15H10O5	446-72-0	TZBJGXHYKVUXJN-UHFFFAOYSA-N	C06563	HMDB0003217	5280961	Phenylpropanoids and polyketides	Isoflavonoids	Isoflav-2-enes	HERB000849;HERB000872;HERB000879;HERB001023;HERB001171;HERB001175;HERB001382;HERB001393;HERB001409;HERB001874;HERB001876;HERB001896;HERB001952;HERB001969;HERB001990;HERB002119;HERB002206;HERB002209;HERB002258;HERB002317;HERB002468;HERB002469;HERB002470;HERB002471;HERB002472;HERB002473;HERB002478;HERB002493;HERB002519;HERB002596;HERB002678;HERB002714;HERB002846;HERB003162;HERB003444;HERB003477;HER…	Bulbus Fritillariae Cirrhosae;Radix Cyathulae;Null;Glycine max;Null;Semen Sojae Praeparata;Glycine max;Tephrosia toxicaria;Cortex Eucommiae;Radix Puerariae;flos puerariae lobatae;Caulis Mahoniae;Null;Null;Erycibe expansa;Cortex erythrie;Glycine max;Semen Glycine Max;Trifolium pratense;Null;Sophora japonica;Null;Null;Sophora japonica;flos Sophorae;fructus Sophorae;Null;Null;Piptanthus nepalensis;L…	2.75	271.059	2643.2	0	POS	[M+H]+	level2	2.81735e+07
Isoliquiritigenin	C15H12O4	961-29-5	DXDRHHKMWQZJHT-FPYGCLRLSA-N	C08650	HMDB0037316	638278	Phenylpropanoids and polyketides	Linear 1,3-diarylpropanoids	Chalcones and dihydrochalcones	HERB002309;HERB002534;HERB002560;HERB002714;HERB002846;HERB007114;HERB007023;HERB000323;HERB000638;HERB000892;HERB000921;HERB001355;HERB001393;HERB001705;HERB001779;HERB001876;HERB001985;HERB002000;HERB002119;HERB002362;HERB002614;HERB002983;HERB003063;HERB003091;HERB003174;HERB003435;HERB003494;HERB003618;HERB004693;HERB005131;HERB005249;HERB006191;HERB006329;HERB006633;HERB006827;HERB006926;HER…	Null;Rhizoma Polygoti;Radix Astragali;Caulis Millettiae;Lignum Dalbergiae odoriferae Rosewood;Radix Boehmeriae;Rhizoma Anemarrhee;Radix Isatidis seu Baphicacanthi;Radix Bupleuri;Herba Sedi sarmentosi;Robinia pseudoacacia;Exocarpium Benincasae;Tephrosia toxicaria;Apis mellifera ligustica;Radix Glycyrrhizae;flos puerariae lobatae;Rhizoma Dryopteris crassirhizomae;Glycyrrhiza glabra;Cortex erythrie;…	2.75	257.08	2543.7	0	POS	[M+H]+	level2	8.5933e+06
Glycitein	C16H12O5	40957-83-3	DXYUAIFZCFRPTH-UHFFFAOYSA-N	C14536	HMDB0005781	5317750	Phenylpropanoids and polyketides	Isoflavonoids	Isoflav-2-enes	HERB000853;HERB000881;HERB001023;HERB001175;HERB001211;HERB001448;HERB001876;HERB001915;HERB002206;HERB002926;HERB003359;HERB003482;HERB004064;HERB004551;HERB005289;HERB006146	Codonopsis tangshen;Radix Aconiti;Glycine max;Semen Sojae Praeparata;Radix Codonopsis pilosulae;Herba Clinopodii;flos puerariae lobatae;Fructus Lycii;Glycine max;Flos Trollii chinensis;Null;Null;Radix Aucklandiae;Codonopsis subglobosa;Codonopsis pilosula var. modesta [Syn. Codonopsis modesta ];Piptanthus nanus	2.75	285.075	2493.6	0.1	POS	[M+H]+	level2	3.84801e+07
5,7-dihydroxy-2-(4-hydroxyphenyl)-8-[3,4,5-trihydroxy-6-(hydroxymethyl)oxan-2-yl]-6-(3,4,5-trihydroxyoxan-2-yl)chromen-4-one	C26H28O14	73543-87-0	OVMFOVNOXASTPA-UHFFFAOYSA-N		HMDB0030803	13644660	Phenylpropanoids and polyketides	Flavonoids	Flavonoid glycosides	HERB002376;HERB006321;HERB001249;HERB001355;HERB001779;HERB002000;HERB002052;HERB002563;HERB004518;HERB004520;HERB005030;HERB005455;HERB005939;HERB006563;HERB006926;HERB006982;HERB006990;HERB007003	Null;Linum usitatissimum;Cortex Lycii Radicis;Exocarpium Benincasae;Radix Glycyrrhizae;Glycyrrhiza glabra;Ramulus Euonymi;Radix Scutellariae;Null;Herba Artemisiae Annuae;Rhizoma Acori Talarinowii;Rhizoma Arisaematis;Isodon lophanthoides var. gerardiana;Arisaema heterophyllum;Glycyrrhiza inflata;Radix Glycyrrhizae Praeparata;Radix Glycyrrhizae Preparata;Null	2.75	563.139	1281.6	0.1	NEG	[M-H]-	level2	1.89692e+07
6,8-Diprenylnaringenin	C25H28O5		HCNLDGTUMBOHKT-NRFANRHFSA-N							HERB004345;HERB006965	Humulus lupulus;Macaranga conifera	2.75	407.186	3144.2	0.2	NEG	[M-H]-	level2	2.58858e+08
Seconeokadsuranic acid A	C30H44O4		GXLUGCOZQDLXAJ-KEBDBYFISA-N							HERB000408;HERB006552	Fructus Schiandrae;Kadsura heteroclita [Syn. Uvaria heteroclita]	2.75	469.33	2643.2	0	POS	[M+H]+	level2	1.08792e+07
Ajugol	C15H24O9		VELYAQRXBJLJAK-XKKWFBPMSA-N							HERB004692;HERB005118;HERB006053;HERB006537;HERB004834;HERB004849;HERB005039;HERB006586	Herba Cistanches;Radix Rehmanniae Preparata;Lentinus edodes;Herba Leonuri;Folium Mori;fructus hippophae;Calyx Kaki;Herba Artemisiae Scopariae	2.75	371.13	702.9	0.2	POS	[M+Na]+	level2	2.77338e+07
Ursolic acid	C30H48O3	77-52-1	WCGUUGGRBIKTOS-GPOJBZKASA-N	C08988	HMDB0002395	64945	Lipids and lipid-like molecules	Prenol lipids	Triterpenoids	HERB002960;HERB000208;HERB002409;HERB004021;HERB005825;HERB003439;HERB001164;HERB006901;HERB003636	Craibiodendron yunnanese;Herba Hedyotis Diffusae;Fraxinus ornus;Fructus Chaenomelis;Cacumen Tamaricis;Flos Campsis;Fructus Zizyphi Jujubae;Herba Lycopi;Herba Verbae	2.74	455.352	3281	0.8	NEG	[M-H]-	level2	2.63331e+08
7,4'-Di-O-methylapigenin	C17H14O5	5128-44-9	LZERJKGWTQYMBB-UHFFFAOYSA-N	C10019	HMDB0132454	5281601	Phenylpropanoids and polyketides	Flavonoids	O-methylated flavonoids	HERB000777;HERB000884;HERB002052;HERB002563;HERB003917;HERB005724;HERB006245;HERB006489;HERB006470;HERB000338;HERB002962;HERB003282;HERB005825;HERB006633	Lignum Aquilariae Resitum;Herba andrographitis;Ramulus Euonymi;Radix Scutellariae;Rosmarinus officinalis;Aquilegia ecalcarata;Salvia staminea;Trocholejeunea sandvicensis;Chrysanthemum indicum;Herba Scutellariae barbatae;Flos Lonicerae;Null;Cacumen Tamaricis;Null	2.74	299.09	3031	0.9	POS	[M+H]+	level2	7.73119e+07
Glycyrrhizic_acid	C42H62O16	1405-86-3	LPLVUJXQOOQHMX-UHFFFAOYSA-N	C02284	HMDB0029843	3495	Lipids and lipid-like molecules	Prenol lipids	Terpene glycosides			2.74	821.396	2954.9	0.3	NEG	[M-H]-	level2	5.71785e+08
Oleanane -2H, +1O, 1COOH, O-HexA-HexA	C42H64O15	118536-86-0	BCNKILSUUHWRTG-UHFFFAOYSA-N		HMDB0038739	13457498	Lipids and lipid-like molecules	Prenol lipids	Terpene glycosides	HERB001355;HERB001779	Exocarpium Benincasae;Radix Glycyrrhizae	2.74	807.417	2930.6	0.5	NEG	[M-H]-	level2	9.57073e+07
7-hydroxy-8-(3-methylbut-2-enyl)chromen-2-one	C14H14O3	484-14-0	RAKJVIPCCGXHHS-UHFFFAOYSA-N	C18080	HMDB0034130	5320318	Phenylpropanoids and polyketides	Coumarins and derivatives	Hydroxycoumarins	HERB003636;HERB004479;HERB005178;HERB005366	Herba Verbae;Radix et Rhizoma Notopterygii;Polypodium niponicum;Phellodendron amurense var. wilsonii	2.74	231.101	2918.1	0.4	POS	[M+H]+	level2	7.97845e+07
Cyanidin	C15H11O6	13306-05-3	VEVZSMAEJFVWIL-UHFFFAOYSA-O	C05905	HMDB0002708	128861	Phenylpropanoids and polyketides	Flavonoids	Hydroxyflavonoids	HERB000075;HERB000829;HERB004534;HERB004569;HERB004673;HERB004849;HERB005940;HERB006019;HERB000453;HERB001193;HERB001719;HERB001754;HERB002209;HERB003439;HERB004060;HERB004692;HERB004822;HERB004832;HERB004948;HERB006471;HERB006571;HERB006632;HERB006811;HERB006891;HERB007208	Galipea officinalis;Clerodendron fragrans;Pericarpium Citri Reticulatae Viride;herba Dianthi;Null;fructus hippophae;Spica Prunellae;Rhizoma Cyperi;Flos Dolichoris;Radix Salviae liguliobae;Herba Speranskiae tuberculatae;Null;Semen Glycine Max;Flos Campsis;Caulis Aristolochiae seu Clematis;Herba Cistanches;Null;Fructus Mori;Null;Flos Chrysanthemi Indici;Null;Null;Flos Rosae chinensis;Spi gleditsiae…	2.74	285.04	2705.5	0.5	NEG	[M-2H]-	level2	1.85901e+07
Apigenin	C15H10O5	520-36-5	KZNIFHPLKGYRTM-UHFFFAOYSA-N	C01477	HMDB0002124	5280443	Phenylpropanoids and polyketides	Flavonoids	Flavones	HERB005468;HERB002052;HERB000066;HERB000189;HERB000221;HERB000233;HERB000312;HERB000323;HERB000338;HERB000387;HERB000411;HERB000453;HERB000508;HERB000553;HERB000614;HERB000706;HERB000770;HERB000842;HERB000884;HERB000994;HERB001076;HERB001104;HERB001120;HERB001165;HERB001175;HERB001193;HERB001211;HERB001249;HERB001252;HERB001407;HERB001448;HERB001496;HERB001523;HERB001556;HERB001572;HERB001610;HER…	Pleurospermum lindleyanum;Ramulus Euonymi;Folium Artemisiae Argyi;Ginkgo biloba;Herba Patriniae;Thymus serpyllum;Herba Lobeliae Chinensis;Radix Isatidis seu Baphicacanthi;Herba Scutellariae barbatae;Null;Chrysanthemum boreale;Flos Dolichoris;herba Menthae;Null;Cacumen et Folium Biotae;Radix Dichroae;Semen Plantaginis;Null;Herba andrographitis;Onosma hispida;Herba Cirsii Japonici;Bulbus Allii;Sela…	2.74	269.045	2664.1	0.4	NEG	[M-H]-	level2	1.78924e+07
Emodin	C15H10O5	518-82-1	RHMXXJGYXNZAPX-UHFFFAOYSA-N	C10343	HMDB0035214	3220	Benzenoids	Anthracenes	Anthraquinones	HERB005972;HERB000192;HERB000237;HERB000281;HERB000323;HERB000439;HERB000508;HERB000537;HERB000580;HERB000762;HERB000777;HERB000798;HERB000822;HERB000864;HERB000871;HERB000993;HERB001069;HERB001071;HERB001073;HERB001117;HERB001211;HERB001249;HERB001321;HERB001345;HERB001480;HERB001621;HERB001679;HERB001695;HERB001810;HERB001852;HERB001901;HERB002185;HERB002405;HERB002428;HERB002505;HERB002591;HER…	Ampelopsis grossedentata [Syn. Ampelopsis cantoniesis var. grossedentata ];Bulbus Lilii ;Radix Ampelopsis;Radix Pulsatillae;Radix Isatidis seu Baphicacanthi;Dioscorea hypoglauca [Syn. Dioscorea collettii var. hypoglauca];herba Menthae;Null;Fructus Xanthii sibirici;Epimedium koreanum;Lignum Aquilariae Resitum;Boehmeria platanifolia [Syn. Boehmeria tricuspis];Fructus Leonuri;Null;Vladimiria souliei…	2.74	269.045	2642.1	0.1	NEG	[M-H]-	level2	3.89526e+07
Calycosin	C16H12O5		ZZAJQOPSWWVMBI-UHFFFAOYSA-N	C01562	HMDB0249566		Phenylpropanoids and polyketides	Isoflavonoids	O-methylated isoflavonoids	HERB001705;HERB001779;HERB001938;HERB001990;HERB002040;HERB002119;HERB002309;HERB002376;HERB002560;HERB002678;HERB002714;HERB003213;HERB003908;HERB004857;HERB004864;HERB005569;HERB005698;HERB006146	Apis mellifera ligustica;Radix Glycyrrhizae;Flos Eriocauli;Erycibe expansa;Fructus Choerospondiatis;Cortex erythrie;Null;Null;Radix Astragali;Erythrina latissima;Caulis Millettiae;Millettia dielsiana;Astragalus mongholicus;Sophora moorcroftiana;Semen Astragali Complati;Null;Andira inermis;Piptanthus nanus	2.74	283.061	2495.2	0.5	NEG	[M-H]-	level2	9.29344e+06
3'-hydroxygenkwanin	C16H12O6	20243-59-8	RRRSSAVLTCVNIQ-UHFFFAOYSA-N		HMDB0037339	5318214	Phenylpropanoids and polyketides	Flavonoids	O-methylated flavonoids			2.74	301.07	1880.3	0.9	POS	[M+H]+	level2	1.57517e+08
Kaempferol-7-O-glucoside	C21H19O11		YPWHZCPMOQGCDQ-HMGRVEAOSA-N		HMDB0303599	10095180	Phenylpropanoids and polyketides	Flavonoids	Flavonoid glycosides	HERB000432;HERB000614;HERB002643;HERB003261;HERB005990;HERB006875;HERB002040;HERB002700;HERB004068;HERB005471;HERB005519;HERB006387;HERB006632;HERB004822;HERB005826	Semen Ricini;Cacumen et Folium Biotae;Polygonum chinense;Bletilla formosana;Opuntia dillenii;Crocus sativus;Fructus Choerospondiatis;Null;Herba Equiseti Hiemalis;Null;Semen Lepiddi seu Descurainiae;Flos Daturae;Null;Null;Stigma Croci	2.74	447.092	1879.2	0.4	NEG	[M]-	level2	7.36617e+08
quercetin-3-O-pentoside	C20H18O11		PZZRDJXEMZMZFD-UHFFFAOYSA-N		HMDB0252965	5878729	Phenylpropanoids and polyketides	Flavonoids	Flavonoid glycosides	HERB000881;HERB001211;HERB001299;HERB001617;HERB001619;HERB001901;HERB002002;HERB002185;HERB002405;HERB002416;HERB002629;HERB004042;HERB004783;HERB003192;HERB003361;HERB004829;HERB004864;HERB001806;HERB004883;HERB005259;HERB006741;HERB006798;HERB000430;HERB001824;HERB002051;HERB002505;HERB002915;HERB003218;HERB006971;HERB003872;HERB004853;HERB005977;HERB004822;HERB006811	Radix Aconiti;Radix Codonopsis pilosulae;Celastrus angulatus;Psidium guajava;Psidium guajava;Null;Null;Polygonum multiflorum;Rhizoma Polygoni cuspidati;Echinops grijsii;Foeniculum vulgare;Null;Radix Notoginseng;flos farfarae;Fructus Forsythiae;Herba Taxilli;Semen Astragali Complati;Radix Kansui;Radix Sophorae Tonkinensis;Lignum Pini Nodi;Herba Houttuyniae;Polygala tenuifolia;Ricinus communis;Sorb…	2.74	435.091	1794.1	0.2	POS	[M+H]+	level2	3.05426e+07
quercetin-3-O-beta-glucopyranoside	C21H20O12	482-35-9	OVSQVDMCBVZWGM-QSOFNFLRSA-N	C05623	HMDB0037362	5280804	Phenylpropanoids and polyketides	Flavonoids	Flavonoid glycosides			2.74	463.087	1572.4	0.7	NEG	[M-H]-	level2	2.43175e+07
Herbacetin	C15H10O7		ZDOTZEDNGNPOEW-UHFFFAOYSA-N	C02806	HMDB0303704		Phenylpropanoids and polyketides	Flavonoids	Flavones	HERB001165;HERB001394;HERB002369;HERB002993;HERB003623;HERB003658;HERB004068;HERB005609	Null;Radix Angelicae Pubescentis;Null;Null;herba meconpsis integrifoliae;Herba Ephedrae;Herba Equiseti Hiemalis;Null	2.74	303.049	1570.8	0.5	POS	[M+H]+	level2	9.5475e+06
5,7-dihydroxy-2-(4-hydroxyphenyl)-2,3-dihydrochromen-4-one	C15H12O5		FTVWIRXFELQLPI-UHFFFAOYSA-N		HMDB0242579		Phenylpropanoids and polyketides	Flavonoids	Flavans			2.74	273.075	1368.9	0.4	POS	[M+H]+	level2	5.1313e+07
Epicatechin	C15H14O6	490-46-0	PFTAWBLQPZVEMU-UKRRQHHQSA-N	C09727	HMDB0001871	72276	Phenylpropanoids and polyketides	Flavonoids	Flavans	HERB000237;HERB000497;HERB000594;HERB000806;HERB001034;HERB001165;HERB001409;HERB001583;HERB001924;HERB001981;HERB002062;HERB002191;HERB002563;HERB002591;HERB002937;HERB002941;HERB003348;HERB003549;HERB003573;HERB003715;HERB003924;HERB004021;HERB004107;HERB004849;HERB004948;HERB005335;HERB006891;HERB003731;HERB000161;HERB000186;HERB000189;HERB000612;HERB000632;HERB000822;HERB001069;HERB001125;HER…	Radix Ampelopsis;semen arecae;Fructus tsaoko;Semen Phaseoli;Null;Null;Cortex Eucommiae;Catechu;Ramulus Uncariae cum Uncis;Null;Ramulus Cinmomi;Folium Nelumbinis;Radix Scutellariae;Rhizoma Dioscoreae bulbiferae;Herba Glechomae Longitubae;Rhizoma Fagopyri Cymosi;Semen Litchi;herba pyrolae chinensis;Null;Fructus Hordei Germitus;Null;Fructus Chaenomelis;Null;fructus hippophae;Null;Semen Aesculi;Spi g…	2.74	291.085	694.8	0.7	POS	[M+H]+	level2	7.99031e+07
2-Ethyl-5-methylpyridine	C8H11N	18113-81-0	COHDGTRFTKHYSJ-UHFFFAOYSA-N		HMDB0040041	519519	Organoheterocyclic compounds	Pyridines and derivatives	Methylpyridines	HERB003730	Folium Rhododendri Daurici	2.74	122.096	651.3	0.8	POS	[M+H]+	level2	5.33942e+07
Acetophenone	C8H8O	98-86-2	KWOLFJPFCHCOCG-UHFFFAOYSA-N	C07113	HMDB0033910	7410	Organic oxygen compounds	Organooxygen compounds	Carbonyl compounds	HERB000090;HERB001309;HERB001714;HERB001726;HERB002168;HERB002345;HERB002993;HERB003658;HERB004042;HERB004734;HERB004783;HERB004973;HERB005287;HERB006258;HERB006280;HERB006575;HERB007040;HERB000415;HERB000638;HERB001210;HERB001622;HERB001876;HERB002062;HERB002563;HERB003431;HERB004029;HERB004068;HERB004191;HERB004694;HERB004834;HERB006045;HERB007208	Benzoinum;Flos Caryophylli;Elsholtzia bodinieri;Resina Liquidambaris;Null;Hericium erinaceus;Null;Herba Ephedrae;Null;Nux Prinsepiae;Radix Notoginseng;Rhizoma Belamcandae;Styrax;Radix Cynchi Paniculati;Radix Scrophulariae;Urtica dioica;Populus balsamifera;Null;Radix Bupleuri;Radix Angelicae sinensis;Radix Saposhnikoviae divaricatae;flos puerariae lobatae;Ramulus Cinmomi;Radix Scutellariae;Null;Se…	2.74	121.065	543.4	0	POS	[M+H]+	level2	5.82874e+07
brassinolide	C28H48O6		IXVMHGVQKLDRKH-KNBKMWSGSA-N							HERB004306;HERB006855	Brassica napus;Null	2.74	481.35	3384.6	0.6	POS	[M+H]+	level2	2.09894e+06
6,4'-Dimethoxyisoflavone-7-glucoside	C23H24O10		YLYJXNTZVUEFJZ-DODNOZFWSA-N									2.74	297.075	3193.4	0.5	POS		level2	4.60399e+07
Dehydrotumulosic acid	C31H48O4		LADJWZMBZBVBSB-YEXRKOARSA-N							HERB001749;HERB001305;HERB001750;HERB001765	Poria;Caulis Erycibes;Exodermis Poria;Poria	2.74	483.347	3146.9	0.4	NEG	[M-H]-	level2	3.34864e+08
(4S,5Z,6S)-4-(2-methoxy-2-oxoethyl)-5-[2-[(E)-3-phenylprop-2-enoyl]oxyethylidene]-6-[(2S,3R,4S,5S,6R)-3,4,5-trihydroxy-6-(hydroxymethyl)oxan-2-yl]oxy-4H-pyran-3-carboxylic acid	C14H25NO		MAGQQZHFHJDIRE-BNFZFUHLSA-N							HERB000472;HERB000638;HERB000881;HERB001211;HERB004042;HERB004783;HERB004834;HERB005900;HERB006006	Herba Polygoni Avicularis;Radix Bupleuri;Radix Aconiti;Radix Codonopsis pilosulae;Null;Radix Notoginseng;Folium Mori;Radix Pacis quinquefolii;Eupatorium glandulosum	2.74	224.2	3126.8	0.7	POS	[M+H]+	level2	1.60591e+09
Pygenic acid A b	C30H48O4		HFGSQOYIOKBQOW-RFMFWNHYSA-N							HERB000993;HERB001067;HERB001970;HERB002296;HERB003844;HERB004350;HERB004817;HERB006529;HERB007222;HERB001164;HERB001193;HERB001754;HERB002194;HERB002966;HERB003439;HERB004950;HERB005658;HERB001610;HERB003507;HERB001808;HERB000356;HERB000221;HERB000253;HERB002094;HERB002508;HERB002700;HERB003252;HERB003760;HERB004021;HERB005635	Rubus alceaefolius;Lagerstroemia speciosa;Ambrosia psilostachya var. coronopifolia;Chamaenerion angustifolium [Syn. Epilobium angustifolium ];Hymenoclea salsola;Folium Eriobotryae;Salvia trijuga;Dracocephalum kotschyi;Campsis grandiflora;Fructus Zizyphi Jujubae;Radix Salviae liguliobae;Null;Fructus Chebulae;Fructus Rosae laevigatae;Flos Campsis;Fructus Corni;Herba Potentillae Chinensis;Herba Pote…	2.74	471.347	3125.8	0.5	NEG	[M-H]-	level2	8.11421e+07
18 beta-Glycyrrhetintic Acid	C30H46O4		MPDGHEJMBKOTSU-YKLVYJNSSA-N							HERB002000;HERB001779;HERB000974;HERB001249;HERB001355;HERB001780;HERB001781;HERB001782;HERB002494;HERB002665;HERB006827;HERB006926;HERB006982;HERB006990;HERB007003	Glycyrrhiza glabra;Radix Glycyrrhizae;Glycyrrhiza aspera;Cortex Lycii Radicis;Exocarpium Benincasae;Null;Radix Glycyrrhizae uralensis;Null;Glycyrrhiza kansuensis;Herba Abri;Glycyrrhiza yunnanensis;Glycyrrhiza inflata;Radix Glycyrrhizae Praeparata;Radix Glycyrrhizae Preparata;Null	2.74	469.332	3115.1	0.7	NEG	[M-H]-	level2	2.92535e+07
Licochalcone A	C21H22O4		KAZSKMJFUPEHHW-DHZHZOJOSA-N							HERB001355;HERB001779;HERB001985;HERB002119;HERB002494;HERB002714;HERB006926	Exocarpium Benincasae;Radix Glycyrrhizae;Rhizoma Dryopteris crassirhizomae;Cortex erythrie;Glycyrrhiza kansuensis;Caulis Millettiae;Glycyrrhiza inflata	2.74	337.144	3043.2	0.4	NEG	[M-H]-	level2	7.73704e+08
Cotoin	C14H12O4		HNJZOHHIXSIJFG-UHFFFAOYSA-N							HERB001551	Garcinia virgata	2.74	245.08	3007	0.4	POS	[M+H]+	level2	8.15928e+07
Arnicolide D	C19H24O5		NZESEVTYUVXOTC-APDQSUQKSA-N							HERB001556	Herba Centipedae	2.74	355.152	2982.8	0.5	POS	[M+Na]+	level2	2.09776e+08
[2,3-dihydroxy-1-(7-methoxy-2-oxochromen-6-yl)-3-methylbutyl] (Z)-2-methylbut-2-enoate	C20H24O7		BAHUBXAYVOCLNA-WDZFZDKYSA-N							HERB001165;HERB001394;HERB002048	Null;Radix Angelicae Pubescentis;Coprinus atramentarius	2.74	377.158	2961.4	0.7	POS	[M+H]+	level2	4.13331e+07
Glycyrrhizic acid	C42H62O16		LPLVUJXQOOQHMX-QWBHMCJMSA-N							HERB001355;HERB001779;HERB006926;HERB002494;HERB000974;HERB001249;HERB001780;HERB001781;HERB001782;HERB002000;HERB004883;HERB006047;HERB006048;HERB006049;HERB001876;HERB003174;HERB005022;HERB000892;HERB006982;HERB006990;HERB007003	Exocarpium Benincasae;Radix Glycyrrhizae;Glycyrrhiza inflata;Glycyrrhiza kansuensis;Glycyrrhiza aspera;Cortex Lycii Radicis;Null;Radix Glycyrrhizae uralensis;Null;Glycyrrhiza glabra;Radix Sophorae Tonkinensis;Abrus precatorius;Null;Null;flos puerariae lobatae;Semen armeniacae amarum;Rhizoma Cimicifugae;Herba Sedi sarmentosi;Radix Glycyrrhizae Praeparata;Radix Glycyrrhizae Preparata;Null	2.74	821.395	2925.2	0.7	NEG	[M-H]-	level2	3.33574e+09
5,7-Dihydroxy-2,6,8-trimethylchromone	C12H12O4		ODNMTIVRLHXQTE-UHFFFAOYSA-N							HERB001009	Selaginella uncinata	2.74	219.065	2906.1	0.5	NEG	[M-H]-	level2	4.76714e+08
FA 18:1+3O	C18H34O5		MDIUMSLCYIJBQC-UHFFFAOYSA-N							HERB003068;HERB007208	Rostellularia procumbens [Syn. Justicia procumbens];Null	2.74	329.233	2871.4	0.2	NEG	[M-H]-	level2	6.64508e+08
Benzoylpaeoniflorin	C30H32O12		LATYEZNGPQKAIK-ZNHABTHLSA-N							HERB001508;HERB000216;HERB000246;HERB000267;HERB000498;HERB000584;HERB000800;HERB000850;HERB003232;HERB004013	Paeonia emodi;Null;Null;Radix Paeoniae Alba;Borneolum syntheticum;Rhizoma Atractylodis;Radix Paeoniae Rubra;Paeonia veitchii;fructus Capsici;Cortex Moutan	2.74	583.181	2713.7	0.6	NEG	[M-H]-	level2	1.58437e+07
Oroxylin A	C16H12O5		LKOJGSWUMISDOF-UHFFFAOYSA-N							HERB003288;HERB004029;HERB000777;HERB000863;HERB000884;HERB001198;HERB001285;HERB001804;HERB002052;HERB002257;HERB002543;HERB002563;HERB002566;HERB003316;HERB004030;HERB006920	radix tripterygii wilfordii;Semen Oroxyli;Lignum Aquilariae Resitum;Scutellaria hypericifolia;Herba andrographitis;Vitex rotundifolia [Syn. Vitex trifollia var. simplicifolia ];Scutellaria amoena;Scutellaria rehderiana;Ramulus Euonymi;Bupleurum scorzonerifolium;Null;Radix Scutellariae;Null;Scutellaria likiangensis;Oroxylum indicum;Scutellaria viscidula	2.74	283.06	2705.5	0.4	NEG	[M-H]-	level2	3.34618e+07
3,7-Dihydroxyflavone	C15H10O4		UWQJWDYDYIJWKY-UHFFFAOYSA-N									2.74	255.064	2313.9	0.7	POS	[M+H]+	level2	1.86301e+07
Albiflorin	C23H28O11		QQUHMASGPODSIW-RPLHGOISSA-N							HERB000216;HERB000246;HERB000267;HERB000268;HERB000498;HERB000584;HERB000800;HERB000801;HERB000802;HERB000850	Null;Null;Radix Paeoniae Alba;Null;Borneolum syntheticum;Rhizoma Atractylodis;Radix Paeoniae Rubra;Paeonia lactiflora wild;Null;Paeonia veitchii	2.74	525.16	2123.5	0.8	NEG	[M+FA]-	level2	2.67002e+07
5-O-Methylvisammioside	C22H28O10		QVGFPTYGKPLXPK-OOBAEQHESA-N							HERB001622;HERB002560;HERB001244;HERB003065	Radix Saposhnikoviae divaricatae;Radix Astragali;Herba Hyperici Japonici;Rosa sericea	2.74	497.165	2012.1	0.3	NEG	[M+FA]-	level2	6.05328e+08
Nodakenin	C20H24O9		HXCGUCZXPFBNRD-DNLMCPORSA-N							HERB000205;HERB000267;HERB000305;HERB000753;HERB001165;HERB001394;HERB001574;HERB003202;HERB003395;HERB003616;HERB003636;HERB004453;HERB004479;HERB005553;HERB007180;HERB000403;HERB001622;HERB000323;HERB000826;HERB005468;HERB006837;HERB006852	Peucedanum praeruptorum;Radix Paeoniae Alba;Radix Angelicae Dahuricae;Angelica gigas;Null;Radix Angelicae Pubescentis;Anthriscus sylvestris;Notopterygium forbesii [Syn. Notopterygium franchetii];Folium Polygoni Tinctorii;Herba Humuli Scandentis;Herba Verbae;radix Peucedani;Radix et Rhizoma Notopterygii;Null;Null;Radix Glehniae;Radix Saposhnikoviae divaricatae;Radix Isatidis seu Baphicacanthi;Ruta…	2.74	431.13	1896.7	0.5	POS	[M+Na]+	level2	4.13187e+07
Tyramine	C8H11NO	51-67-2	DZGWFCGJZKJUFP-UHFFFAOYSA-N	C00483	HMDB0000306	5610	Alkaloids	Tyrosine alkaloids	Phenylethylamines	HERB000085;HERB000237;HERB000259;HERB001503;HERB001873;HERB002655;HERB002833;HERB003053;HERB003528;HERB003549;HERB003559;HERB003711;HERB003715;HERB003802;HERB003803;HERB004402;HERB004457;HERB004948;HERB005162;HERB006122;HERB006387;HERB006460;HERB006500	Lophophora williamsii;Radix Ampelopsis;Null;Lolium multiflorum;Allium victorialis;Herba Capsellae;Glycine max;folium citri tangerie;Aloe;herba pyrolae chinensis;Viscum album;Claviceps purpurea;Fructus Hordei Germitus;Datura innoxia;Datura innoxia;pollen typhae;Radix Moghaniae Philippinensis;Null;Null;Herba Cirsii;Flos Daturae;Tephrosia noctiflora;Lamium barbatum	2.74	120.081	327.8		POS	[M-H2O+H]+;[M-H2O+H]+	level2	4.06352e+07
Choline	C5H14NO	62-49-7	OEYIOHPDSNJKLS-UHFFFAOYSA-N	C00114	HMDB0000097	305	/	/	/	HERB000162;HERB000182;HERB000259;HERB000286;HERB000330;HERB000767;HERB000770;HERB000879;HERB000881;HERB000887;HERB001210;HERB001211;HERB001305;HERB001428;HERB001582;HERB001749;HERB001981;HERB002040;HERB002209;HERB002243;HERB002365;HERB002376;HERB002505;HERB002560;HERB002655;HERB002665;HERB002893;HERB003053;HERB003192;HERB003359;HERB003395;HERB003444;HERB003616;HERB003715;HERB003716;HERB003979;HER…	Radix Stemoe;Rhizoma Typhonii;Null;Null;Rhizoma Pinelliae;Herba Plantaginis;Semen Plantaginis;Null;Radix Aconiti;Radix chuanxiong；Rhizoma Chuanxiong;Radix Angelicae sinensis;Radix Codonopsis pilosulae;Caulis Erycibes;Dens Draconis Preparata;Hedyotis auricularia;Poria;Null;Fructus Choerospondiatis;Semen Glycine Max;Nigella damascena;Herba Saxifragae;Null;Artemisia scoparia [Syn. Artemisia capillar…	2.74	104.107	126.5	0.5	POS	[M]+	level2	4.30119e+07
Gallic_acid	C7H6O5	149-91-7	LNTHITQWFMADLM-UHFFFAOYSA-N	C01424	HMDB0005807	370	Benzenoids	Benzene and substituted derivatives	Benzoic acids and derivatives			2.73	169.014	3514.1	1.1	NEG	[M-H]-	level2	1.63424e+07
13-HOTrE	C18H30O3		KLLGGGQNRTVBSU-JDTPQGGVSA-N		HMDB0010203	10469728	Lipids and lipid-like molecules	Fatty Acyls	Lineolic acids and derivatives	HERB002036	Potamogeton lucens	2.73	293.212	3189.7	1.4	NEG	[M-H]1-	level2	1.26047e+08
pomiferin	C25H24O6		GHCZYXUOYFOXIP-UHFFFAOYSA-N	C10519	HMDB0256696		Phenylpropanoids and polyketides	Isoflavonoids	Isoflavans			2.73	419.15	3138.9	0.9	NEG	[M-H]-	level2	8.7942e+07
(+)Catechin	C15H14O6	154-23-4	PFTAWBLQPZVEMU-DZGCQCFKSA-N	C06562	HMDB0002780	9064	Phenylpropanoids and polyketides	Flavonoids	Flavans			2.73	313.07	3134.7	1.4	POS	[M+Na]+	level2	9.6122e+07
Methyl hexadecanoate	C17H34O2	112-39-0	FLIACVVOZYBSBS-UHFFFAOYSA-N	C16995	HMDB0061859	8181	Lipids and lipid-like molecules	Fatty Acyls	Fatty acid esters	HERB003565;HERB004822;HERB000231;HERB002785;HERB003455;HERB003608;HERB003851;HERB006844;HERB000767;HERB000881;HERB000887;HERB001211;HERB001378;HERB001787;HERB002820;HERB004005;HERB004042;HERB004242;HERB004518;HERB004783;HERB005017;HERB005742;HERB001022;HERB003678;HERB004513;HERB005338;HERB005444;HERB005808;HERB003979;HERB000253;HERB005825;HERB006686	Tylophora ovata;Null;Michelia alba;Nerium indicum;Cynoglossum zeylanicum;Astilbe chinensis;Flos Mume;Gmelina arborea;Herba Plantaginis;Radix Aconiti;Radix chuanxiong；Rhizoma Chuanxiong;Radix Codonopsis pilosulae;Fructus Amomi Rotundus;Rhizoma Zingiberis;Thalictrum acutifolium;Casearia membranacea;Null;Fructus Ligustri lucidi;Null;Radix Notoginseng;Rhizoma Zingiberis Recens;Fructus Mume;Gerbera an…	2.73	315.253	3123.1	0.9	NEG	[M+HCOO]-	level2	7.42104e+07
13-OxoODE	C18H30O3		JHXAZBBVQSRKJR-BSZOFBHHSA-N	C14765	HMDB0004668	6446027	Lipids and lipid-like molecules	Fatty Acyls	Lineolic acids and derivatives			2.73	293.212	3120.4	1.4	NEG	[M-H]-	level2	2.20577e+08
Biochanin A	C16H12O5	491-80-5	WUADCCWRTIWANL-UHFFFAOYSA-N	C00814	HMDB0002338	5280373	Phenylpropanoids and polyketides	Isoflavonoids	O-methylated isoflavonoids	HERB000649;HERB001023;HERB001269;HERB001705;HERB002119;HERB002258;HERB002614;HERB002714;HERB003912;HERB004387;HERB006923;HERB002846;HERB001891;HERB005509;HERB001175;HERB001876;HERB002376	Dalbergia volubilis;Glycine max;Trifolium subterraneum;Apis mellifera ligustica;Cortex erythrie;Trifolium pratense;Cicer arietinum;Caulis Millettiae;Myristica malabarica;Fructus Psoraleae Corylifoliae;Cotoneaster pannosus;Lignum Dalbergiae odoriferae Rosewood;Null;Herba Acalyphae;Semen Sojae Praeparata;flos puerariae lobatae;Null	2.73	283.06	2997.8	1	NEG	[M-H]-	level2	2.29029e+07
Liquiritigenin	C15H12O4	578-86-9	FURUXTVZLHCCNA-AWEZNQCLSA-N	C09762	HMDB0029519	114829	Phenylpropanoids and polyketides	Flavonoids	Flavans	HERB001705;HERB000323;HERB000892;HERB001779;HERB001876;HERB002309;HERB002534;HERB002846;HERB003504;HERB004783;HERB006633;HERB000762;HERB000921;HERB001355;HERB002000;HERB002614;HERB002714;HERB002850;HERB002970;HERB003535;HERB003803;HERB005249;HERB006280;HERB006926;HERB006990	Apis mellifera ligustica;Radix Isatidis seu Baphicacanthi;Herba Sedi sarmentosi;Radix Glycyrrhizae;flos puerariae lobatae;Null;Rhizoma Polygoti;Lignum Dalbergiae odoriferae Rosewood;Radix Rhapontici;Radix Notoginseng;Null;Epimedium koreanum;Robinia pseudoacacia;Exocarpium Benincasae;Glycyrrhiza glabra;Cicer arietinum;Caulis Millettiae;Dalbergia odorifera;Null;Fructus Liquidambaris;Datura innoxia;…	2.73	255.065	2833.6	0.8	NEG	[M-H]-	level2	1.14485e+08
Isopimpinellin	C13H10O5	482-27-9	DFMAXQKDIGCMTL-UHFFFAOYSA-N	C02162	HMDB0034312	68079	Phenylpropanoids and polyketides	Coumarins and derivatives	Furanocoumarins	HERB000305;HERB000826;HERB001165;HERB001394;HERB001622;HERB001642;HERB003056;HERB003269;HERB003384;HERB003452;HERB003641;HERB003979;HERB004013;HERB004193;HERB004453;HERB004479;HERB004725;HERB004971;HERB005030;HERB005085;HERB005471;HERB006667;HERB007034;HERB007180	Radix Angelicae Dahuricae;Ruta graveolens;Null;Radix Angelicae Pubescentis;Radix Saposhnikoviae divaricatae;Toddalia asiatica;Citrus medica;Stellera chamaejasme;Radix Zanthoxyli;Dysosma pleiantha [Syn. Podophyllum pleianthum];Herba Portulacae;Changium smyrnioides;Cortex Moutan;Null;radix Peucedani;Radix et Rhizoma Notopterygii;Heracleum lanatum;Fructus Cnidii;Rhizoma Acori Talarinowii;Null;Null;H…	2.73	247.059	2802.1	1.3	POS	[M+H]+	level2	3.36982e+08
4-methoxy-7H-furo[3,2-g]chromen-7-one	C12H8O4	484-20-8	BGEBZHIAGXMEMV-UHFFFAOYSA-N	C01557	HMDB0030637	2355	Phenylpropanoids and polyketides	Coumarins and derivatives	Furanocoumarins			2.73	217.049	2607.3	1.1	POS	[M+H]+	level2	8.59519e+08
(-)-Podophyllotoxin	C22H22O8		YJGVMLPVUAXIQN-UHFFFAOYSA-N		HMDB0246672		Lignans, neolignans and related compounds	Lignan lactones	Podophyllotoxins			2.73	459.129	2531.4	0.9	NEG	[M+HCOO]-	level2	7.91458e+06
Delphinidin	C15H11O7	13270-61-6	JKHRCGUTYDNCLE-UHFFFAOYSA-O	C05908	HMDB0003074	128853	Phenylpropanoids and polyketides	Flavonoids	Hydroxyflavonoids	HERB000550;HERB001718;HERB001719;HERB002209;HERB002700;HERB003039;HERB003658;HERB003715;HERB004424;HERB004534;HERB004569;HERB004673;HERB004849;HERB005404;HERB005940;HERB006019	Limonium gmelinii;Impatiens balsamina;Herba Speranskiae tuberculatae;Semen Glycine Max;Null;Herba Cichorii;Herba Ephedrae;Fructus Hordei Germitus;Syzygium jambos;Pericarpium Citri Reticulatae Viride;herba Dianthi;Null;fructus hippophae;Podophyllum emodii;Spica Prunellae;Rhizoma Cyperi	2.73	301.035	2467.4	0.5	NEG	[M-2H]-	level2	1.6971e+07
Genkwanin	C16H12O5		JPMYFOBNRRGFNO-UHFFFAOYSA-N	C10046	HMDB0252684	5281617	Phenylpropanoids and polyketides	Flavonoids	O-methylated flavonoids	HERB006470;HERB000253;HERB000508;HERB000910;HERB001032;HERB001407;HERB002000;HERB002002;HERB002658;HERB002870;HERB002991;HERB003282;HERB003658;HERB003917;HERB004546;HERB004757;HERB004950;HERB004973;HERB005039;HERB005132;HERB005412;HERB005915;HERB006537;HERB006586;HERB006587;HERB006632;HERB006655;HERB006718;HERB006773;HERB006881	Chrysanthemum indicum;Aquilaria sinensis;herba Menthae;Phlomis pungens;Null;Lamiophlomis rotata [Syn. Phlomis rotata ];Glycyrrhiza glabra;Null;Larrea divaricata;Salvia glutinosa;Null;Null;Herba Ephedrae;Rosmarinus officinalis;Herba Swertiae;Larrea tridentata;Fructus Corni;Rhizoma Belamcandae;Calyx Kaki;Null;Semen Persicae;Leonurus sibiricus;Herba Leonuri;Herba Artemisiae Scopariae;Artemisia capil…	2.73	283.061	2356.7	1.4	NEG	[M-H]-	level2	1.32426e+07
8-(2,3-dihydroxy-3-methylbutyl)-7-methoxychromen-2-one	C15H18O5		KGGUASRIGLRPAX-UHFFFAOYSA-N		HMDB0254461	5070783	Phenylpropanoids and polyketides	Coumarins and derivatives		HERB001165;HERB001394;HERB003010;HERB004971;HERB006173	Null;Radix Angelicae Pubescentis;Murraya paniculata [Syn. Chalcas paniculata];Fructus Cnidii;Murraya paniculata var. exotica	2.73	261.111	2261.3	0.6	POS	[M-H2O+H]+	level2	1.14515e+09
6-[(2S,3R,4S,5S,6R)-4,5-dihydroxy-6-(hydroxymethyl)-3-[(2S,3R,4R,5R,6S)-3,4,5-trihydroxy-6-methyloxan-2-yl]oxyoxan-2-yl]-5,7-dihydroxy-2-(4-hydroxyphenyl)chromen-4-one	C27H30O14		BGPMMCPSTAYIEL-UTKQBPCESA-N		HMDB0304560	23844078	Phenylpropanoids and polyketides	Flavonoids	Flavonoid glycosides	HERB004668;HERB005383	Tripterospermum japonicum;Tripterospermum taiwanense	2.73	577.155	1606	1.3	NEG	[M-H]-	level2	6.68612e+07
Daidzin	C21H20O9	552-66-9	KYQZWONCHDNPDP-QNDFHXLGSA-N	C10216	HMDB0033991	107971	Phenylpropanoids and polyketides	Isoflavonoids	Isoflavonoid O-glycosides	HERB000849;HERB000872;HERB001023;HERB001175;HERB001382;HERB001394;HERB001568;HERB001683;HERB001785;HERB001874;HERB001875;HERB001876;HERB001883;HERB001891;HERB002209;HERB002493;HERB004779;HERB005103;HERB005658	Bulbus Fritillariae Cirrhosae;Radix Cyathulae;Glycine max;Semen Sojae Praeparata;Glycine max;Radix Angelicae Pubescentis;Pueraria omeiensis;Pueraria lobata var. thomsonii;Pueraria thomsonii;Radix Puerariae;Null;flos puerariae lobatae;Null;Null;Semen Glycine Max;Null;Pueraria phaseoloides;Pueraria edulis;Herba Potentillae Chinensis	2.73	417.117	1324.6	0.7	POS	[M+H]+	level2	1.20376e+07
7-Hydroxycoumarin	C9H6O3	93-35-6	ORHBXUUXSCNDEV-UHFFFAOYSA-N	C09315	HMDB0029865	5281426	Phenylpropanoids and polyketides	Coumarins and derivatives	Hydroxycoumarins	HERB001410;HERB003160;HERB004832;HERB004834;HERB000066;HERB000305;HERB000387;HERB000570;HERB000706;HERB001254;HERB001394;HERB001409;HERB001852;HERB001981;HERB002424;HERB002428;HERB002970;HERB002976;HERB003028;HERB003282;HERB003730;HERB003924;HERB004453;HERB004479;HERB004822;HERB005940;HERB006121;HERB006773;HERB006784;HERB006811;HERB007180;HERB000267;HERB000631;HERB000697;HERB000753;HERB000826;HER…	Null;Fagopyrum tataricum;Fructus Mori;Folium Mori;Folium Artemisiae Argyi;Radix Angelicae Dahuricae;Null;Null;Radix Dichroae;Herba Euphorbiae humifusae;Radix Angelicae Pubescentis;Cortex Eucommiae;Null;Null;Pericarpium Zanthoxyli;Exocarpium Citri grandis;Null;Radix Euphorbiae Pekinensis;Null;Null;Folium Rhododendri Daurici;Null;radix Peucedani;Radix et Rhizoma Notopterygii;Null;Spica Prunellae;fr…	2.73	163.039	1121.7	0.9	POS	[M+H]+	level2	7.68495e+07
Maltol	C6H6O3	118-71-8	XPCTZQVDEJYUGT-UHFFFAOYSA-N	C11918	HMDB0030776	8369	Organoheterocyclic compounds	Pyrans	Pyranones and derivatives	HERB002007;HERB000806;HERB000912;HERB002617;HERB002918;HERB003039;HERB003436;HERB005548;HERB007061;HERB007215;HERB001942;HERB002319;HERB002473;HERB003431;HERB003679;HERB004569;HERB004883;HERB006633	Rubia wallichiana;Semen Phaseoli;Sagittaria sagittifolia;Null;Macrothelypteris oligophlebia;Herba Cichorii;Polyalthia nemoralis;Rhizoma Bolbostemmae;Null;Pterocarpus indicus;Rhizoma Dryriae;Radix Ginseng Rubra;fructus Sophorae;Null;Semen Strychni;herba Dianthi;Radix Sophorae Tonkinensis;Null	2.73	127.039	1015.7	1.3	POS	[M+H]+	level2	6.5196e+07
7-Methoxycoumarin	C10H8O3	531-59-9	LIIALPBMIOVAHH-UHFFFAOYSA-N	C09268	HMDB0029758	10748	Phenylpropanoids and polyketides	Coumarins and derivatives		HERB001929;HERB005833;HERB006743;HERB000066;HERB000387;HERB000638;HERB001734;HERB001876;HERB002424;HERB006586;HERB000030;HERB000523;HERB004217;HERB004717;HERB006315;HERB006756;HERB007064	Ancistrocladus korupensis;Rabdosia serra;Syringa pinnafolia;Folium Artemisiae Argyi;Null;Radix Bupleuri;Fructus Citri sarcodactylis;flos puerariae lobatae;Pericarpium Zanthoxyli;Herba Artemisiae Scopariae;Eupatorium ayapana;Descurainia sophia;Null;Stephania hernandifolia;Artemisia lactiflora;Ruta pinnata;Hydrangea chinensis	2.73	177.054	845.9	1	POS	[M+H]+	level2	8.96912e+08
(+)-Epicatechin	C15H14O6	35323-91-2	PFTAWBLQPZVEMU-ZFWWWQNUSA-N	C09728	HMDB0037954	182232	Phenylpropanoids and polyketides	Flavonoids	Flavans	HERB000237;HERB000497;HERB000594;HERB000806;HERB001034;HERB001165;HERB001409;HERB001583;HERB001924;HERB001981;HERB002062;HERB002191;HERB002563;HERB002591;HERB002937;HERB002941;HERB003348;HERB003549;HERB003573;HERB003715;HERB003924;HERB004021;HERB004107;HERB004849;HERB004948;HERB005335;HERB006891;HERB003731;HERB000161;HERB000186;HERB000189;HERB000612;HERB000632;HERB000822;HERB001069;HERB001125;HER…	Radix Ampelopsis;semen arecae;Fructus tsaoko;Semen Phaseoli;Null;Null;Cortex Eucommiae;Catechu;Ramulus Uncariae cum Uncis;Null;Ramulus Cinmomi;Folium Nelumbinis;Radix Scutellariae;Rhizoma Dioscoreae bulbiferae;Herba Glechomae Longitubae;Rhizoma Fagopyri Cymosi;Semen Litchi;herba pyrolae chinensis;Null;Fructus Hordei Germitus;Null;Fructus Chaenomelis;Null;fructus hippophae;Null;Semen Aesculi;Spi g…	2.73	289.071	720.9	0.8	NEG	[M-H]-	level2	2.87692e+08
Daphylloside	C19H26O12		YSOBQIMODQOGKQ-HOZAMIDDSA-N									2.73	469.131	741.3	1.2	POS	[M+Na]+	level2	3.04237e+07
Isorhapontigenin	C15H14O4		ANNNBEZJTNCXHY-NSCUHMNNSA-N							HERB000925;HERB003754;HERB006178	Aiphanes aculeata;Caragana tibetica;Gnetum parvifolium [Syn. Gnetum indicum ]	2.73	259.096	3206.8	0.1	POS	[M+H]+	level2	7.49703e+07
[(3aS,4S,5S,6E,10E,11aR)-6-formyl-5-methoxy-10-methyl-3-methylidene-2-oxo-3a,4,5,8,9,11a-hexahydrocyclodeca[b]furan-4-yl] 2-methylpropanoate	C20H26O6		SKCDPGIEMVQDCR-QZSWEDNISA-N							HERB001991	Acanthospermum glabratum	2.73	385.163	3190.8	0.8	POS	[M+Na]+	level2	4.07053e+07
Magnolin	C23H28O7		MFIHSKBTNZNJIK-RZTYQLBFSA-N							HERB002339;HERB005638;HERB006228	Magnolia officinalis;Magnolia biondii [Syn. Magnolia fargesii];Null	2.73	439.173	3163.9	1	POS	[M+Na]+	level2	1.31687e+08
FA 18:2+1O	C18H32O3		NPDSHTNEKLQQIJ-UHFFFAOYSA-N							HERB003371;HERB002560	Hernandia sonora [Syn. Hernandia ovigera ];Radix Astragali	2.73	295.227	3160.3	1	NEG	[M-H]-	level2	8.83956e+08
Icaritin	C21H20O6		TUUXBSASAQJECY-UHFFFAOYSA-N							HERB000762;HERB000856;HERB000980;HERB004469;HERB004708;HERB005625;HERB005749;HERB006633;HERB007023;HERB007079;HERB007036	Epimedium koreanum;Epimedium davidii;Epimedium acuminatum;Semen Pharbitidis;Epimedium pubescens;Epimedium wanshanense;Epimedium wushanense;Null;Rhizoma Anemarrhee;Herba Sarcatidrae;Radix Polygoni Multiflori Preparata	2.73	367.118	3109.8	1.2	NEG	[M-H]-	level2	2.09095e+07
3-[3-[(2E)-3,7-dimethylocta-2,6-dienyl]-4-hydroxyphenyl]-7-hydroxychromen-4-one	C25H26O4		ZBHUUXLHDOUMKM-REZTVBANSA-N							HERB004387	Fructus Psoraleae Corylifoliae	2.73	389.175	3104.5	1.2	NEG	[M-H]-	level2	1.95266e+07
Chalcone base + 3O, 1MeO, 1Prenyl	C21H22O5		RDYZHQQZLIBKBP-UHFFFAOYSA-N							HERB002000	Glycyrrhiza glabra	2.73	353.139	3067.3	0.1	NEG	[M-H]-	level2	3.71457e+07
Isoflavone base + 3O, 1Prenyl	C20H18O5		KIMDVVKVNNSHGZ-UHFFFAOYSA-N							HERB000303;HERB000615;HERB000937;HERB001903;HERB001990;HERB002000;HERB003164;HERB004490;HERB004883	Lupinus albus;Thuja orientalis;Erythrina variegata [Syn. Erythrina indica ];Cudrania cochinchinensis;Erycibe expansa;Glycyrrhiza glabra;Radix Sophorae flavescentis;Erythrina arborescens;Radix Sophorae Tonkinensis	2.73	337.108	3053.9	0.5	NEG	[M-H]-	level2	3.03629e+08
Phytolaccagenin	C31H48O7		CYJWWQALTIKOAG-FLORRLIPSA-N							HERB003872;HERB004957	Phytolacca americana [Syn. Phytolacca decandra ];Radix Phytolaccae	2.73	531.332	3048.5	1.1	NEG	[M-H]-	level2	3.88936e+07
Pygenic acid B a	C30H48O5		JXSVIVRDWWRQRT-UMCOSQRYSA-N							HERB006012;HERB003252;HERB001152;HERB004470;HERB004663;HERB002960;HERB003636;HERB005672;HERB000312;HERB000373;HERB000498;HERB001067;HERB001757;HERB001901;HERB002100;HERB002126;HERB002713;HERB003616;HERB003707;HERB003760;HERB004407;HERB004453;HERB005112;HERB005658	Isodon amethystoides;Isodon japonica var. glaucocalyx;Rabdosia macrophylla;Lythrum salicaria;Lythrum anceps;Craibiodendron yunnanese;Herba Verbae;Rabdosia excisa;Herba Lobeliae Chinensis;Rhizoma Menispermi;Borneolum syntheticum;Lagerstroemia speciosa;Rhizoma Aconiti Lateralis;Null;Ervatamia hainanensis;Sargassum;herba centellae;Herba Humuli Scandentis;Fructus cannabis;Ilex pubescens;Fructus Syzyg…	2.73	487.342	3024.6	1.4	NEG	[M-H]-	level2	2.58779e+07
Madecassic acid	C30H48O6		PRAUVHZJPXOEIF-AOLYGAPISA-N							HERB002713;HERB002126;HERB002191	herba centellae;Sargassum;Folium Nelumbinis	2.73	503.337	3008.6	1.2	NEG	[M-H]-	level2	1.06844e+08
heraclenin	C16H14O5		CTJZWFCPUDPLME-LLVKDONJSA-N							HERB000833;HERB001680;HERB000108;HERB000374;HERB001906;HERB002016;HERB002600;HERB005144;HERB005678;HERB006598;HERB000305;HERB007034	Orixa japonica;Angelica furcijuga;Oppopanax chironium;Angelica ursina;Poncirus trifoliata;Skimmia laureola;Heracleum canescens;Prangos pabularia;Cydonia oblonga;Murraya koenigii;Radix Angelicae Dahuricae;Fructus Aurantii Immaturus	2.73	287.09	2956	1.1	POS	[M+H]+	level2	3.97946e+07
Isoliquiritin	C21H22O9		YNWXJFQOCHMPCK-LXGDFETPSA-N							HERB000081;HERB000892;HERB000921;HERB000974;HERB001249;HERB001355;HERB001779;HERB002000;HERB002494;HERB002614;HERB002983;HERB003063;HERB003435;HERB003618;HERB006827;HERB006925;HERB006926;HERB006990;HERB002534	Aralia subcapitata;Herba Sedi sarmentosi;Robinia pseudoacacia;Glycyrrhiza aspera;Cortex Lycii Radicis;Exocarpium Benincasae;Radix Glycyrrhizae;Glycyrrhiza glabra;Glycyrrhiza kansuensis;Cicer arietinum;Herba Schizonepetae;Dalbergia sericea;Sophora tomentosa;Semen Phaseoli Radiati;Glycyrrhiza yunnanensis;Null;Glycyrrhiza inflata;Radix Glycyrrhizae Preparata;Rhizoma Polygoti	2.73	419.132	2338.6	1.1	POS	[M+H]+	level2	4.10323e+08
3,5-Dicaffeoylquinic acid	C25H24O12		KRZBCHWVBQOTNZ-RDJMKVHDSA-N							HERB000580;HERB001556;HERB002713;HERB003031;HERB003137;HERB007046;HERB003039;HERB005483;HERB006470;HERB001305;HERB002309;HERB002962;HERB005927;HERB000244;HERB005485	Fructus Xanthii sibirici;Herba Centipedae;herba centellae;Flos Chrysanthemi;Null;Fructus Gardeniae;Herba Cichorii;Eupatorium rebaudianum;Chrysanthemum indicum;Caulis Erycibes;Null;Flos Lonicerae;Lonicera similis;Imperata cylindrica var. major;Concretio Silicea Bambusae	2.73	515.118	1890.1	1.1	NEG	[M-H]-	level2	6.57772e+07
Aloenin	C19H22O10		KFJNVVJUICKJEQ-LQDZTQBFSA-N							HERB003528;HERB002962	Aloe;Flos Lonicerae	2.73	433.111	1523.9	1.3	POS	[M+Na]+	level2	1.38775e+07
Flavanone base + 2O	C15H12O4		URFCJEUYXNAHFI-UHFFFAOYSA-N									2.73	255.065	1467.7	1.1	NEG	[M-H]-	level2	6.54692e+07
Pinoresinol diglucoside	C32H42O16		ZJSJQWDXAYNLNS-FUPWJLLWSA-N							HERB001410;HERB006387;HERB000940;HERB001171;HERB001409;HERB004620;HERB004680;HERB006192;HERB006564;HERB006913;HERB004692;HERB005638	Null;Flos Daturae;Acanthopanax senticosus [Syn. Eleutherococcus senticosus ];Null;Cortex Eucommiae;Fraxinus japonica;Null;Valeriana officinalis;Tsuga heterophylla;Araucaria angustifolia;Herba Cistanches;Magnolia biondii [Syn. Magnolia fargesii]	2.73	681.239	1284.4	1.1	NEG	[M-H]-	level2	8.30544e+07
4-Methyl-6,7-dihydroxycoumarin	C10H8O4		KVOJTUXGYQVLAJ-UHFFFAOYSA-N							HERB003953;HERB004523;HERB004719	Null;Zanthoxylum schinifolium;Resi oliani	2.73	193.049	1204.6	1	POS	[M+H]+	level2	1.35422e+08
Paeoniflorin	C23H28O11		YKRGDOXKVOZESV-WRJNSLSBSA-N							HERB001508;HERB000216;HERB000246;HERB000267;HERB000268;HERB000498;HERB000584;HERB000601;HERB000800;HERB000801;HERB000802;HERB000850;HERB001289;HERB002148;HERB003027;HERB003232;HERB003416;HERB003777;HERB004013;HERB005022;HERB006434	Paeonia emodi;Null;Null;Radix Paeoniae Alba;Null;Borneolum syntheticum;Rhizoma Atractylodis;Paeonia obovata;Radix Paeoniae Rubra;Paeonia lactiflora wild;Null;Paeonia veitchii;Paeonia delavayi;Radix Paeoniae Alba;Semen Citri Reticulatae;fructus Capsici;Lignum Paeoniae Rubra;Null;Cortex Moutan;Rhizoma Cimicifugae;Paeonia officinalis	2.73	479.155	1162	1.2	NEG	[M-H]-	level2	1.6871e+08
(2R,3S,4S,5R,6R)-5-[(2S,3R,4R)-3,4-dihydroxy-4-(hydroxymethyl)oxolan-2-yl]oxy-2-(hydroxymethyl)-6-(2-phenylethoxy)oxane-3,4-diol	C19H28O10		UWKRNCNWJVCHGZ-DERWZFJFSA-N									2.73	461.166	1059.1	0.6	NEG	[M+FA-H]-	level2	2.82239e+07
Gentiopicrin	C16H20O9		DUAGQYUORDTXOR-GPQRQXLASA-N							HERB003479;HERB002904;HERB003478;HERB003636;HERB004507;HERB005469;HERB000355;HERB000549;HERB000857;HERB000963;HERB000969;HERB000970;HERB000998;HERB001112;HERB001170;HERB001183;HERB001288;HERB001327;HERB002063;HERB002280;HERB002333;HERB002544;HERB002565;HERB003482;HERB003641;HERB003657;HERB003739;HERB003832;HERB004764;HERB005543;HERB005865;HERB005969;HERB005987;HERB006936;HERB006954;HERB007172	Radix Gentianae;Null;Null;Herba Verbae;Radix Gentiae macrophyllae;Gentiana tianschanica;Swertia franchetiana;Gentiana burseri;Swertia davidii;Gentiana scabra var. buesgeri;Swertia fasciculata;Gentiana crassicaulis;Gentiana robusta;Gentiana dahurica;Swertia macrosperma;Swertia punicea var. lutescens;Gentiana rigescens;Gentiana manshurica;Swertia kouitchensis;Gentiana rhodantha;Swertia erythrostict…	2.73	355.103	963.1	0.9	NEG	[M-H]-	level2	3.38621e+08
[(2S,3S,4R,5R)-4-hydroxy-2,5-bis(hydroxymethyl)-2-[(2R,3R,4S,5S,6R)-3,4,5-trihydroxy-6-(hydroxymethyl)oxan-2-yl]oxyoxolan-3-yl] (E)-3-(4-hydroxy-3-methoxyphenyl)prop-2-enoate	C22H30O14		ZPEADZHVGOCGKH-YQTDNFGYSA-N									2.73	541.151	837.8	1.1	POS	[M+Na]+	level2	5.38925e+07
Skimmin	C15H16O8		VPAOSFFTKWUGAD-TVKJYDDYSA-N							HERB000266;HERB000286;HERB000323;HERB000403;HERB000697;HERB000826;HERB000833;HERB000846;HERB000958;HERB001643;HERB001904;HERB002016;HERB002425;HERB003010;HERB004055;HERB004834;HERB006059;HERB006636;HERB007131;HERB004453	Dictamnus albus;Null;Radix Isatidis seu Baphicacanthi;Radix Glehniae;Saussurea superba [Syn. Saussurea hieracioides ];Ruta graveolens;Orixa japonica;Zanthoxylum ailanthoides;Saussurea tridactyla var. maidugonla;Null;Poncirus trifoliata;Skimmia laureola;Zanthoxylum bungeanum;Murraya paniculata [Syn. Chalcas paniculata];Flos Gossampini;Folium Mori;Skimmia japonica;Skimmia reevesiana;Zanthoxylum pla…	2.73	325.091	738.5	0.8	POS	[M+H]+	level2	1.39955e+07
2'-Aminoacetophenone	C8H9NO	551-93-9	GTDQGKWDWVUKTI-UHFFFAOYSA-N	/	HMDB0032630	11086	Amino acids and Peptides	Small peptides	Aminoacids			2.73	118.065	964.2		POS	[M-H2O+H]+;[M+H]+;[M+H]+	level2	7.25892e+07
Kojic acid	C6H6O4	501-30-4	BEJNERDRQOWKJM-UHFFFAOYSA-N	C14516	HMDB0032923	3840	Polyketides	Cyclic polyketides	4-pyrone derivatives	HERB001734;HERB004021;HERB002833;HERB004869	Fructus Citri sarcodactylis;Fructus Chaenomelis;Glycine max;Dioscorea tokoro	2.72	141.019	3529.9	1.7	NEG	[M-H]-	level2	2.1425e+06
Isopsoralen	C11H6O3	523-50-2	XDROKJSWHURZGO-UHFFFAOYSA-N	C09060	HMDB0033930	10658	Phenylpropanoids and polyketides	Coumarins and derivatives	Furanocoumarins	HERB000242;HERB000267;HERB000305;HERB000308;HERB000472;HERB000546;HERB000554;HERB000638;HERB000879;HERB001142;HERB001165;HERB001210;HERB001357;HERB001394;HERB001801;HERB004453;HERB004725;HERB004971;HERB006667;HERB002209;HERB002369;HERB002983;HERB004387;HERB004479	Rhizoma Imperatae;Radix Paeoniae Alba;Radix Angelicae Dahuricae;Null;Herba Polygoni Avicularis;Psoralea corylifolia;Null;Radix Bupleuri;Null;Heracleum mantegazzianum;Null;Radix Angelicae sinensis;Null;Radix Angelicae Pubescentis;Radix seu Rhizoma rdostachyos;radix Peucedani;Heracleum lanatum;Fructus Cnidii;Heracleum yungningense;Semen Glycine Max;Null;Herba Schizonepetae;Fructus Psoraleae Corylif…	2.72	187.038	3126.8	1.7	POS	[M+H]+	level2	8.68147e+08
Psoralidin	C20H16O5	18642-23-4	YABIJLLNNFURIJ-UHFFFAOYSA-N	C10523	HMDB0034050	5281806	Shikimates and Phenylpropanoids|	Isoflavonoids	Coumestan	HERB000546;HERB000554;HERB004387	Psoralea corylifolia;Null;Fructus Psoraleae Corylifoliae	2.72	335.092	3120.4	1.2	NEG	[M-H]-	level2	2.09449e+08
3,12-dihydroxy-4,6a,6b,11,12,14b-hexamethyl-1,2,3,4a,5,6,7,8,9,10,11,12a,14,14a-tetradecahydropicene-4,8a-dicarboxylic acid	C30H46O6		UIEGOKVPCRANSU-UHFFFAOYSA-N		HMDB0253399	13857524	Lipids and lipid-like molecules	Prenol lipids	Triterpenoids	HERB003760	Ilex pubescens	2.72	501.321	2979	1.7	NEG	[M-H]-	level2	5.09095e+07
Isoimperatorin	C16H14O4		IGWDEVSBEKYORK-UHFFFAOYSA-N	C16976	HMDB0253646		Phenylpropanoids and polyketides	Coumarins and derivatives	Furanocoumarins	HERB000192;HERB000267;HERB000305;HERB000308;HERB000323;HERB000403;HERB000663;HERB000753;HERB000826;HERB000879;HERB001165;HERB001193;HERB001210;HERB001394;HERB001622;HERB001680;HERB002145;HERB003028;HERB003061;HERB003202;HERB003636;HERB003730;HERB003979;HERB004425;HERB004453;HERB004479;HERB004630;HERB004725;HERB007046;HERB007180	Bulbus Lilii ;Radix Paeoniae Alba;Radix Angelicae Dahuricae;Null;Radix Isatidis seu Baphicacanthi;Radix Glehniae;Catharanthus roseus;Angelica gigas;Ruta graveolens;Null;Null;Radix Salviae liguliobae;Radix Angelicae sinensis;Radix Angelicae Pubescentis;Radix Saposhnikoviae divaricatae;Angelica furcijuga;Angelica taiwaniana;Null;Herba Selaginellae;Notopterygium forbesii [Syn. Notopterygium franchet…	2.72	269.081	2675.1	1.8	NEG	[M-H]-	level2	9.63511e+07
Oxypeucedan hydrate	C16H16O6		PEWFWDOPJISUOK-UHFFFAOYSA-N		HMDB0256020		Phenylpropanoids and polyketides	Coumarins and derivatives	Furanocoumarins	HERB000267;HERB000305;HERB001680;HERB003987;HERB004479;HERB004725;HERB005144;HERB006766;HERB006948	Radix Paeoniae Alba;Radix Angelicae Dahuricae;Angelica furcijuga;Sphallerocarpus gracilis;Radix et Rhizoma Notopterygii;Heracleum lanatum;Prangos pabularia;Angelica archangelica;Peucedanum palustre	2.72	305.101	2454.6	2	POS	[M+H]+	level2	9.65198e+07
licochalcone B	C16H14O5	58749-23-8	DRDRYGIIYOPBBZ-XBXARRHUSA-N		HMDB0037320	5318999	Phenylpropanoids and polyketides	Linear 1,3-diarylpropanoids	Chalcones and dihydrochalcones	HERB001779;HERB002000;HERB002494;HERB003174;HERB006925;HERB006926	Radix Glycyrrhizae;Glycyrrhiza glabra;Glycyrrhiza kansuensis;Semen armeniacae amarum;Null;Glycyrrhiza inflata	2.72	287.091	2355	0.4	POS	[M+H]+	level2	1.85966e+08
Isochlorogenic acid C	C25H24O12	57378-72-0	UFCLZKMFXSILNL-RVXRWRFUSA-N		HMDB0030707	6474309	Organic oxygen compounds	Organooxygen compounds	Alcohols and polyols	HERB002962;HERB003039;HERB005483;HERB000884;HERB000242;HERB000580;HERB001305;HERB002713;HERB003137;HERB000387;HERB000559;HERB000909;HERB001000;HERB001901;HERB003454;HERB004746;HERB005485;HERB006085;HERB007046;HERB000066;HERB003031	Flos Lonicerae;Herba Cichorii;Eupatorium rebaudianum;Herba andrographitis;Rhizoma Imperatae;Fructus Xanthii sibirici;Caulis Erycibes;herba centellae;Null;Null;Cynara scolymus;Cynara cardunculus;Coffea robusta;Null;Laggera alata;Achillea alexandri-regis;Concretio Silicea Bambusae;Coffea arabica;Fructus Gardeniae;Folium Artemisiae Argyi;Flos Chrysanthemi	2.72	515.118	2165.4	1.6	NEG	[M-H]-	level2	3.31397e+07
Phthalic acid	C8H6O4	88-99-3	XNGIFLGASWRNHJ-UHFFFAOYSA-N	C01606	HMDB0002107	1017	Benzenoids	Benzene and substituted derivatives	Benzoic acids and derivatives	HERB000879;HERB001210;HERB004407;HERB005526;HERB002209;HERB003153;HERB003174;HERB005825;HERB007079;HERB001076	Null;Radix Angelicae sinensis;Fructus Syzygii;Marsdenia tenacissima;Semen Glycine Max;Null;Semen armeniacae amarum;Cacumen Tamaricis;Herba Sarcatidrae;Herba Cirsii Japonici	2.72	149.023	2107.9	1.9	POS	[M-H2O+H]+	level2	1.12823e+07
Cyanidin-3-O-glucoside	C21H21O11	47705-70-4	RKWHWFONKJEUEF-GQUPQBGVSA-O	C08604	HMDB0030684	4481259	Phenylpropanoids and polyketides	Flavonoids	Flavonoid glycosides	HERB002662;HERB003039;HERB002168;HERB006571	Passiflora edulis;Herba Cichorii;Null;Null	2.72	449.106	1880.3	1.8	POS	[M]+	level2	3.90095e+07
Hydroxyecdysone	C27H44O7	5289-74-7	NKDFYOWSKOHCCO-YPVLXUMRSA-N		HMDB0030180	5459840	Lipids and lipid-like molecules	Steroids and steroid derivatives	Bile acids, alcohols and derivatives	HERB004218;HERB002845;HERB002904;HERB004533;HERB003301;HERB006823;HERB000818;HERB006899;HERB001217;HERB000186;HERB000197;HERB000220;HERB000247;HERB000571;HERB000573;HERB000604;HERB000872;HERB001052;HERB001247;HERB001409;HERB001484;HERB001553;HERB001621;HERB001989;HERB002475;HERB002686;HERB002902;HERB002937;HERB003210;HERB003444;HERB003504;HERB003584;HERB003611;HERB003676;HERB003730;HERB004029;HER…	Radix Achyranthis bidentatae;Tinospora craveniana;Null;Tinospora sagittata;Chenopodium album;Paris polyphylla var. yunnanensis;Rhizoma Paridis;Paris polyphylla;Null;Semen Ginkgo;Null;Bombyx mori;Herha Ajugae Ciliatae;Periostracum Cicadae;Diploclisia glaucescens;Radix Aconiti Kusnezoffii;Radix Cyathulae;Lychnis fulgens;Fructus Kochiae;Cortex Eucommiae;Achyranthes aspera var. indica;Polypodium vulg…	2.72	525.306	1765.2	1.3	NEG	[M+FA]-	level2	2.48073e+08
Coumarin	C9H6O2	91-64-5	ZYGHJZDHTFUPRJ-UHFFFAOYSA-N	C05851	HMDB0001218	323	Phenylpropanoids and polyketides	Coumarins and derivatives		HERB004488;HERB000066;HERB000143;HERB000161;HERB000182;HERB000205;HERB000208;HERB000305;HERB000403;HERB000638;HERB000703;HERB000884;HERB000992;HERB001032;HERB001244;HERB001556;HERB001622;HERB001638;HERB001679;HERB001754;HERB002019;HERB002040;HERB002062;HERB002311;HERB002342;HERB002365;HERB002405;HERB002464;HERB002515;HERB002531;HERB002560;HERB002926;HERB003039;HERB003369;HERB003526;HERB003582;HER…	Fagopyrum esculentum;Folium Artemisiae Argyi;Null;Semen Lablab Album;Rhizoma Typhonii;Peucedanum praeruptorum;Herba Hedyotis Diffusae;Radix Angelicae Dahuricae;Radix Glehniae;Radix Bupleuri;Null;Herba andrographitis;Ficus simplicissima;Null;Herba Hyperici Japonici;Herba Centipedae;Radix Saposhnikoviae divaricatae;Eupatorium odoratum;Null;Null;Null;Fructus Choerospondiatis;Ramulus Cinmomi;Null;Cor…	2.72	147.044	1570.8	1.8	POS	[M+H]+	level2	3.27815e+08
Procyanidin B1	C30H26O12	20315-25-7	XFZJEEAOWLFHDH-UKWJTHFESA-N		HMDB0029754	11250133	Phenylpropanoids and polyketides	Flavonoids	Biflavonoids and polyflavonoids	HERB004948;HERB001942;HERB000497;HERB000508;HERB000691;HERB001220;HERB001432;HERB001478;HERB001679;HERB002062;HERB002127;HERB003499;HERB003586;HERB003786;HERB003941;HERB004292;HERB004388;HERB004423;HERB004694;HERB005129;HERB005279;HERB005461;HERB006814;HERB006933;HERB000453;HERB000793;HERB000806;HERB001034;HERB001208;HERB002061;HERB002282;HERB002420;HERB002591;HERB002941;HERB003106;HERB003573;HER…	Null;Rhizoma Dryriae;semen arecae;herba Menthae;Rheum sp.;Garcinia mangostana;Antenoron neofiliforme;Cinnamomum bejolghota;Null;Ramulus Cinmomi;Davallia mariesii;Euphoria longan [Syn. Dimocarpus longan];Arachis hypogaea;Campylotropis hirtella;Flos Buddlejae;Aesculus hippocastanum;Cassia fistula;Vitis vinifera;Cortex Cinmomi;Dioscorea cirrhosa [Syn. Dioscorea pogonoides];Cola acuminata;Fagopyrum c…	2.72	577.134	671.9	1.6	NEG	[M-H]-	level2	1.2013e+08
Procyanidin B2	C30H26O12	29106-49-8	XFZJEEAOWLFHDH-NFJBMHMQSA-N	C17639	HMDB0033973	122738	Phenylpropanoids and polyketides	Flavonoids	Biflavonoids and polyflavonoids	HERB004948;HERB001942;HERB000497;HERB000508;HERB000691;HERB001220;HERB001432;HERB001478;HERB001679;HERB002062;HERB002127;HERB003499;HERB003586;HERB003786;HERB003941;HERB004292;HERB004388;HERB004423;HERB004694;HERB005129;HERB005279;HERB005461;HERB006814;HERB006933;HERB000453;HERB000793;HERB000806;HERB001034;HERB001208;HERB002061;HERB002282;HERB002420;HERB002591;HERB002941;HERB003106;HERB003573;HER…	Null;Rhizoma Dryriae;semen arecae;herba Menthae;Rheum sp.;Garcinia mangostana;Antenoron neofiliforme;Cinnamomum bejolghota;Null;Ramulus Cinmomi;Davallia mariesii;Euphoria longan [Syn. Dimocarpus longan];Arachis hypogaea;Campylotropis hirtella;Flos Buddlejae;Aesculus hippocastanum;Cassia fistula;Vitis vinifera;Cortex Cinmomi;Dioscorea cirrhosa [Syn. Dioscorea pogonoides];Cola acuminata;Fagopyrum c…	2.72	579.148	670.3	1.3	POS	[M+H]+	level2	5.99979e+07
Lasiodiplodin	C17H24O4	32885-81-7	OKWRDLQBKAOJNC-UHFFFAOYSA-N				Polyketides	Macrolides	Zearalenones	HERB003973	Jatropha gossypifolia	2.72	291.16	3125.8	1.6	NEG	[M-H]-	level2	8.63234e+07
Geniposidic acid	C16H22O10		ZJDOESGVOWAULF-OGJQONSISA-N							HERB000047;HERB001171;HERB001409;HERB001783;HERB005206;HERB005209;HERB005485;HERB005747;HERB007046;HERB007050;HERB000208;HERB000770;HERB001193;HERB001410;HERB001652;HERB002990;HERB003477;HERB003851;HERB004692;HERB005195;HERB006752	Cornus suecica;Null;Cortex Eucommiae;Rehmannia glutinosa [Syn. Rehmannia glutinosa f. huechingensis];Gardenia jasminoides var. grandiflora;Gardenia jasminoides var. grandiflora;Concretio Silicea Bambusae;Lantana camara;Fructus Gardeniae;Gardenia jasminoides [Syn. Gardenia florida ];Herba Hedyotis Diffusae;Semen Plantaginis;Radix Salviae liguliobae;Null;Gmelina philippensis;Genipa americana;Ixora …	2.72	397.109	543.4	1.5	POS	[M+Na]+	level2	2.4039e+07
Camptothecin	C20H16N2O4		VSJKWCGYPAHWDS-FQEVSTJZSA-N							HERB000307;HERB001801;HERB002242;HERB002384;HERB003458;HERB003635;HERB003806;HERB004367;HERB004974;HERB005877	Sesamum indicum [Syn. Sesamum orientale ];Radix seu Rhizoma rdostachyos;Semen Sesami Nigrum;Sesamum indicum;Ophiorrhiza liukiuensis;Nothapodytes pittosporoides;Paulownia tomentosa;Plantago depressa;Ophiorrhiza mungos;Camptotheca acuminata	2.72	371.099	3353.1	1.6	POS	[M+Na]+	level2	1.10359e+07
15,16-Dihydrotanshinone I	C18H14O3		HARGZZNYNSYSGJ-JTQLQIEISA-N							HERB006918;HERB000199;HERB000870;HERB001193;HERB000842;HERB001808;HERB002268;HERB002521;HERB002720;HERB003335;HERB003758;HERB004081;HERB004148;HERB004817;HERB006845;HERB007162;HERB007217	Veronicastrum sibiricum;Salvia miltiorrhiza f. alba;Caulis Clematidis Armandii;Radix Salviae liguliobae;Null;Salvia przewalskii;Salvia prionitis;Salvia flava;Salvia bulleyana;Salvia castanea;Salvia digitaloides;Salvia bowleyana;Salvia sinica;Salvia trijuga;Salvia yunnanensis;Salvia przewalskii var. mandarinorum;Wisteria sinensis	2.72	279.1	3188.1	1.5	POS	[M+H]+	level2	3.7063e+07
3-(3,4-dihydroxyphenyl)-5,7-dihydroxy-6,8-bis(3-methylbut-2-enyl)chromen-4-one	C25H26O6		OAUIRSVJXOFAOO-UHFFFAOYSA-N							HERB004457	Radix Moghaniae Philippinensis	2.72	421.165	3160.3	2.1	NEG	[M-H]-	level2	1.43156e+09
Cryptotanshinone	C19H20O3		GVKKJJOMQCNPGB-JTQLQIEISA-N							HERB000199;HERB000201;HERB000253;HERB000825;HERB000870;HERB000912;HERB001193;HERB001801;HERB001808;HERB002268;HERB002521;HERB002686;HERB002720;HERB003335;HERB003459;HERB003758;HERB004081;HERB004148;HERB004817;HERB006173;HERB006845;HERB006918;HERB007162	Salvia miltiorrhiza f. alba;Null;Aquilaria sinensis;Sabina vulgaris;Caulis Clematidis Armandii;Sagittaria sagittifolia;Radix Salviae liguliobae;Radix seu Rhizoma rdostachyos;Salvia przewalskii;Salvia prionitis;Salvia flava;Podocarpus imbricatus;Salvia bulleyana;Salvia castanea;Cryptomeria fortunei;Salvia digitaloides;Salvia bowleyana;Salvia sinica;Salvia trijuga;Murraya paniculata var. exotica;Sa…	2.72	297.147	3158.7	1.9	POS	[M+H]+	level2	6.01828e+08
Alpinumisoflavone	C20H16O5	34086-50-5	RQAMSFTXEFSBPK-UHFFFAOYSA-N				Shikimates and Phenylpropanoids|	Isoflavonoids	Isoflavanones	HERB000937;HERB001903;HERB001990;HERB003784;HERB004490	Erythrina variegata [Syn. Erythrina indica ];Cudrania cochinchinensis;Erycibe expansa;Derris eriocarpa;Erythrina arborescens	2.72	335.092	3078.1	1.6	NEG	[M-H]-	level2	1.86379e+08
[1-(7-methoxy-2-oxochromen-8-yl)-3-methyl-2-oxobutyl] acetate [IIN-based on	C17H18O6		VLHOVPZUSXEINR-UHFFFAOYSA-N									2.72	319.116	3063.1	1.9	POS	[M+H]+	level2	2.39472e+08
Poricoic acid A	C31H46O5		KVAQLXUMUVEKGR-SMFZDKLCSA-N							HERB001305;HERB001363;HERB001749;HERB001750;HERB001765;HERB003830;HERB005985	Caulis Erycibes;Rabdosia rubescens;Poria;Exodermis Poria;Poria;Isodon japonica [Syn. Rabdosia japonica ];Rabdosia nervosa	2.72	497.326	3048.5	1.5	NEG	[M-H]-	level2	8.29042e+07
tiliroside	C30H26O13		DVGGLGXQSFURLP-VWMSDXGPSA-N							HERB000599;HERB000704;HERB001754;HERB002296;HERB002966;HERB003507;HERB004822;HERB005039;HERB005412;HERB005658;HERB006516;HERB006537;HERB006773;HERB006811;HERB001610;HERB003499	Fragaria ananassa;Potentilla griffithii var. velutina;Null;Chamaenerion angustifolium [Syn. Epilobium angustifolium ];Fructus Rosae laevigatae;Clerodendron cyrtophyllum;Null;Calyx Kaki;Semen Persicae;Herba Potentillae Chinensis;Helichrysum italicum;Herba Leonuri;Flos Genkwa;Flos Rosae chinensis;Herba Potentillae Discoloris;Euphoria longan [Syn. Dimocarpus longan]	2.72	593.129	3019.2	1.7	NEG	[M-H]-	level2	2.36833e+07
5'-(furan-3-yl)-4a-hydroxy-4,7-dimethylspiro[5,6,7,8a-tetrahydro-1H-naphthalene-8,3'-oxolane]-2,2'-dione	C19H22O5		DLHZVTVUHATYAU-UHFFFAOYSA-N									2.72	353.137	2972.1	1.7	POS	[M+Na]+	level2	3.89149e+08
Columbianetin acetate	C16H16O5		IQTTZQQJJBEAIM-ZDUSSCGKSA-N							HERB001165;HERB001394;HERB003202;HERB003636;HERB004193;HERB004479;HERB004971;HERB006767;HERB007180;HERB004013	Null;Radix Angelicae Pubescentis;Notopterygium forbesii [Syn. Notopterygium franchetii];Herba Verbae;Null;Radix et Rhizoma Notopterygii;Fructus Cnidii;Murraya siamensis;Null;Cortex Moutan	2.72	289.106	2950.6	1.9	POS	[M+H]+	level2	7.55727e+07
5-[6-(3-hydroxy-4-methoxyphenyl)-1,3,3a,4,6,6a-hexahydrofuro[3,4-c]furan-3-yl]-2-methoxyphenol	C20H22O6		VRHZMFGDDGFRLP-UHFFFAOYSA-N							HERB003711;HERB004694;HERB005508;HERB005659	Claviceps purpurea;Cortex Cinmomi;Radix Smilacis;Radix Clematidis	2.72	357.134	2949.5	0.7	NEG	[M-H]-	level2	2.09904e+07
5-hydroxy-3-(4-methoxyphenyl)-7-(((2S,3R,4S,5S,6R)-3,4,5-trihydroxy-6-(hydroxymethyl)tetrahydro-2H-pyran-2-yl)oxy)-4H-chromen-4-one	C22H22O10		LFEUICHQZGNOHD-RECXWPGBSA-N									2.72	469.109	2859	2	POS	[M+Na]+	level2	1.27675e+07
Angelol A	C20H24O7		GFMYIOGFYYHKLA-PWZGUCPHSA-N									2.72	399.139	2783.2	1.8	POS	[M+Na]+	level2	4.57484e+07
2',4'-Dihydroxy-4-Methoxychalcone	C16H14O4		ADRQFDIWPRFKSP-RUDMXATFSA-N							HERB002092	Adenanthera pavonina	2.72	271.096	2673.5	1.1	POS	[M+H]+	level2	2.55498e+08
Isomeranzin	C15H16O4		OMOYQLRHKFGVGN-UHFFFAOYSA-N							HERB000311;HERB000508;HERB002416;HERB003010;HERB003028;HERB006173;HERB007034	Semen Biotae;herba Menthae;Echinops grijsii;Murraya paniculata [Syn. Chalcas paniculata];Null;Murraya paniculata var. exotica;Fructus Aurantii Immaturus	2.72	261.111	2402.1	1.7	POS	[M+H]+	level2	4.06141e+07
Kaempferol-3-O-alpha-L-rhamnoside	C21H20O10		SOSLMHZOJATCCP-AEIZVZFYSA-N									2.72	431.097	2235.1	1.1	NEG	[M-H]-	level2	2.00909e+07
Kaempferol-3-O-alpha-L-arabinoside	C20H18O10		RNVUDWOQYYWXBJ-BWYUNELBSA-N									2.72	417.082	2117.9	0.2	NEG	[M-H]-	level2	1.22371e+07
2''-Rhamnosylvitexin	C27H30O14		LYGPBZVKGHHTIE-HUBYJIGHSA-N									2.72	579.169	1607.1	1.3	POS	[M+H]+	level2	4.06011e+07
(2S,3R,4S,5S,6R)-2-[4-[(3S,3aR,6S,6aR)-6-[3,5-dimethoxy-4-[(2S,3R,4S,5S,6R)-3,4,5-trihydroxy-6-(hydroxymethyl)oxan-2-yl]oxyphenyl]-1,3,3a,4,6,6a-hexahydrofuro[3,4-c]furan-3-yl]-2,6-dimethoxyphenoxy]-6-(hydroxymethyl)oxane-3,4,5-triol	C34H46O18		FFDULTAFAQRACT-XKBSQSBASA-N							HERB002339;HERB002640;HERB003288;HERB004297;HERB004518;HERB005705;HERB006471;HERB004242;HERB001117;HERB002700;HERB005717;HERB000806;HERB000940;HERB001171;HERB001409;HERB001410;HERB002000;HERB002370;HERB002534;HERB003447;HERB003851;HERB004692;HERB004822;HERB007243	Magnolia officinalis;Semen Canbis;radix tripterygii wilfordii;Fagus sylvatica;Null;Acanthopanax sessiliflorus;Flos Chrysanthemi Indici;Fructus Ligustri lucidi;Caulis Sargentodoxae;Null;Acanthopanax gracilistylus;Semen Phaseoli;Acanthopanax senticosus [Syn. Eleutherococcus senticosus ];Null;Cortex Eucommiae;Null;Glycyrrhiza glabra;Herba Visci;Rhizoma Polygoti;Linaria vulgaris;Flos Mume;Herba Cista…	2.72	787.266	1500.6	0.2	NEG	[M+FA-H]-	level2	2.5292e+07
Liquiritin	C21H22O9		DEMKZLAVQYISIA-ZRWXNEIDSA-N							HERB000892;HERB000974;HERB001249;HERB001355;HERB001733;HERB001779;HERB001780;HERB001781;HERB001782;HERB002000;HERB002494;HERB003174;HERB003504;HERB006926;HERB006990	Herba Sedi sarmentosi;Glycyrrhiza aspera;Cortex Lycii Radicis;Exocarpium Benincasae;Sedum lineare [Syn. Sedum obtuso-lineare ];Radix Glycyrrhizae;Null;Radix Glycyrrhizae uralensis;Null;Glycyrrhiza glabra;Glycyrrhiza kansuensis;Semen armeniacae amarum;Radix Rhapontici;Glycyrrhiza inflata;Radix Glycyrrhizae Preparata	2.72	417.118	1420.8	0.7	NEG	[M-H]-	level2	1.24372e+08
Cryptochlorogenic acid	C16H18O9		GYFFKZTYYAFCTR-AVXJPILUSA-N							HERB002033;HERB003184;HERB003454;HERB004832;HERB006040;HERB006041;HERB006344;HERB006470;HERB006471;HERB006473;HERB007006;HERB000580;HERB000244;HERB002962;HERB003137	Stachys palustris;Phlomis tuberosa;Laggera alata;Fructus Mori;Helianthus annuus;Helianthus annuus;Nicotiana tabacum;Chrysanthemum indicum;Flos Chrysanthemi Indici;Pyrus calleryana;Vinca erecta;Fructus Xanthii sibirici;Imperata cylindrica var. major;Flos Lonicerae;Null	2.72	353.087	795.7	1.7	NEG	[M-H]-	level2	2.86989e+07
5-hydroxy-2-methyl-7-[(2S,3R,4S,5S,6R)-3,4,5-trihydroxy-6-(hydroxymethyl)oxan-2-yl]oxychromen-4-one	C16H18O9		BYYDEEAJCDGLER-YMILTQATSA-N							HERB002729;HERB005013;HERB005248	Sinoadina racemosa [Syn. Adina racemosa ];Staphylea bumalda;Delphinium staphisagria	2.72	355.101	738.5	1.8	POS	[M+H]+	level2	4.00886e+07
cis-11.14-Eicosadienoic acid	C20H36O2	2091-39-6	XSXIVVZCUAHUJO-HZJYTTRNSA-N	C16525	HMDB0005060	6439848	Fatty acids	Fatty Acids and Conjugates	Unsaturated fatty acids	HERB003586;HERB000311;HERB001247;HERB001776;HERB003174;HERB005519	Arachis hypogaea;Semen Biotae;Fructus Kochiae;Radix Aconiti Lateralis;Semen armeniacae amarum;Semen Lepiddi seu Descurainiae	2.72	307.264	3275.6	2.1	NEG	[M-H]-	level2	2.99455e+07
Stearidonic acid	C18H28O2	20290-75-9	JIWBIWFOSCKQMA-LTKCOYKYSA-N	C16300	HMDB0006547	5312508	Fatty acids	Fatty Acids and Conjugates	Unsaturated fatty acids	HERB003210;HERB006784	Thallus Lamiriae;Null	2.72	275.201	3115.1	1.4	NEG	[M-H]-	level2	2.18398e+07
2',4'-Dihydroxyacetophenone	C8H8O3	89-84-9	SULYEHHGGXARJS-UHFFFAOYSA-N	C03663	HMDB0029659	6990	Shikimates and Phenylpropanoids	/	/	HERB002370;HERB003031;HERB003565;HERB004694;HERB004973;HERB005573;HERB006258;HERB000285;HERB001210;HERB004013;HERB005022	Herba Visci;Flos Chrysanthemi;Tylophora ovata;Cortex Cinmomi;Rhizoma Belamcandae;Ilex pubescens var. glaber;Radix Cynchi Paniculati;Radix cynchi atrati;Radix Angelicae sinensis;Cortex Moutan;Rhizoma Cimicifugae	2.72	135.044	738.5		POS	[M-H2O+H]+;[M-H2O+H]+;[M-H2O+H]+;[M+H]+	level2	2.15345e+07
Tryptophol	C10H11NO	526-55-6	MBBOMCVGYCRMEA-UHFFFAOYSA-N	C00955	HMDB0003447	10685	Alkaloids	Tryptophan alkaloids	Simple indole alkaloids	HERB006820;HERB004832	Sclerotium Poriae Cocos;Fructus Mori	2.72	144.081	634.8	2.1	POS	[M-H2O+H]+	level2	2.45275e+07
Pyrogallol	C6H6O3	87-66-1	WQGWDDDVZFFDIG-UHFFFAOYSA-N	C01108	HMDB0013674	1057	Shikimates and Phenylpropanoids	/	/	HERB000267;HERB000594;HERB000800;HERB001409;HERB002365;HERB004460;HERB004519;HERB006784;HERB006905;HERB001788;HERB000213;HERB000692;HERB002185;HERB002828;HERB003497;HERB003687;HERB003915;HERB006010	Radix Paeoniae Alba;Fructus tsaoko;Radix Paeoniae Rubra;Cortex Eucommiae;Herba Saxifragae;Semen Euphorbiae;Null;Null;Null;Brassica oleracea var. capitata;Rhododendron mucronatum;Ceratonia siliqua;Polygonum multiflorum;Rubus rigidus;Phyllanthus reticulatus;Rheum maximowiczii;Peperomia duclouxii;Geum urbanum	2.72	127.039	330.5		POS	[M+H]+;[M+H]+;[M+H]+;[M+H]+	level2	4.58113e+07
Polyporenic acid C	C31H46O4	465-18-9	KPKYWYZPIVAHKU-WMNQUVFJSA-N	/	/	9805290	Terpenoids	Triterpenoids	Lanostane, Tirucallane and Euphane triterpenoids	HERB000197;HERB000247;HERB001052;HERB001305;HERB001553;HERB001749;HERB002986;HERB003511;HERB004396;HERB001765	Null;Herha Ajugae Ciliatae;Lychnis fulgens;Caulis Erycibes;Polypodium vulgare;Poria;Null;Rhaponticum carthamoides;Ajuga reptans;Poria	2.72	481.332	3189.7	1.7	NEG	[M-H]-	level2	2.49076e+08
(1R,2R,5S,8R,12R,16R,17S,18S)-16-hydroxy-1,2,17-trimethyl-14-oxo-8,18-bis(prop-1-en-2-yl)-13-oxapentacyclo[10.8.1.02,10.05,9.017,21]henicosane-5-carboxylic acid	C30H44O5	/	BYCBJBLIOKGBPB-BIYNXQDYSA-N	/	/	154812525	Terpenoids	Triterpenoids	Lupane triterpenoids	HERB000942;HERB005705	Acanthopanax senticosus [Syn. Eleutherococcus senticosus ];Acanthopanax sessiliflorus	2.72	483.311	3138.9		NEG	[M-H]-;[M-H2O-H]-	level2	3.66462e+07
2,4-bis(3-methylbut-2-enyl)-6a,11a-dihydro-6H-benzofuro[3,2-c]chromene-3,9-diol	C25H28O4	/	IWTNSIWIBPNECM-UHFFFAOYSA-N	/	/	45360154	Shikimates and Phenylpropanoids	Isoflavonoids	Pterocarpan			2.72	391.191	3115.1	1.3	NEG	[M-H]-	level2	1.05607e+08
6-[(2S,3R,4S,5S,6R)-6-[[(2R,3R,4R)-3,4-dihydroxy-4-(hydroxymethyl)tetrahydrofuran-2-yl]oxymethyl]-3,4,5-trihydroxy-tetrahydropyran-2-yl]oxy-5-hydroxy-8-methoxy-2-methyl-benzo[g]chromen-4-one	C26H30O14	119170-51-3	NIVCJAYDAMQSJO-PAMAHNMISA-N	/	/	14189967	Polyketides	Xanthones	Methyl xanthones			2.72	565.155	1956.6	1.7	NEG	[M-H]-	level2	5.94861e+07
Isolupalbigenin	C25H26O5	162616-70-8	FXJPTJQFJYNFKC-UHFFFAOYSA-N		HMDB0304625	26238934	Shikimates and Phenylpropanoids|	Isoflavonoids	Isoflavones			2.71	405.17	3200.4	1.7	NEG	[M-H]-	level2	2.36626e+08
Tropine	C8H15NO	120-29-6	CYHOMWAPJJPNMW-UHFFFAOYSA-N	C02066	HMDB0259297		Alkaloids	Ornithine alkaloids	Tropane alkaloids	HERB003028;HERB003679;HERB003735;HERB003801;HERB006387;HERB003266;HERB003737;HERB004256;HERB004748;HERB006878	Null;Semen Strychni;Datura metel;Datura innoxia;Flos Daturae;Hyoscyamus niger;Datura metel;Datura stramonium;Anisodus luridus;Anisodus tanguticus [Syn. Scopolia tangutica ]	2.71	142.122	3118.8	2.6	POS	[M+H]+	level2	2.4765e+08
Bergaptol	C11H6O4	486-60-2	GIJHDGJRTUSBJR-UHFFFAOYSA-N	C00758	HMDB0013679	5280371	Phenylpropanoids and polyketides	Coumarins and derivatives	Furanocoumarins	HERB000305;HERB003636;HERB004479	Radix Angelicae Dahuricae;Herba Verbae;Radix et Rhizoma Notopterygii	2.71	203.033	3110.9	1.9	POS	[M+H]+	level2	3.81743e+08
Glabrone	C20H16O5	60008-02-8	COLMVFWKLOZOOP-UHFFFAOYSA-N		HMDB0029533	5317652	Phenylpropanoids and polyketides	Isoflavonoids	Pyranoisoflavonoids	HERB001779;HERB002000;HERB002494;HERB004822;HERB006811;HERB006926	Radix Glycyrrhizae;Glycyrrhiza glabra;Glycyrrhiza kansuensis;Null;Flos Rosae chinensis;Glycyrrhiza inflata	2.71	337.106	3079.2	2.6	POS	[M+H]+	level2	2.72287e+08
3-Butylidenephthalide	C12H12O2		WMBOCUXXNSOQHM-UHFFFAOYSA-N		HMDB0245829		Organoheterocyclic compounds	Isocoumarans	Isobenzofuranones	HERB000767;HERB000879;HERB000887;HERB001210;HERB001334;HERB006440;HERB006991;HERB005808;HERB005835;HERB000638;HERB001821;HERB004247;HERB000305;HERB004064;HERB005022	Herba Plantaginis;Null;Radix chuanxiong；Rhizoma Chuanxiong;Radix Angelicae sinensis;Angelica acutiloba [Syn. Ligusticum acutilobum];Cnidium officinale [Syn. Ligusticum officinale ];Angelica radix;Radix chuanxiong；Rhizoma Chuanxiong;Rhinoceros unicornis , Rhinoceros sondaicus , Rhinoceros sumatrensis;Radix Bupleuri;Null;Levisticum officinale;Radix Angelicae Dahuricae;Radix Aucklandiae;Rhizoma Cimi…	2.71	189.09	3071.1	1.7	POS	[M+H]+	level2	1.50735e+08
Flavone base + 4O, 1Prenyl	C20H18O6	66056-19-7	KCUZCRLRQVRBBV-UHFFFAOYSA-N	C10486	HMDB0034125	5281789	Phenylpropanoids and polyketides	Isoflavonoids	Isoflav-2-enes			2.71	353.102	3043.2	1.9	NEG	[M-H]-	level2	3.8198e+09
3-n-Butylphathlide	C12H14O2	3413-15-8	HJXMNVQARNZTEE-UHFFFAOYSA-N	C17854	HMDB0032064	61361	Organoheterocyclic compounds	Benzofurans	Benzofuranones	HERB004630;HERB000767;HERB000887;HERB001334;HERB001433;HERB001821;HERB002136;HERB002209;HERB002887;HERB003399;HERB006209;HERB000861;HERB002149;HERB004247;HERB004596	Angelica japonica;Herba Plantaginis;Radix chuanxiong；Rhizoma Chuanxiong;Angelica acutiloba [Syn. Ligusticum acutilobum];Ligusticum brachylobum;Null;Apium graveolens var. dulce;Semen Glycine Max;Semen Sipis;Ligusticum jeholense;Conioselinum vaginatum;Null;Null;Levisticum officinale;Null	2.71	191.106	3031	2	POS	[M+H]+	level2	2.99895e+08
Xanthohumol	C21H22O5	6754-58-1	ORXQGKIUCDPEAJ-YRNVUSSQSA-N	C16417	HMDB0037479	639665	Phenylpropanoids and polyketides	Linear 1,3-diarylpropanoids	Chalcones and dihydrochalcones	HERB002472;HERB003164;HERB004345;HERB006348	flos Sophorae;Radix Sophorae flavescentis;Humulus lupulus;Libanotis buchtormensis	2.71	353.139	3029.9	2.3	NEG	[M-H]-	level2	2.79097e+08
Glycycoumarin	C21H20O6	94805-82-0	NZYSZZDSYIBYLC-UHFFFAOYSA-N		HMDB0038225	5317756	Shikimates and Phenylpropanoids|	Coumarins	Simple coumarins	HERB001355;HERB001779;HERB004897	Exocarpium Benincasae;Radix Glycyrrhizae;Clausena excavata	2.71	367.118	2949.5	2.4	NEG	[M-H]-	level2	1.10129e+08
Xanthyletin	C14H12O3		QOTBQNVNUBKJMS-UHFFFAOYSA-N	C09317	HMDB0302525		Phenylpropanoids and polyketides	Coumarins and derivatives	Pyranocoumarins			2.71	229.085	2912.7	2.4	POS	[M+H]+	level2	1.83219e+07
Suberosin	C15H16O3		RSZDAYHEZSRVHS-UHFFFAOYSA-N		HMDB0302544		Phenylpropanoids and polyketides	Coumarins and derivatives		HERB000198;HERB000267;HERB000305;HERB000308;HERB002424	Plumbago zeylanica;Radix Paeoniae Alba;Radix Angelicae Dahuricae;Null;Pericarpium Zanthoxyli	2.71	245.117	2629.4	2.6	POS	[M+H]+	level2	9.8463e+06
(E)-3-(4-hydroxy-3-methoxyphenyl)-N-[2-(4-hydroxyphenyl)ethyl]prop-2-enamide	C18H19NO4	66648-43-9	NPNNKDMSXVRADT-WEVVVXLNSA-N	C02717	HMDB0029365	5280537	Benzenoids	Phenols	Methoxyphenols	HERB000924;HERB000580;HERB001164;HERB002540;HERB003136;HERB005058;HERB000215;HERB000253;HERB000573;HERB000868;HERB000936;HERB001249;HERB001612;HERB001975;HERB002062;HERB002185;HERB002273;HERB002477;HERB002520;HERB002640;HERB003268;HERB003301;HERB003616;HERB003672;HERB003708;HERB004005;HERB004453;HERB005319;HERB005362;HERB005462;HERB007023;HERB004184;HERB002371;HERB002679;HERB002714;HERB004500;HER…	Tribulus terrestris;Fructus Xanthii sibirici;Fructus Zizyphi Jujubae;Rhizoma Coptidis;Herba Corydalis bungeae;Mosla scabra [Syn. Mosla punctata];Mucuna birdwoodiana;Aquilaria sinensis;Diploclisia glaucescens;Fructus Meliae Toosendan;Solanum khasianum;Cortex Lycii Radicis;Annona squamosa;Aristolochia manshuriensis;Ramulus Cinmomi;Polygonum multiflorum;Capsicum annuum;Aristolochia moupinensis;Sida …	2.71	314.138	2360.6	1.1	POS	[M+H]+	level2	1.14458e+08
7,4'-Dihydroxyflavone	C15H10O4		LCAWNFIFMLXZPQ-UHFFFAOYSA-N	C12123	HMDB0247290	5282073	Phenylpropanoids and polyketides	Flavonoids	Flavones	HERB000171;HERB001923;HERB006827;HERB006926;HERB006340	Sophora viciifolia;Broussonetia papyrifera;Glycyrrhiza yunnanensis;Glycyrrhiza inflata;Crinum asiaticum	2.71	253.05	2218.4	1.2	NEG	[M-H]-	level2	1.39369e+07
Dehydro-1,8-cineole	C10H16O	92760-25-3	LOOYOTLEOHYYOV-UHFFFAOYSA-N		HMDB0036085	523035	Organoheterocyclic compounds	Pyrans		HERB001734;HERB005894;HERB006930	Fructus Citri sarcodactylis;Herba Asari;Null	2.71	153.127	1805.1	2.4	POS	[M+H]+	level2	3.30395e+07
Marmesin	C14H14O4		FWYSBEAFFPBAQU-GFCCVEGCSA-N	C09278	HMDB0302268		Phenylpropanoids and polyketides	Coumarins and derivatives	Furanocoumarins	HERB000026;HERB000267;HERB000304;HERB000305;HERB001394;HERB001622;HERB002335;HERB004044;HERB004453;HERB004479;HERB005046;HERB007180;HERB000205;HERB000753;HERB001165;HERB003202;HERB003395;HERB003616;HERB003636;HERB005051;HERB000403;HERB001393;HERB001920;HERB003041;HERB004070;HERB005030;HERB005477;HERB006837;HERB006852;HERB007023;HERB001574;HERB005553;HERB005468	Zanthoxylum arnottianum;Radix Paeoniae Alba;Heracleum rapula;Radix Angelicae Dahuricae;Radix Angelicae Pubescentis;Radix Saposhnikoviae divaricatae;Angelica pachycarpa;Null;radix Peucedani;Radix et Rhizoma Notopterygii;Peucedanum terebinthaceum;Null;Peucedanum praeruptorum;Angelica gigas;Null;Notopterygium forbesii [Syn. Notopterygium franchetii];Folium Polygoni Tinctorii;Herba Humuli Scandentis;…	2.71	247.096	1696.6	2.4	POS	[M+H]+	level2	1.04003e+08
Cuminaldehyde	C10H12O	122-03-2	WTWBUQJHJGUZCY-UHFFFAOYSA-N	C06577	HMDB0002214	326	Terpenoids	Monoterpenoids	Menthane monoterpenoids	HERB002993;HERB003658;HERB005716;HERB005774;HERB000091;HERB000344;HERB000864;HERB000879;HERB001210;HERB001383;HERB001402;HERB001565;HERB002515;HERB003136;HERB003857;HERB004004;HERB004063;HERB004853;HERB005325;HERB005337;HERB005433;HERB005606;HERB005902;HERB000066;HERB000638;HERB000688;HERB000777;HERB001394;HERB001622;HERB001754;HERB002062;HERB002342;HERB002424;HERB003031;HERB004719;HERB005767;HER…	Null;Herba Ephedrae;Gallus domesticus;Fructus Ulmi Macrocarpae;Eucalyptus globulus;Corydalis claviculata;Null;Null;Radix Angelicae sinensis;Dicentra cucullaria;Cicuta virosa;Dicentra oregana;Artemisia annua;Herba Corydalis bungeae;Dicentra formosa;Resi myrrhae;Null;Fructus Amomi;Dicentra eximia;Fructus Amomi;Herba Gueldenstaedtiae Multiflorae;Berberis valdiviana;Eucalyptus tereticornis;Folium Art…	2.71	149.096	1221.3	2.4	POS	[M+H]+	level2	2.35215e+07
Xanthotoxol	C11H6O4	2009-24-7	JWVYQQGERKEAHW-UHFFFAOYSA-N	C00841	HMDB0029457	65090	Phenylpropanoids and polyketides	Coumarins and derivatives	Furanocoumarins	HERB000305;HERB000323;HERB000403;HERB000554;HERB001011;HERB001165;HERB001394;HERB001680;HERB001904;HERB002145;HERB003028;HERB003636;HERB003979;HERB004013;HERB004193;HERB004197;HERB004250;HERB004479;HERB004971;HERB006338;HERB006429;HERB006766;HERB006784;HERB006837;HERB006852	Radix Angelicae Dahuricae;Radix Isatidis seu Baphicacanthi;Radix Glehniae;Null;Ammi majus;Null;Radix Angelicae Pubescentis;Angelica furcijuga;Poncirus trifoliata;Angelica taiwaniana;Null;Herba Verbae;Changium smyrnioides;Cortex Moutan;Null;Heracleum sphondylium;Pastinaca sativa;Radix et Rhizoma Notopterygii;Fructus Cnidii;Heracleum lanatum var. asiaticum;Angelica officinalis;Angelica archangelica…	2.71	203.033	1032.4	2.4	POS	[M+H]+	level2	5.39006e+07
Coniferaldehyde	C10H10O3	20649-42-7	DKZBBWMURDFHNE-NSCUHMNNSA-N	C02666	HMDB0141782	5280536	Benzenoids	Phenols	Methoxyphenols	HERB001198;HERB005476;HERB000090;HERB000253;HERB002612;HERB005375;HERB006579;HERB006831;HERB006344;HERB000580;HERB000868;HERB001032;HERB001409;HERB001876;HERB003725;HERB004734;HERB005059;HERB005969;HERB001171;HERB003806;HERB005234;HERB005838;HERB003526;HERB004546;HERB005392	Vitex rotundifolia [Syn. Vitex trifollia var. simplicifolia ];Herba Aristolochiae;Benzoinum;Aquilaria sinensis;Juglans cinerea;Taraxacum formosanum;Acer saccharinum;Taxus yunnanensis;Nicotiana tabacum;Fructus Xanthii sibirici;Fructus Meliae Toosendan;Null;Cortex Eucommiae;flos puerariae lobatae;Fructus Viticis;Nux Prinsepiae;Null;Swertia angustifolia;Null;Paulownia tomentosa;Fraxinus quadrangulat…	2.71	179.07	662.2	2.5	POS	[M+H]+	level2	7.9989e+07
Paeonol	C9H10O3		UILPJVPSNHJFIK-UHFFFAOYSA-N	C10712	HMDB0256081		Organic oxygen compounds	Organooxygen compounds	Carbonyl compounds	HERB005030;HERB003851;HERB000036;HERB000216;HERB000246;HERB000267;HERB000268;HERB000305;HERB000308;HERB000338;HERB000498;HERB000584;HERB000614;HERB000638;HERB000800;HERB000801;HERB000822;HERB000850;HERB000949;HERB001603;HERB001876;HERB001915;HERB002342;HERB002432;HERB002452;HERB002483;HERB002640;HERB003070;HERB003232;HERB003439;HERB003777;HERB004013;HERB004055;HERB004068;HERB004160;HERB004609;HER…	Rhizoma Acori Talarinowii;Flos Mume;Ardisiae japonicae;Null;Null;Radix Paeoniae Alba;Null;Radix Angelicae Dahuricae;Null;Herba Scutellariae barbatae;Borneolum syntheticum;Rhizoma Atractylodis;Cacumen et Folium Biotae;Radix Bupleuri;Radix Paeoniae Rubra;Paeonia lactiflora wild;Fructus Leonuri;Paeonia veitchii;Bulbus Allii Fistulosi;Primula auricula;flos puerariae lobatae;Fructus Lycii;Cortex Magno…	2.71	167.07	573.8	2.6	POS	[M+H]+	level2	1.39428e+07
Phthalic anhydride	C8H4O3		LGRFSURHDFAFJT-UHFFFAOYSA-N		HMDB0256501		Organoheterocyclic compounds	Benzofurans	Benzofuranones	HERB001210;HERB000879;HERB003276	Radix Angelicae sinensis;Null;Phryma leptostachya	2.71	149.023	510.4	2.4	POS	[M+H]+	level2	4.34485e+07
Tinnevellin glucoside	C20H24O9		FEZDDTIDMGTSLT-CZNQJBLBSA-N							HERB001621	Folium Sene	2.71	409.148	1896.7	2.2	POS	[M+H]+	level2	1.70163e+07
(+)-Pinoresinol	C20H22O6		HGXBRUKMWQGOIE-AFHBHXEDSA-N							HERB000281;HERB000312;HERB000323;HERB000580;HERB001409;HERB001410;HERB001768;HERB001929;HERB001942;HERB002483;HERB002714;HERB003282;HERB003361;HERB003482;HERB003970;HERB004692;HERB004736;HERB005580;HERB006387;HERB005447;HERB001556;HERB000253;HERB005817;HERB000220;HERB001171;HERB001705;HERB004620;HERB004640;HERB004742;HERB005182;HERB005363;HERB005476;HERB005898;HERB006564;HERB006913;HERB006743;HER…	Radix Pulsatillae;Herba Lobeliae Chinensis;Radix Isatidis seu Baphicacanthi;Fructus Xanthii sibirici;Cortex Eucommiae;Null;Adonis amurensis;Ancistrocladus korupensis;Rhizoma Dryriae;Phellodendron amurense;Caulis Millettiae;Null;Fructus Forsythiae;Null;Saussurea laniceps;Herba Cistanches;Pinus cembra;Semen Cuseutae;Flos Daturae;Radix Semiaquilegiae;Herba Centipedae;Aquilaria sinensis;Strophanthus …	2.71	357.134	1862.6	2.3	NEG	[M-H]-	level2	2.32741e+07
Pinoresinol 4-O-glucoside	C26H32O11		QLJNETOQFQXTLI-WMYFGKAISA-N							HERB001410;HERB001409;HERB001942;HERB006387;HERB002342;HERB002483;HERB002714;HERB003361;HERB004619;HERB001171;HERB004746;HERB005182;HERB006131;HERB006192	Null;Cortex Eucommiae;Rhizoma Dryriae;Flos Daturae;Cortex Magnoliae officilis;Phellodendron amurense;Caulis Millettiae;Fructus Forsythiae;Styrax japonica;Null;Achillea alexandri-regis;Saussurea medusa;Baccharis dracunculifolia;Valeriana officinalis	2.71	538.227	1861	2.3	POS	[M+NH4]+	level2	3.523e+07
Cimifugin	C16H18O6		ATDBDSBKYKMRGZ-ZDUSSCGKSA-N							HERB001622;HERB005022	Radix Saposhnikoviae divaricatae;Rhizoma Cimicifugae	2.71	307.116	1657.5	2.6	POS	[M+H]+	level2	9.22589e+08
Prim-O-glucosylcimifugin	C22H28O11		XIUVHOSBSDYXRG-UVTAEQIVSA-N							HERB000418;HERB000607;HERB001244;HERB001622;HERB006277;HERB006278;HERB001509;HERB001784;HERB004577;HERB005091;HERB005196	Null;Folium Aconiti Kusnezoffii;Herba Hyperici Japonici;Radix Saposhnikoviae divaricatae;Natrii Sulfas;Natrii Sulfas Exsiccatus;Narcissus tazetta;Zephyranthes candida;Pancratium biflorum;Lycoris radiata [Syn. Amaryllis radiata];Narcissus tazetta var. chinensis	2.71	469.169	1343.9	2.5	POS	[M+H]+	level2	1.00381e+09
Licoflavone A	C20H18O4		HJGURBGBPIKRER-UHFFFAOYSA-N							HERB000974;HERB001355;HERB001779;HERB002664;HERB006926	Glycyrrhiza aspera;Exocarpium Benincasae;Radix Glycyrrhizae;Glycyrrhiza echinata;Glycyrrhiza inflata	2.71	323.127	1285.5	2.3	POS	[M+H]+	level2	2.1624e+07
Olivil 4'-O-glucoside	C26H34O12		SXGSYHDLSPXCMU-CTQTXEDXSA-N									2.71	537.197	1078.7	1.9	NEG	[M-H]-	level2	2.07506e+07
Sweroside	C16H22O9		VSJGJMKGNMDJCI-ZASXJUAOSA-N							HERB002962;HERB003478;HERB004507;HERB004546;HERB004950;HERB006259;HERB006265;HERB000348;HERB000355;HERB000663;HERB000888;HERB000969;HERB000970;HERB001112;HERB001170;HERB001213;HERB002333;HERB002729;HERB002904;HERB003458;HERB003730;HERB003832;HERB003953;HERB004129;HERB004605;HERB004668;HERB004711;HERB005383;HERB005751;HERB005865;HERB005969;HERB005987;HERB006892;HERB006910;HERB006936;HERB006977;HER…	Flos Lonicerae;Null;Radix Gentiae macrophyllae;Herba Swertiae;Fructus Corni;Radix Dipsaci;Null;Swertia calycina;Swertia franchetiana;Catharanthus roseus;Dipsacus asperoides;Swertia fasciculata;Gentiana crassicaulis;Gentiana dahurica;Swertia macrosperma;Swertia chinensis;Swertia erythrosticta;Sinoadina racemosa [Syn. Adina racemosa ];Null;Ophiorrhiza liukiuensis;Folium Rhododendri Daurici;Swertia …	2.71	403.123	1017.4	2.3	NEG	[M+FA]-	level2	2.06271e+08
Chaulmoogric Acid	C18H32O2		XMVQWNRDPAAMJB-UHFFFAOYSA-N							HERB001032;HERB001662	Null;Jateorhiza palmata	2.71	279.232	3235	2.4	NEG	[M-H]-	level2	4.22592e+07
(12Z,15Z)-9,10,11-Trihydroxyoctadeca-12,15-dienoic acid	C18H32O5		KFINXCASWPGHEW-UYOLCUGSSA-N				Lipids and lipid-like molecules	Fatty Acyls	Lineolic acids and derivatives	HERB003953	Null	2.71	327.217	2898	2.4	NEG	[M-H]-	level2	6.45375e+07
Ononin	C22H22O9		MGJLSBDCWOSMHL-MIUGBVLSSA-N							HERB000580;HERB001249;HERB001355;HERB001779;HERB001874;HERB001876;HERB001985;HERB002119;HERB002309;HERB002560;HERB002714;HERB003128;HERB004391;HERB004457;HERB004692;HERB004864;HERB004998;HERB005569;HERB006146;HERB006982;HERB006990;HERB007003	Fructus Xanthii sibirici;Cortex Lycii Radicis;Exocarpium Benincasae;Radix Glycyrrhizae;Radix Puerariae;flos puerariae lobatae;Rhizoma Dryopteris crassirhizomae;Cortex erythrie;Null;Radix Astragali;Caulis Millettiae;Herba Alternantherae;Lycopodium cernuum;Radix Moghaniae Philippinensis;Herba Cistanches;Semen Astragali Complati;Herba Lycopodii;Null;Piptanthus nanus;Radix Glycyrrhizae Praeparata;Rad…	2.71	475.123	2337.4	2.1	NEG	[M+FA]-	level2	6.85352e+07
Pachymic acid	C33H52O5		VDYCLYGKCGVBHN-DRCQUEPLSA-N							HERB001750;HERB001244;HERB001305;HERB001749;HERB001765;HERB005017;HERB006820;HERB006891;HERB000794;HERB006472	Exodermis Poria;Herba Hyperici Japonici;Caulis Erycibes;Poria;Poria;Rhizoma Zingiberis Recens;Sclerotium Poriae Cocos;Spi gleditsiae;Null;Thermopsis lupinoides	2.71	527.373	3283.7	2.4	NEG	[M-H]-	level2	3.51799e+08
Osajin	C25H24O5		DCTLJGWMHPGCOS-UHFFFAOYSA-N							HERB000937;HERB001751;HERB004313;HERB004457;HERB004824	Erythrina variegata [Syn. Erythrina indica ];Euchresta strigillosa;Derris scandens;Radix Moghaniae Philippinensis;Maclura pomifera	2.71	403.154	3248.5	2.5	NEG	[M-H]-	level2	5.64548e+07
8-Prenylnaringenin	C20H20O5		LPEPZZAVFJPLNZ-SFHVURJKSA-N									2.71	339.123	3080.7	1.6	NEG	[M-H]-	level2	4.04987e+07
Kaurane-17,18-dioic acid	C20H30O4	58648-80-9	HITLMPHPGUZLGI-UHFFFAOYSA-N				Terpenoids|Terpenoids	Diterpenoids|Diterpenoids	Kaurane diterpenoids|Norkaurane diterpenoids	HERB001612	Annona squamosa	2.71	335.221	2934.4	2.6	POS	[M+H]+	level2	1.8937e+07
Methylophiopogonanone A	C19H18O6		BXTNNJIQILYHJB-UHFFFAOYSA-N							HERB003708;HERB005528	Ophiopogon japonicus;Tetrapanax papyriferus	2.71	341.102	2803.7	2.4	NEG	[M-H]-	level2	1.79706e+07
Atractyloside A	C21H36O10		QNBLVYVBWDIWDM-BSLJOXIBSA-N							HERB000403;HERB000584;HERB001960;HERB002346	Radix Glehniae;Rhizoma Atractylodis;Atractylodes japonica;Hericium erinaceus [Syn. Hydnum erinaceus ]	2.71	493.228	2578.5	1.1	NEG	[M+FA]-	level2	1.2133e+07
2,4,5-trimethoxybenzoic acid	C10H12O5		KVZUCOGWKYOPID-UHFFFAOYSA-N							HERB000702;HERB004919;HERB005030	Rhizoma Acori graminei;Alpinia flabellata;Rhizoma Acori Talarinowii	2.71	211.06	545	0.8	NEG	[M-H]-	level2	2.3966e+07
1-Caffeoylquinic acid	C16H18O9		GWTUHAXUUFROTF-AVXJPILUSA-N							HERB000580;HERB000244	Fructus Xanthii sibirici;Imperata cylindrica var. major	2.71	353.087	740.2	2.3	NEG	[M-H]-	level2	2.62944e+08
Aucubin	C15H22O9		RJWJHRPNHPHBRN-FKVJWERZSA-N							HERB000020;HERB000725;HERB000766;HERB000767;HERB000769;HERB000770;HERB000809;HERB000858;HERB001019;HERB001104;HERB001171;HERB001193;HERB001198;HERB001371;HERB001409;HERB001410;HERB001783;HERB002369;HERB003031;HERB003174;HERB003423;HERB003489;HERB003636;HERB003808;HERB003941;HERB003972;HERB004367;HERB005118;HERB005446;HERB005918;HERB006136;HERB006139;HERB006280;HERB006380;HERB007012;HERB007197	Veronica persica;Plantago lanceolata;Plantago asiatica;Herba Plantaginis;Null;Semen Plantaginis;Odontites serotina;Cortex Eucommiae;Plantago major;Bulbus Allii;Null;Radix Salviae liguliobae;Vitex rotundifolia [Syn. Vitex trifollia var. simplicifolia ];Aucuba japonica;Cortex Eucommiae;Null;Rehmannia glutinosa [Syn. Rehmannia glutinosa f. huechingensis];Null;Flos Chrysanthemi;Semen armeniacae amaru…	2.71	391.123	158.1	2	NEG	[M+FA]-	level2	3.69423e+08
Stearic acid	C18H36O2	57-11-4	QIQXTHQIDYTFRH-UHFFFAOYSA-N	C01530	HMDB0000827	5281	Fatty acids	Fatty Acids and Conjugates	Unsaturated fatty acids	HERB001754;HERB002092;HERB002189;HERB002481;HERB003565;HERB004021;HERB005099;HERB005162;HERB005526;HERB005540;HERB005756;HERB006167;HERB006392;HERB000484;HERB000881;HERB001211;HERB001247;HERB002040;HERB002168;HERB002993;HERB003027;HERB003072;HERB003091;HERB003648;HERB003658;HERB004407;HERB004853;HERB004971;HERB005134;HERB005390;HERB005809;HERB006232;HERB006844;HERB007046	Null;Adenanthera pavonina;Semen Juglandis;Null;Tylophora ovata;Fructus Chaenomelis;Diospyros kaki;Null;Marsdenia tenacissima;Aleurites cordata [Syn. Aleurites fordii];Null;Bupleurum smithii var. parvifolium;Null;Carapax Trionycis;Radix Aconiti;Radix Codonopsis pilosulae;Fructus Kochiae;Fructus Choerospondiatis;Null;Null;Semen Citri Reticulatae;Null;Tupistra chinensis;Fructus Aristolochiae;Herba E…	2.71	283.264	3457.1		NEG	[M-H]-;[M-H]-	level2	2.48829e+06
cis-11-Eicosenoic acid	C20H38O2	26764-41-0	BITHHVVYSMSWAG-KTKRTIGZSA-N	C16526	HMDB0002231	5282768	Fatty acids	Fatty Acids and Conjugates	Unsaturated fatty acids	HERB000307;HERB000484;HERB002044;HERB003134;HERB003636;HERB004479;HERB005569;HERB007160;HERB000330;HERB000842;HERB002209;HERB002242;HERB002640;HERB002966;HERB003174;HERB004029;HERB004092;HERB005447;HERB006784;HERB006890;HERB007208;HERB007213;HERB003004;HERB004011;HERB004774	Sesamum indicum [Syn. Sesamum orientale ];Carapax Trionycis;Plastrum Testudinis;Null;Herba Verbae;Radix et Rhizoma Notopterygii;Null;Radix Arnebiae seu Lithospermi;Rhizoma Pinelliae;Null;Semen Glycine Max;Semen Sesami Nigrum;Semen Canbis;Fructus Rosae laevigatae;Semen armeniacae amarum;Semen Oroxyli;Semen Cucurbitae moschatae;Radix Semiaquilegiae;Null;Null;Null;Fructus Perillae;Semen Allii Tubero…	2.71	309.279	3369.1		NEG	[M-H]-;[M-H]-;[M-H]-	level2	3.72503e+07
cis-8,11,14-Eicosatrienoic acid	C20H34O2	135625-06-8	HOBAELRKJCKHQD-QNEBEIHSSA-N	C03242	HMDB0002925	5280581	Fatty acids	Fatty Acids and Conjugates	Unsaturated fatty acids	HERB007208;HERB002785	Null;Nerium indicum	2.71	305.248	3259.3	2.3	NEG	[M-H]-	level2	1.88075e+07
13(S)-HODE	C18H32O3	29623-28-7	HNICUWMFWZBIFP-IRQZEAMPSA-N	C14762	HMDB0004667	6443013	Fatty acids	Octadecanoids	Other Octadecanoids	HERB003371;HERB002560	Hernandia sonora [Syn. Hernandia ovigera ];Radix Astragali	2.71	295.227	3227	2.3	NEG	[M-H]-	level2	5.75832e+07
12-Hydroxystearic acid	C18H36O3	106-14-9	ULQISTXYYBZJSJ-UHFFFAOYSA-N	/	HMDB0061706	7789	Fatty acids	Octadecanoids	Other Octadecanoids			2.71	299.258	3227		NEG	[M-H]-;[M-H]-	level2	1.80494e+07
Licoricone	C22H22O6	/	GGWMNTNDTRKETA-UHFFFAOYSA-N	/	/	5319013	Shikimates and Phenylpropanoids	Isoflavonoids	Isoflavones	HERB001355;HERB001779	Exocarpium Benincasae;Radix Glycyrrhizae	2.71	381.134	3053.9	2	NEG	[M-H]-	level2	6.26376e+07
4-Hydroxycinnamic acid	C9H8O3	7400-08-0	NGSWKAQJJWESNS-ZZXKWVIFSA-N	C00811	HMDB0002035	637542	Shikimates and Phenylpropanoids	Phenylpropanoids (C6-C3)	Cinnamic acids and derivatives	HERB002941;HERB001410;HERB004948;HERB003743;HERB006269;HERB000208;HERB000244;HERB001076;HERB001249;HERB002022;HERB002377;HERB003623;HERB005287;HERB006335;HERB004462;HERB004832;HERB001719;HERB002094;HERB004479;HERB007222;HERB000588;HERB004386;HERB006122;HERB006344;HERB004993;HERB001355;HERB001779;HERB006618;HERB001915;HERB000330;HERB000842;HERB001409;HERB002560;HERB005085;HERB005412;HERB006718;HER…	Rhizoma Fagopyri Cymosi;Null;Null;Mangifera indica;Flos Inulae;Herba Hedyotis Diffusae;Imperata cylindrica var. major;Herba Cirsii Japonici;Cortex Lycii Radicis;Rhizoma Curcumae;Tadehagi triquetrum;herba meconpsis integrifoliae;Styrax;Herba Commelie;Senecio scandens [Syn. Senecio chinensis];Fructus Mori;Herba Speranskiae tuberculatae;Spora Lygodii;Radix et Rhizoma Notopterygii;Campsis grandiflora…	2.71	147.044	1441.4		POS	[M-H2O+H]+;[M+H]+	level2	4.09279e+07
Dimethyl phthalate	C10H10O4	131-11-3	NIQCNGHVCWTJSM-UHFFFAOYSA-N	C11233	HMDB0251388	8554	Shikimates and Phenylpropanoids	Phenolic acids	Simple phenolic acids	HERB000508;HERB000638;HERB001779;HERB001901;HERB002563;HERB004350;HERB004853;HERB007079	herba Menthae;Radix Bupleuri;Radix Glycyrrhizae;Null;Radix Scutellariae;Folium Eriobotryae;Fructus Amomi;Herba Sarcatidrae	2.71	177.054	1254.9	2.4	POS	[M-H2O+H]+	level2	1.13129e+08
Epinephrine	C9H13NO3	329-65-7	UCTWMZQNUQWSLP-UHFFFAOYSA-N	D00095	HMDB0062515	838	Alkaloids	Tyrosine alkaloids	Phenylethylamines	HERB000650;HERB002967;HERB004212;HERB005662;HERB005669	Bufo bufo gargarizans, Bufo melanostictus;Carassius auratus;Bos taurus domesticus, Bubalus bubalis;Erinaceus europaeus , Hemiechinus dauuricus, Hemiechinus auritus;Erinaceus europaeus , Hemiechinus dauuricus, Hemiechinus auritus	2.71	166.086	868		POS	[M-H2O+H]+;[M-H2O+H]+	level2	1.8991e+07
L-Isoleucine	C6H13NO2	73-32-5	AGPKZVBTJJNPAG-WHFBIAKZSA-N	C00407	HMDB0000172	6306	Amino acids and Peptides	Small peptides	Aminoacids	HERB000992;HERB001175;HERB002189;HERB003441;HERB004488;HERB004692;HERB004864;HERB005015;HERB000309;HERB000330;HERB000570;HERB001193;HERB001952;HERB002876;HERB003618;HERB004191;HERB004472;HERB004719;HERB004938;HERB004950;HERB005392;HERB005485;HERB004594;HERB006632	Ficus simplicissima;Semen Sojae Praeparata;Semen Juglandis;Cornu Saigae Tataricae;Fagopyrum esculentum;Herba Cistanches;Semen Astragali Complati;Ageratum conyzoides;Rhizoma Atractylodis macrocephalae;Rhizoma Pinelliae;Null;Radix Salviae liguliobae;Null;Radix Platycodi;Semen Phaseoli Radiati;Fructus Arctii lappae;Semen Euryales;Resi oliani;Rhizoma Dioscoreae;Fructus Corni;Lignum Santaii Albi;Concr…	2.71	132.102	159.2		POS	[M+H]+;[M+H]+;[M+H]+;[M+H]+;[M+H]+;[M+H]+	level2	1.29662e+08
Phloroglucinol	C6H6O3	108-73-6	QCDYQQDYXPDABM-UHFFFAOYSA-N	C02183	HMDB0013675	359	Polyketides	Phloroglucinols	Oligomeric phloroglucinols (phlorotannins)	HERB002714;HERB000019;HERB002223;HERB003626;HERB004372;HERB006377;HERB006822	Caulis Millettiae;Acacia arabica;Ecklonia kurome;Mallotus philippinensis;Malus pumila;Allium cepa;Alpinia blepharocalyx	2.71	127.039	132		POS	[M+H]+;[M+H]+;[M+H]+;[M+H]+	level2	5.19557e+07
7-hydroxy-2-(4-methoxyphenyl)chromen-4-one	C16H12O4	487-24-1	SQVXWIUVAILQRH-UHFFFAOYSA-N	/	/	5320693	Shikimates and Phenylpropanoids	Flavonoids	Flavones	HERB002258;HERB002614;HERB002941;HERB005034;HERB006269;HERB007065	Trifolium pratense;Cicer arietinum;Rhizoma Fagopyri Cymosi;Null;Flos Inulae;Inula britannica var. chinensis	2.71	267.066	2603.4		NEG	[M-H]-;[M-H]-;[M-H]-	level2	1.37116e+08
4′-Hydroxy-2′-methylacetophenone	C9H10O2	875-59-2	IAMNVCJECQWBLZ-UHFFFAOYSA-N	/	/	70133	/	/	/	HERB002640;HERB005877	Semen Canbis;Camptotheca acuminata	2.71	151.075	1163.2		POS	[M+H]+;[M+H]+;[M+H]+	level2	1.80537e+08
Alisol B 23-acetate	C32H50O5	26575-95-1	NLOAQXKIIGTTRE-CXWFPJGHSA-N	/	/	3084460	Terpenoids	Triterpenoids	Dammarane and Protostane triterpenoids	HERB005471;HERB006908	Null;Rhizoma Alismatis	2.71	513.357	3262	2.6	NEG	[M-H]-	level2	9.06569e+07
5-(5-methoxycarbonyl-5,8a-dimethyl-2-methylene-decalin-1-yl)-3-methyl-pentanoic acid	C21H34O4	/	WTDIRAZPDUAJEB-UHFFFAOYSA-N	/	/	13250758	Terpenoids	Diterpenoids	Labdane diterpenoids			2.71	349.238	3259.3		NEG	[M-H]-;[M-H]-;[M-H]-	level2	1.61453e+07
AKBA	C32H48O5	67416-61-9	HMMGKOVEOFBCAU-BCDBGHSCSA-N	/	/	11168203	Terpenoids	Triterpenoids	Serratane triterpenoids			2.71	511.342	3245.8	2.5	NEG	[M-H]-	level2	2.10156e+07
(Z)-9,10,11-trihydroxyoctadec-12-enoic acid	C18H34O5	/	JHGVFGJXFVIYSM-XFXZXTDPSA-N	/	/	75536014	Fatty acids	Octadecanoids	Other Octadecanoids	HERB003953	Null	2.71	329.233	2952.2		NEG	[M-H]-;[M-H]-;[M-H]-	level2	1.58739e+08
[2-hydroxy-1-[hydroxy-(7-methoxy-2-oxo-chromen-6-yl)methyl]-2-methyl-propyl] (Z)-2-methylbut-2-enoate	C20H24O7	/	GFMYIOGFYYHKLA-WDZFZDKYSA-N	/	/	45783026	Shikimates and Phenylpropanoids	Coumarins	Simple coumarins			2.71	375.144	2782.2		NEG	[M-H]-;[M-H]-;[M-H]-	level2	6.32854e+07
(R)-5-Oxopyrrolidine-2-carboxylic acid	C5H7NO3	4042-36-8	ODHCTXKNWHHXJC-GSVOUGTGSA-N	/	/	439685	Amino acids and Peptides	Small peptides	Aminoacids	HERB001101;HERB004516;HERB005118;HERB000692;HERB001914;HERB002655;HERB003497;HERB003687;HERB003985;HERB006010;HERB004832	Folium Isatidis;Indigo turalis;Radix Rehmanniae Preparata;Ceratonia siliqua;Lycium chinense;Herba Capsellae;Phyllanthus reticulatus;Rheum maximowiczii;Agaricus campestris;Geum urbanum;Fructus Mori	2.71	130.05	140.1		POS	[M+H]+;[M-H2O+H]+;[M+H]+;[M-H2O+H]+	level2	3.22793e+07
Betaine	C5H11NO2	107-43-7	KWIUHFFTVRNATP-UHFFFAOYSA-N	C00719	HMDB0000043	247	/	/	/	HERB001014;HERB001448;HERB001915;HERB002040;HERB002110;HERB002560;HERB003851;HERB003955;HERB004692;HERB004785;HERB005429;HERB005554;HERB005666;HERB005758;HERB000570;HERB000877;HERB000949;HERB001249;HERB001357;HERB001428;HERB001626;HERB001911;HERB001938;HERB002475;HERB002893;HERB003053;HERB003444;HERB003648;HERB003715;HERB003716;HERB004218;HERB004822;HERB004909;HERB005162;HERB006076;HERB006149;HER…	Adhatoda vasica;Herba Clinopodii;Fructus Lycii;Fructus Choerospondiatis;Digenea simplex;Radix Astragali;Flos Mume;Gossypium herbaceum;Herba Cistanches;Null;Beta vulgaris;Evolvulus alsinoides;Amaranthus caudatus;Null;Null;Rhizoma Dioscoreae Nipponicae;Bulbus Allii Fistulosi;Cortex Lycii Radicis;Null;Dens Draconis Preparata;Radix Stephaniae Tetrandrae;Null;Flos Eriocauli;Radix Achyranthis bidentata…	2.71	118.086	126.5	2	POS	[M+H]+	level2	5.94925e+07
2,3-dihydroxypropyl hexadecanoate [IIN-based on	C19H38O4		QHZLMUACJMDIAE-UHFFFAOYSA-N		HMDB0245964		Lipids and lipid-like molecules	Glycerolipids	Monoradylglycerols			2.7	313.272	3384.6	2.4	POS	[M-H2O+H]+	level2	6.64178e+06
schisandrin B	C23H28O6		RTZKSTLPRTWFEV-UHFFFAOYSA-N		HMDB0257360		Phenylpropanoids and polyketides	Tannins	Hydrolyzable tannins	HERB002000;HERB002224;HERB002288;HERB002640;HERB003288;HERB004004;HERB004609;HERB005762;HERB006925;HERB004523;HERB003293;HERB000408;HERB000674;HERB004118;HERB004656	Glycyrrhiza glabra;Null;Schisandra rubriflora;Semen Canbis;radix tripterygii wilfordii;Resi myrrhae;Radix Ginseng;Schisandra chinensis;Null;Zanthoxylum schinifolium;Kadsura coccinea;Fructus Schiandrae;Kadsura peltigera [Syn. Kadsura longipedunculata ];Null;Kadsura japonica	2.7	423.179	3161.3	3.3	POS	[M+Na]+	level2	2.55501e+09
alpha-Cyperone	C15H22O	473-08-5	KUFXJZXMWHNCEH-UHFFFAOYSA-N		HMDB0037061	273568	Lipids and lipid-like molecules	Prenol lipids	Sesquiterpenoids	HERB001235;HERB001556;HERB001801;HERB004064;HERB004366	Medulla Junci;Herba Centipedae;Radix seu Rhizoma rdostachyos;Radix Aucklandiae;Bulbus Fritillariae Ussuriensis	2.7	219.174	3148	2.7	POS	[M+H]+	level2	1.69247e+08
Scopoletin	C10H8O4	92-61-5	RODXRVNMMDRFIK-UHFFFAOYSA-N	C01752	HMDB0034344	5280460	Phenylpropanoids and polyketides	Coumarins and derivatives	Hydroxycoumarins	HERB002957;HERB003273;HERB004832;HERB005114;HERB001734;HERB001896;HERB002370;HERB005479;HERB003913;HERB000144;HERB000221;HERB000267;HERB000286;HERB000305;HERB000323;HERB000330;HERB000375;HERB000403;HERB000472;HERB000631;HERB000697;HERB000879;HERB000903;HERB001032;HERB001069;HERB001164;HERB001165;HERB001210;HERB001254;HERB001291;HERB001293;HERB001305;HERB001362;HERB001394;HERB001436;HERB001448;HER…	Glechoma longituba;Ulmus parvifolia;Fructus Mori;Caulis Polygoni Multiflori;Fructus Citri sarcodactylis;Caulis Mahoniae;Herba Visci;Convolvulus arvensis;Morus mongolica;Euphorbia royleana;Herba Patriniae;Radix Paeoniae Alba;Null;Radix Angelicae Dahuricae;Radix Isatidis seu Baphicacanthi;Rhizoma Pinelliae;Lycium chinense var. potaninii;Radix Glehniae;Herba Polygoni Avicularis;Ligusticum sinense cv…	2.7	193.049	3113.6	3.2	POS	[M+H]+	level2	9.26717e+07
Plumbagine	C11H8O3	481-42-5	VCMMXZQDRFWYSE-UHFFFAOYSA-N	C10387	HMDB0256646		Polyketides	Naphthalenes	Naphthalenes and derivatives			2.7	189.054	3097.7	2.8	POS	[M+H]+	level2	2.59954e+09
6-[3-[(3,4-dimethoxyphenyl)methyl]-4-methoxy-2-(methoxymethyl)butyl]-4-methoxy-1,3-benzodioxole	C24H32O7		RCFGIEPQSDGMJJ-UHFFFAOYSA-N		HMDB0255621	13989914	Lignans, neolignans and related compounds	Dibenzylbutane lignans		HERB007135	Phyllanthus niruri	2.7	415.21	3063.1	2.4	POS	[M-H2O+H]+	level2	3.89912e+08
Flavanone base + 3O, 1Prenyl	C20H20O5		LPEPZZAVFJPLNZ-UHFFFAOYSA-N		HMDB0247465	509245	Phenylpropanoids and polyketides	Flavonoids	Flavans			2.7	341.137	3055	0.1	POS	[M+H]+	level2	7.61465e+07
Hulupinic acid	C15H20O4		KKNXLCGOZLVUHL-UHFFFAOYSA-N		HMDB0030102	12310637	Organic acids and derivatives	Vinylogous acids		HERB004345	Humulus lupulus	2.7	263.128	3027.2	2.8	NEG	[M-H]-	level2	7.82018e+07
2-Methoxynaphthalene	C11H10O	93-04-9	LUZDYPLAQQGJEA-UHFFFAOYSA-N		HMDB0032861	7119	Benzenoids	Naphthalenes		HERB001034	Null	2.7	159.08	2947.9	2.8	POS	[M+H]+	level2	8.89494e+07
2,4,6-Trimethylphenol	C9H12O	527-60-6	BPRYUXCVCCNUFE-UHFFFAOYSA-N		HMDB0032544	10698	Benzenoids	Phenols	Cresols	HERB006259	Radix Dipsaci	2.7	137.096	2947.9	2.8	POS	[M+H]+	level2	5.3274e+07
Oleanane -2H, +2O, 1COOH, O-HexA-HexA	C42H64O16	134250-13-8	SLWCVFLNZDOMEZ-UHFFFAOYSA-N		HMDB0039448	74029747	Lipids and lipid-like molecules	Prenol lipids	Terpene glycosides	HERB001355;HERB001779;HERB006925	Exocarpium Benincasae;Radix Glycyrrhizae;Null	2.7	823.412	2892.7	2.1	NEG	[M-H]-	level2	1.48703e+07
Propiophenone	C9H10O	93-55-0	KRIOVPPHQSLHCZ-UHFFFAOYSA-N		HMDB0032623	7148	Shikimates and Phenylpropanoids|	Flavonoids	Chalcones			2.7	135.08	2733.8	2	POS	[M+H]+	level2	2.93007e+07
6,7-dimethoxy-2,2-dimethyl-2h-1-benzopyran	C13H16O3		PTIDGSWTMLSGAH-UHFFFAOYSA-N	C09018	HMDB0256742		Organoheterocyclic compounds	Benzopyrans	1-benzopyrans			2.7	243.101	2706.6	3.1	POS	[M+Na]+	level2	4.56517e+08
2-Ethoxy-5-(1-propenyl)phenol	C11H14O2	94-86-0	RADIRXJQODWKGQ-HWKANZROSA-N		HMDB0040800	5354280	Benzenoids	Phenol ethers				2.7	179.106	2676.2	3	POS	[M+H]+	level2	2.31483e+07
5,7,4'-TRIMETHOXYFLAVONE	C18H16O5	5631-70-9	ZXJJBDHPUHUUHD-UHFFFAOYSA-N		HMDB0030842	79730	Phenylpropanoids and polyketides	Flavonoids	O-methylated flavonoids	HERB002338;HERB002466;HERB003044;HERB005431;HERB005508;HERB006702;HERB007034;HERB002428	Lannea grandis [Syn. Lannea coromandelica];Citrus grandis var. tomentosa;Citrus reticulata;Citrus sinensis;Radix Smilacis;Citrus grandis;Fructus Aurantii Immaturus;Exocarpium Citri grandis	2.7	313.106	2518.6	3.2	POS	[M+H]+	level2	3.76092e+07
Torachrysone	C14H14O4	22649-04-3	BIJOPUWEMBBDEG-UHFFFAOYSA-N	C17672	HMDB0038473	5321977	Benzenoids	Naphthalenes	Naphthols and derivatives	HERB000614;HERB000867;HERB000868;HERB000898;HERB002369;HERB002405;HERB002428;HERB003070;HERB003153	Cacumen et Folium Biotae;Melia toosendan;Fructus Meliae Toosendan;Toona sinensis;Null;Rhizoma Polygoni cuspidati;Exocarpium Citri grandis;Semen Cassiae;Null	2.7	247.096	2499.1	2.8	POS	[M+H]+	level2	6.39286e+07
3-Dimethylallyl-4-hydroxybenzoate	C12H14O3	583-04-0	LYJHVEDILOKZCG-UHFFFAOYSA-N		HMDB0040592	11406	Benzenoids	Benzene and substituted derivatives	Benzoic acids and derivatives			2.7	207.101	2485.2	2.5	POS	[M+H]+	level2	1.67123e+07
beta-Lapachone	C15H14O3		QZPQTZZNNJUOLS-UHFFFAOYSA-N	C10367	HMDB0249138	3885	Organoheterocyclic compounds	Naphthopyrans	Naphthopyranones	HERB001280;HERB002530;HERB004029;HERB006689	Null;Hibiscus tiliaceus;Semen Oroxyli;Tectona grandis	2.7	243.101	2471.3	2.8	POS	[M+H]+	level2	2.15674e+07
8-(2-hydroxypropan-2-yl)-8,9-dihydrofuro[2,3-h]chromen-2-one	C14H14O4		YRAQEMCYCSSHJG-UHFFFAOYSA-N		HMDB0244406		Phenylpropanoids and polyketides	Coumarins and derivatives	Furanocoumarins	HERB004013;HERB004193;HERB004971;HERB001165;HERB001394;HERB003202;HERB003636;HERB004479;HERB004639	Cortex Moutan;Null;Fructus Cnidii;Null;Radix Angelicae Pubescentis;Notopterygium forbesii [Syn. Notopterygium franchetii];Herba Verbae;Radix et Rhizoma Notopterygii;Phellodendron japonicum	2.7	247.096	2355	1	POS	[M+H]+	level2	6.38413e+08
3,4-Dihydrocoumarin	C9H8O2	119-84-6	VMUXSMXIQBNMGZ-UHFFFAOYSA-N	C02274	HMDB0036626	660	Phenylpropanoids and polyketides	3,4-dihydrocoumarins		HERB004350	Folium Eriobotryae	2.7	149.059	2010.5	2.8	POS	[M+H]+	level2	8.41888e+06
4-Methylumbelliferone	C10H8O3		HSHNITRMYYLLCV-UHFFFAOYSA-N	C03081	HMDB0059622	5280567	Phenylpropanoids and polyketides	Coumarins and derivatives	Hydroxycoumarins	HERB004719	Resi oliani	2.7	177.054	1587.6	2.8	POS	[M+H]+	level2	2.51938e+07
Isofraxidin	C11H10O5		HOEVRHHMDJKUMZ-UHFFFAOYSA-N	C17480	HMDB0253642	5318565	Phenylpropanoids and polyketides	Coumarins and derivatives	Hydroxycoumarins	HERB000940;HERB001079;HERB001622;HERB002515;HERB002623;HERB003009;HERB004217;HERB004479;HERB005062;HERB005507;HERB005511;HERB007079;HERB000066;HERB000134;HERB003573;HERB003821;HERB004520;HERB006905	Acanthopanax senticosus [Syn. Eleutherococcus senticosus ];Euphorbia pekinensis;Radix Saposhnikoviae divaricatae;Artemisia annua;Erica cinerea;Sarcandra glabra [Syn. Chloranthus glaber];Null;Radix et Rhizoma Notopterygii;Fructus Quisqualis;Adiantum pedatum;Null;Herba Sarcatidrae;Folium Artemisiae Argyi;Null;Null;Null;Herba Artemisiae Annuae;Null	2.7	223.059	1341.2	2.8	POS	[M+H]+	level2	5.78621e+07
Corydine	C20H23NO4		IDQUPXZJURZAGF-ZDUSSCGKSA-N		HMDB0302141	10153	Alkaloids and derivatives	Aporphines		HERB000791;HERB001307;HERB002125;HERB003571;HERB003640;HERB005071;HERB006124;HERB006353;HERB007182	Corydalis remota [Syn. Corydalis bulbosa var. typica ];Stephania dinklagei;Glaucium fimbrilligerum;Eschscholzia lobbii;Corydalis marschalliana;Pericarpium Grati;Glaucium corniculatum;Rhizoma Corydalis;Corydalis incisa	2.7	342.169	1029.6	2.9	POS	[M+H]+	level2	1.7603e+07
Apocynin	C9H10O3	498-02-2	DFYRUELUNQRZTB-UHFFFAOYSA-N	C11380	HMDB0247918	2214	Shikimates and Phenylpropanoids|	Phenolic acids	Cinnamic acids and derivatives	HERB000257;HERB000285;HERB001281;HERB002369;HERB002786;HERB003717;HERB003956;HERB000638;HERB000879;HERB002983;HERB003573;HERB003658;HERB004013;HERB004973;HERB006258;HERB006585;HERB007174	Rhizoma cynchi stauntonii;Radix cynchi atrati;Apocynum androsaemifolium;Null;Apocynum cannabinum;Null;Gossypium herbaceum;Radix Bupleuri;Null;Herba Schizonepetae;Null;Herba Ephedrae;Cortex Moutan;Rhizoma Belamcandae;Radix Cynchi Paniculati;Radix Stellariae;Herba Violae	2.7	167.07	159.2	3.2	POS	[M+H]+	level2	3.73051e+07
ar-Turmerone	C15H20O	38142-58-4	NAAJVHHFAXWBOK-ZDUSSCGKSA-N				Terpenoids	Sesquiterpenoids	Bisabolane sesquiterpenoids	HERB002840;HERB001750;HERB004971;HERB002189;HERB004369;HERB003582;HERB006718	Rhizoma Curcumae longae;Exodermis Poria;Fructus Cnidii;Semen Juglandis;Curcuma zedoaria [Syn. Curcuma aeruginosa];Fructus Momordicae;Radix Curcumae	2.7	217.158	2634.9	3	POS	[M+H]+	level2	1.31384e+07
Clausenin	C14H12O5	17276-27-6	XFSINVCSJTYZGH-UHFFFAOYSA-N				Shikimates and Phenylpropanoids|	Coumarins	Pyranocoumarins	HERB004897	Clausena excavata	2.7	261.075	2479.7	2.5	POS	[M+H]+	level2	1.90514e+07
(Z)-6-Octadecenoic acid	C18H34O2	593-39-5	CNVZJPUDSLNTQU-SEYXRHQNSA-N				Fatty acids	Fatty Acids and Conjugates	Unsaturated fatty acids			2.7	281.248	3394.7	3.1	NEG	[M-H]-	level2	1.77671e+07
(9Z,12R)-12-Hydroxyoctadec-9-enoic acid	C18H34O3		WBHHMMIMDMUBKC-QJWNTBNXSA-N							HERB000432;HERB003444	Semen Ricini;Ganoderma Lucidum seu Japonicum	2.7	297.243	3324.5	3.2	NEG	[M-H]-	level2	1.65631e+07
3-hydroxy-hexadecanoic_acid	C16H32O3		CBWALJHXHCJYTE-UHFFFAOYSA-N							HERB001321;HERB005455	Oplopanax elatus;Rhizoma Arisaematis	2.7	271.227	3281	2.9	NEG	[M-H]-	level2	3.2876e+07
eupomatenoid 5	C19H18O3		HMGCTPMQYVGXSC-SNAWJCMRSA-N									2.7	295.132	3228.1	1.5	POS	[M+H]+	level2	4.8092e+08
Corylin	C20H16O4		PWAACAMQKVIVPZ-UHFFFAOYSA-N							HERB000546;HERB000554;HERB004387	Psoralea corylifolia;Null;Fructus Psoraleae Corylifoliae	2.7	321.111	3017.6	2.9	POS	[M+H]+	level2	5.62056e+07
Propanoic acid, 2-methyl-, (3S,3aR,4S,4aR,7aR,8R,9aR)-2,3,3a,4,4a,5,7a,8,9,9a-decahydro-3,4a,8-trimethyl-2,5-dioxoazuleno[6,5-b]furan-4-yl ester	C19H26O5		WKUOPGZYLRFCHJ-APDQSUQKSA-N							HERB001211;HERB001556;HERB001626;HERB001861;HERB001901;HERB001928;HERB002061;HERB002087;HERB002224;HERB002665;HERB002896;HERB006997;HERB007100	Radix Codonopsis pilosulae;Herba Centipedae;Radix Stephaniae Tetrandrae;Herba Pegaeophyti Scapiflorae;Null;Null;Herba Bidentis;Caulis Piperis Kadsurae；Caulis Piperis futokadsurae;Null;Herba Abri;Herba Inulae;Rhizoma Polygonati Praeparata;Poria cum Ligno Hospite	2.7	357.168	3017.6	3.2	POS	[M+Na]+	level2	4.406e+08
Senkyunolide A	C12H16O2		ZPIKVDODKLJKIN-NSHDSACASA-N							HERB001210;HERB004247;HERB000591;HERB000631;HERB000887;HERB000904;HERB001821;HERB002927;HERB003192;HERB003290;HERB003358;HERB006517	Radix Angelicae sinensis;Levisticum officinale;Senecio jacobaea;Ligusticum sinense cv. chaxiong;Radix chuanxiong；Rhizoma Chuanxiong;Senecio vernalis;Null;Crotalaria laburnifolia;flos farfarae;Senecio renardii;Farfugium japonicum;Emilia sonchifolia	2.7	193.122	3014.9	3	POS	[M+H]+	level2	2.15325e+09
Linderane	C15H16O4		KBMSVODXFLAQNJ-DXGHHDSJSA-N							HERB000777;HERB005767;HERB004500;HERB004752;HERB005821	Lignum Aquilariae Resitum;Radix Linderae;Radix Solani melongee;Rhizoma seu Herba Saururi;Exocarpium Citrulli	2.7	261.111	2753.2	3.2	POS	[M+H]+	level2	1.14824e+07
Benzoylpaeonilflorin	C30H32O12		LATYEZNGPQKAIK-ILMDLUHMSA-N				Lipids and lipid-like molecules	Prenol lipids	Terpene glycosides	HERB001508;HERB000216;HERB000246;HERB000267;HERB000498;HERB000584;HERB000800;HERB000850;HERB003232;HERB004013	Paeonia emodi;Null;Null;Radix Paeoniae Alba;Borneolum syntheticum;Rhizoma Atractylodis;Radix Paeoniae Rubra;Paeonia veitchii;fructus Capsici;Cortex Moutan	2.7	585.195	2736.6	2.9	POS	[M+H]+	level2	1.5e+07
Pentose-Hexose + C10H17	C21H36O10		IEGFOTASSBZIBZ-UHFFFAOYSA-N							HERB006744	Rodgersia pinnata	2.7	493.228	2506.3	2.1	NEG	[M+HCOO]-	level2	5.20888e+06
4-(Dimethylamino)cinnamaldehyde	C11H13NO	6203-18-5	RUKJCCIJLIMGEP-ONEGZZNKSA-N				Phenylpropanoids and polyketides	Cinnamaldehydes		HERB001509;HERB001942	Narcissus tazetta;Rhizoma Dryriae	2.7	176.107	2499.1	2.3	POS	[M+H]+	level2	1.83119e+07
(2S)-4-hydroxy-2-(2-hydroxypropan-2-yl)-7-methyl-2,3-dihydrofuro[3,2-g]chromen-5-one	C15H16O5		LJSWMDKKEBOERP-LBPRGKRZSA-N							HERB000789;HERB004239;HERB004630;HERB005022;HERB006233;HERB006939	Ammi visnaga;Radix Oryzae Glutinosae;Angelica japonica;Rhizoma Cimicifugae;Cimicifuga dahurica;Piper polysyphorum	2.7	277.106	2402.1	2.8	POS	[M+H]+	level2	1.19777e+07
Neolicuroside	C26H30O13	120926-46-7	VMMVZVPAYFZNBM-KVFWHIKKSA-N				Shikimates and Phenylpropanoids|	Flavonoids	Chalcones			2.7	551.175	2388.3	2.4	POS	[M+H]+	level2	7.15985e+07
7-[3-[(2R,3R,4R)-3,4-Dihydroxy-4-(hydroxymethyl)oxolan-2-yl]oxy-4,5-dihydroxy-6-(hydroxymethyl)oxan-2-yl]oxy-3-(4-methoxyphenyl)chromen-4-one	C27H30O13		TUUBGLDJKKCMRH-NNNVMGKSSA-N				Phenylpropanoids and polyketides	Isoflavonoids	Isoflavonoid O-glycosides	HERB000974;HERB001355;HERB001779;HERB002494;HERB002714	Glycyrrhiza aspera;Exocarpium Benincasae;Radix Glycyrrhizae;Glycyrrhiza kansuensis;Caulis Millettiae	2.7	563.174	2319.4	2.9	POS	[M+H]+	level2	1.87377e+07
Ambrosic acid	C15H20O4	6617-14-7	ZONXEWIGPLHXNT-ULEBWITMSA-N				Terpenoids	Sesquiterpenoids	Pseudoguaiane sesquiterpenoids			2.7	263.128	2293.3	3.2	NEG	[M-H]-	level2	2.02705e+08
Lobetyolin	C20H28O8		MMMUDYVKKPDZHS-UPPVCQNNSA-N							HERB000312;HERB001211;HERB002876;HERB005524	Herba Lobeliae Chinensis;Radix Codonopsis pilosulae;Radix Platycodi;Pratia nummularia	2.7	441.175	2265.7	2.6	NEG	[M+FA]-	level2	1.45306e+08
Norcimifugin	C15H16O6		FHCHSXPHLRBEBR-LBPRGKRZSA-N							HERB004079;HERB004239;HERB005022	Cimicifuga nanchuanensis;Radix Oryzae Glutinosae;Rhizoma Cimicifugae	2.7	293.101	2191.7	3	POS	[M+H]+	level2	1.50669e+07
7-GlcA_tricin	C27H44O7		NKDFYOWSKOHCCO-MQMWGCQISA-N									2.7	525.306	1837.5	2.4	NEG	[M+FA-H]-	level2	4.32797e+07
gamma-Thujaplicin	C10H12O2		WKEWHSLZDDZONF-UHFFFAOYSA-N							HERB000058;HERB000396;HERB001038;HERB004743;HERB004873;HERB001036	Cupressus abramsiana;Thuja plicata;Coffea liberica;Cupressus sargentii;Juniperus taiwaniana;Cupressus macrocarpa	2.7	165.09	1565.2	2.9	POS	[M+H]+	level2	2.42854e+07
Naringenin-7-O-beta-D-glucoside	C21H22O10		DLIKSSGEMUFQOK-SFTVRKLSSA-N									2.7	457.109	1466.1	2.8	POS	[M+Na]+	level2	1.90281e+07
Pterosin A	C15H20O3		BDZJLPDYMKPKGC-HNNXBMFYSA-N							HERB003067	Pteridium aquilinum var. latiusculum	2.7	249.148	1285.5	3.1	POS	[M+H]+	level2	2.2363e+07
Acetoisovanillone	C9H10O3	6100-74-9	YLTGFGDODHXMFB-UHFFFAOYSA-N				Shikimates and Phenylpropanoids|	Phenolic acids	Cinnamic acids and derivatives	HERB004013	Cortex Moutan	2.7	167.07	964.2	3	POS	[M+H]+	level2	2.71899e+08
Swertiamarin	C16H22O10		HEYZWPRKKUGDCR-QBXMEVCASA-N							HERB000348;HERB000355;HERB000857;HERB000969;HERB000970;HERB000998;HERB001170;HERB001183;HERB001213;HERB001288;HERB001327;HERB002063;HERB002280;HERB002333;HERB002904;HERB003478;HERB003479;HERB003832;HERB004507;HERB004546;HERB004682;HERB004950;HERB005543;HERB005865;HERB005969;HERB005987;HERB006195;HERB006905;HERB006910;HERB006936;HERB006954;HERB007172;HERB001112	Swertia calycina;Swertia franchetiana;Swertia davidii;Swertia fasciculata;Gentiana crassicaulis;Gentiana robusta;Swertia macrosperma;Swertia punicea var. lutescens;Swertia chinensis;Gentiana rigescens;Gentiana manshurica;Swertia kouitchensis;Gentiana rhodantha;Swertia erythrosticta;Null;Null;Radix Gentianae;Swertia pubescens;Radix Gentiae macrophyllae;Herba Swertiae;Swertia japonica;Fructus Corni…	2.7	419.118	823.1	2.6	NEG	[M+FA]-	level2	3.99008e+08
2-Phenylethyl 6-O-((2S,3R,4R)-3,4-dihydroxy-4-(hydroxymethyl)tetrahydrofuran-2-yl)-.beta.-D-glucopyranoside	C19H28O10	876165-17-2	GZSQKOFXMZDKPV-DERWZFJFSA-N				Organic oxygen compounds	Organooxygen compounds	Carbohydrates and carbohydrate conjugates	HERB005074;HERB007070	Punica granatum;Tinospora sinensis	2.7	415.16	1203.5	2.2	NEG	[M-H]-	level2	3.87384e+07
Puberanidine	C30H42N2O7		VSUODASNSRJNCP-WGVBKJPXSA-N							HERB000376;HERB001807;HERB004192	Aconitum septentrionale;Aconitum finetianum;Aconitum barbatum var. puberulum [Syn. Aconitum ochranthum]	2.7	543.308	3322.8	3.3	POS	[M+H]+	level2	2.00284e+07
methylcinnamate	C10H10O2		CCRCUPLGCSFEDV-UHFFFAOYSA-N							HERB000090;HERB005310;HERB001016;HERB001087;HERB001378;HERB001852;HERB002062;HERB002276;HERB002926;HERB003595;HERB003941;HERB004102;HERB004242;HERB004694;HERB004781;HERB005017;HERB005267;HERB005287;HERB006484;HERB006784;HERB002563;HERB004981	Benzoinum;Physalis alkekengi;Alpinia speciosa;Alpinia galanga;Fructus Amomi Rotundus;Null;Ramulus Cinmomi;Flos Carthami;Flos Trollii chinensis;Ocimum basilicum;Flos Buddlejae;Radix Adenophorae;Fructus Ligustri lucidi;Cortex Cinmomi;Cimicifuga acerina;Rhizoma Zingiberis Recens;Tricholoma matsutake [Syn. Armillaria matsutake];Styrax;Null;Null;Radix Scutellariae;Conocephalum conicum	2.7	163.075	923.8	3.2	POS	[M+H]+	level2	1.70242e+07
Vasicinol	C11H12N2O2		WEFMOGRHGUPGMA-JTQLQIEISA-N							HERB003447;HERB001014;HERB002526;HERB003604	Linaria vulgaris;Adhatoda vasica;Sida cordifolia;Peganum harmala	2.7	205.097	634.8	2.8	POS	[M+H]+	level2	8.09431e+07
Abieta-8(14),9(11),12-triene-7,18-diol	C20H30O2		PORHOKHIMOFMMH-UHFFFAOYSA-N							HERB000377	Cedrus atlantica	2.7	325.215	3204.1	2.8	POS	[M+Na]+	level2	5.61487e+07
(2E,4E)-N-(2-methylpropyl)dodeca-2,4-dienamide	C16H29NO		BBRMJCAPNGJKEM-AQASXUMVSA-N							HERB001876;HERB002371	flos puerariae lobatae;Fructus Piperis	2.7	252.231	3217.4	3	POS	[M+H]+	level2	1.20713e+09
(+)-Norpseudoephedrine	C9H13NO	14838-15-4	DLNKOYKMWOXYQA-IONNQARKSA-N				Alkaloids	Pseudoalkaloids	Phenylalanine-derived alkaloids			2.7	152.107	3118.8	2.9	POS	[M+H]+	level2	6.29557e+07
Licoflavone B	C25H26O4		GLDVIKFETPAZNV-UHFFFAOYSA-N							HERB000974	Glycyrrhiza aspera	2.7	391.189	3105.6	2.8	POS	[M+H]+	level2	1.08039e+08
Aurantiamide acetate	C27H28N2O4		VZPAURMDJZOGHU-SKCDSABHSA-N							HERB000221;HERB000879;HERB001713;HERB003282;HERB005509;HERB007023;HERB000521;HERB001211;HERB001556;HERB001912;HERB002515;HERB003175;HERB000822;HERB000835;HERB000836;HERB000881;HERB000993;HERB001249;HERB001861;HERB001901;HERB001928;HERB002224;HERB002896;HERB003979;HERB004470;HERB004539;HERB004663;HERB006997;HERB007100	Herba Patriniae;Null;Herba Pteridis multifidae;Null;Herba Acalyphae;Rhizoma Anemarrhee;Artocarpus heterophyllus;Radix Codonopsis pilosulae;Herba Centipedae;Lycium chinense;Artemisia annua;Picria felterrae;Fructus Leonuri;Folium Clerodentri trichotomi;Clerodendron trichotomum;Radix Aconiti;Rubus alceaefolius;Cortex Lycii Radicis;Herba Pegaeophyti Scapiflorae;Null;Null;Null;Herba Inulae;Changium sm…	2.7	445.211	3046.9	2.6	POS	[M+H]+	level2	3.20554e+07
Loliolide	C11H16O3		XEVQXKKKAVVSMW-UHFFFAOYSA-N							HERB000197;HERB000247;HERB001019;HERB003153;HERB003757;HERB003789;HERB003929;HERB004470;HERB004594;HERB005159;HERB006039;HERB006335;HERB006439;HERB006631;HERB007211;HERB002520;HERB004217;HERB000387;HERB000472;HERB000570;HERB000580;HERB000767;HERB001409;HERB003031;HERB003232;HERB004193;HERB004386;HERB005825;HERB006384;HERB000220;HERB003359	Null;Herha Ajugae Ciliatae;Plantago major;Null;Digitalis purpurea;Digitalis lanata;Maytenus confertiflorus;Lythrum salicaria;Undaria pinnatifida;Menyanthes trifoliata;Helianthus annuus;Herba Commelie;Fumaria officinalis;Siphonostegia chinensis;Perilla frutescens var. arguta;Sida acuta;Null;Null;Herba Polygoni Avicularis;Null;Fructus Xanthii sibirici;Herba Plantaginis;Cortex Eucommiae;Flos Chrysan…	2.7	197.117	1421.9	1.6	POS	[M+H]+	level2	1.77609e+07
Sinomenine	C19H23NO4		INYYVPJSBIVGPH-QHRIQVFBSA-N							HERB000162;HERB000221;HERB000373;HERB000456;HERB000457;HERB003033;HERB004518;HERB005874;HERB006297;HERB007182	Radix Stemoe;Herba Patriniae;Rhizoma Menispermi;Menispermum dauricum;Menispermum dauricum;Corydalis pallida;Null;Corydalis pallida var. tenuis;Stephania dielsiana;Corydalis incisa	2.7	330.169	1176.8	3.3	POS	[M+H]+	level2	2.04901e+07
3-(6-(.beta.-D-Glucopyranosyloxy)-2-(2-hydroxypropan-2-yl)-2,3-dihydro-1-benzofuran-5-yl)propanoic acid	C20H28O10		KSRAFVSVWQIUDE-IMGWSGCXSA-N				Organic oxygen compounds	Organooxygen compounds	Carbohydrates and carbohydrate conjugates	HERB001680	Angelica furcijuga	2.7	427.16	1426.4	2.7	NEG	[M-H]-	level2	4.96689e+07
Octadecanedioic acid	C18H34O4	871-70-5	BNJOQKFENDDGSC-UHFFFAOYSA-N	/	HMDB0000782	70095	Fatty acids	Fatty Acids and Conjugates	Dicarboxylic acids			2.7	313.238	3075.4	1.6	NEG	[M-H]-	level2	1.42349e+08
Gancaonin C	C20H18O5	104691-86-3	YGCCASGFIOIXIN-UHFFFAOYSA-N	/	HMDB0038902	5317480	Shikimates and Phenylpropanoids	Isoflavonoids	Isoflavones			2.7	339.122	3052.3	2.7	POS	[M+H]+	level2	3.64236e+08
(2S,3R,4S,5S,6R)-2-[3-hydroxy-5-[(Z)-2-(4-hydroxyphenyl)vinyl]phenoxy]-6-(hydroxymethyl)tetrahydropyran-3,4,5-triol	C20H22O8	148766-36-3	HSTZMXCBWJGKHG-BUFXCDORSA-N	/	/	10178463	Shikimates and Phenylpropanoids	Stilbenoids	Monomeric stilbenes	HERB005564;HERB002405;HERB001627;HERB001901;HERB002185;HERB003799;HERB003872;HERB004060;HERB004528;HERB004742;HERB004837;HERB005395;HERB005466;HERB005654;HERB006520;HERB006938;HERB001806;HERB002407;HERB004853;HERB005178	Rhizoma Smilacis Glabrae;Rhizoma Polygoni cuspidati;Smilax menispermoidea;Null;Polygonum multiflorum;Pleuropterus ciliinervis;Phytolacca americana [Syn. Phytolacca decandra ];Caulis Aristolochiae seu Clematis;Vatica rassak;Picea glehnii;Ramulus Mori;Rheum tanguticum;Rheum wittrocki;Schoenocaulon officinale;Lysidice rhodostegia;Rheum palmatum;Radix Kansui;Polygonum cuspidatum;Fructus Amomi;Polypod…	2.7	371.113	3043.2		NEG	[M-H2O-H]-;[M-H2O-H]-;[M-H2O-H]-	level2	5.33314e+07
Monobutyl phthalate	C12H14O4	131-70-4	YZBOVSFWWNVKRJ-UHFFFAOYSA-N	/	HMDB0013247	8575	Shikimates and Phenylpropanoids	Phenolic acids	Shikimic acids and derivatives	HERB002983;HERB003582;HERB003658;HERB005471;HERB006718	Herba Schizonepetae;Fructus Momordicae;Herba Ephedrae;Null;Radix Curcumae	2.7	205.085	2953.3		POS	[M-H2O+H]+;[M-H2O+H]+;[M-H2O+H]+	level2	1.09038e+08
Eugenin	C11H10O4	480-34-2	SUTUBQHKZRNZRA-UHFFFAOYSA-N	/	/	10189	Polyketides	Chromanes	Chromones	HERB000949;HERB001074;HERB001309;HERB002257	Bulbus Allii Fistulosi;Herba Cirsii Japonici;Flos Caryophylli;Bupleurum scorzonerifolium	2.7	207.065	1766.3		POS	[M+H]+;[M+H]+;[M+H]+;[M+H]+	level2	3.29201e+07
trans-Cinnamic acid	C9H8O2	140-10-3	WBYWAXJHAXSJNI-VOTSOKGWSA-N	C00423	HMDB0000930	444539	Shikimates and Phenylpropanoids	Phenylpropanoids (C6-C3)	Cinnamic acids and derivatives	HERB001069;HERB001249;HERB002062;HERB002369;HERB004774;HERB005085;HERB006280;HERB006718;HERB003653;HERB000090;HERB000182;HERB000216;HERB000338;HERB000410;HERB000427;HERB000588;HERB000767;HERB000849;HERB001019;HERB001448;HERB001679;HERB001705;HERB001783;HERB001851;HERB001912;HERB001915;HERB001939;HERB001942;HERB002002;HERB002056;HERB002094;HERB002224;HERB002418;HERB002625;HERB002896;HERB002983;HER…	Radix et Rhizoma Rhei;Cortex Lycii Radicis;Ramulus Cinmomi;Null;Rhizoma Sparganii;Null;Radix Scrophulariae;Radix Curcumae;Jatropha curcas;Benzoinum;Rhizoma Typhonii;Null;Herba Scutellariae barbatae;Scrophularia buergeriana;Myroxylon pereirae;Null;Herba Plantaginis;Bulbus Fritillariae Cirrhosae;Plantago major;Herba Clinopodii;Null;Apis mellifera ligustica;Rehmannia glutinosa [Syn. Rehmannia glutin…	2.7	149.059	1252.1		POS	[M+H]+;[M-H2O+H]+	level2	1.34288e+07
4-Methoxycinnamic acid	C10H10O3	830-09-1	AFDXODALSZRGIH-QPJJXVBHSA-N	/	HMDB0002040	699414	Shikimates and Phenylpropanoids	Phenylpropanoids (C6-C3)	Cinnamic acids and derivatives	HERB006718;HERB003436;HERB000208;HERB004068;HERB005030;HERB006280;HERB000137;HERB000410;HERB002644;HERB003361;HERB003595;HERB003979;HERB004685;HERB004734;HERB005017;HERB005169;HERB005962;HERB006061;HERB006372;HERB004316;HERB004217	Radix Curcumae;Polyalthia nemoralis;Herba Hedyotis Diffusae;Herba Equiseti Hiemalis;Rhizoma Acori Talarinowii;Radix Scrophulariae;Fructus Anisi Stellati;Scrophularia buergeriana;Agastache rugosus;Fructus Forsythiae;Ocimum basilicum;Changium smyrnioides;Sphaeranthus indicus;Nux Prinsepiae;Rhizoma Zingiberis Recens;Limnophila rugosa;Artemisia dracunculus;Null;Halitum;Semen Sterculiae Lychnophorae;N…	2.7	161.059	1163.2		POS	[M-H2O+H]+;[M+H]+;[M-H2O+H]+	level2	1.11252e+08
Indole-3-carboxaldehyde	C9H7NO	487-89-8	OLNJUISKUQQNIM-UHFFFAOYSA-N	C08493	HMDB0029737	10256	Alkaloids	Tryptophan alkaloids	Simple indole alkaloids	HERB006310;HERB001436;HERB004077;HERB004639;HERB005366;HERB005375;HERB006575;HERB000323;HERB000198	Fructus Bruceae;Euphorbia pubescens;Microtoena prainiana;Phellodendron japonicum;Phellodendron amurense var. wilsonii;Taraxacum formosanum;Urtica dioica;Radix Isatidis seu Baphicacanthi;Plumbago zeylanica	2.7	146.06	634.8	2.6	POS	[M+H]+	level2	4.31903e+07
Adenine	C5H5N5	73-24-5	GFFGJBXGBJISGV-UHFFFAOYSA-N	C00147	HMDB0000034	190	Alkaloids	Pseudoalkaloids	Purine alkaloids	HERB004402;HERB000312;HERB000323;HERB000330;HERB000766;HERB000794;HERB000879;HERB000887;HERB001034;HERB001101;HERB001104;HERB001210;HERB001244;HERB001305;HERB001333;HERB001355;HERB001356;HERB001428;HERB001749;HERB001750;HERB001765;HERB001766;HERB001947;HERB002040;HERB002048;HERB002068;HERB002276;HERB002370;HERB002397;HERB002487;HERB002560;HERB002665;HERB002893;HERB003031;HERB003053;HERB003068;HER…	pollen typhae;Herba Lobeliae Chinensis;Radix Isatidis seu Baphicacanthi;Rhizoma Pinelliae;Plantago asiatica;Null;Null;Radix chuanxiong；Rhizoma Chuanxiong;Null;Folium Isatidis;Bulbus Allii;Radix Angelicae sinensis;Herba Hyperici Japonici;Caulis Erycibes;Cordyceps;Exocarpium Benincasae;Semen Benincasae;Dens Draconis Preparata;Poria;Exodermis Poria;Poria;Null;Fructus Setariae Germinatus;Fructus Choe…	2.7	136.061	156.5	2.7	POS	[M+H]+	level2	4.29786e+07
Guanine	C5H5N5O	73-40-5	UYTPUPDQBNUYGX-UHFFFAOYSA-N	C00242	HMDB0000132	764	Alkaloids	Pseudoalkaloids	pteridine alkaloids	HERB006150;HERB001877;HERB004441;HERB005039;HERB005390;HERB005641;HERB005662;HERB006537;HERB001101;HERB001333;HERB004563;HERB004607;HERB000323;HERB000330	Null;Gecko;Aesculus chinensis;Calyx Kaki;Radix Pseudostellariae;Trichosanthes cucumeroides;Erinaceus europaeus , Hemiechinus dauuricus, Hemiechinus auritus;Herba Leonuri;Folium Isatidis;Cordyceps;Pheretima aspergillum;Cordyceps militaris cv;Radix Isatidis seu Baphicacanthi;Rhizoma Pinelliae	2.7	152.056	156.5		POS	[M+H]+;[M+H]+	level2	2.12631e+07
beta-Anhydroicaritin	C21H20O6	38226-86-7	PPCHTBBOSVKORE-UHFFFAOYSA-N	/	/	14583584	Shikimates and Phenylpropanoids	Flavonoids	Flavonols			2.7	369.132	3156.1	3.2	POS	[M+H]+	level2	2.18963e+08
(3R,4R)-4-[(4-hydroxy-3-methoxy-phenyl)methyl]-3-[[3-methoxy-4-[(2S,3R,4S,5S,6R)-3,4,5-trihydroxy-6-(hydroxymethyl)tetrahydropyran-2-yl]oxy-phenyl]methyl]tetrahydrofuran-2-one	C26H32O11	/	AAGCATAPYOEULE-LHHMAMHXSA-N	/	/	486612	Shikimates and Phenylpropanoids	Lignans	Dibenzylbutyrolactone lignans	HERB004619;HERB002714;HERB002972;HERB003361;HERB003600;HERB005322	Styrax japonica;Caulis Millettiae;Forsythia viridissima;Fructus Forsythiae;Caulis Trachelospermi;Podocarpus spicatus	2.7	519.186	1862.6		NEG	[M-H]-;[M-H]-;[M-H]-	level2	7.99153e+07
4-hydroxy-3-(3-methylbut-2-enyl)benzoic acid	C12H14O3	1138-41-6	LBSJJNAMGVDGCU-UHFFFAOYSA-N	/	/	443852	Shikimates and Phenylpropanoids	Phenolic acids	Shikimic acids and derivatives			2.7	207.101	2904.5	2.3	POS	[M+H]+	level2	2.3686e+07
(Z)-2-[4-[(Z)-2-carboxy-2-[4-[(E)-2-carboxyvinyl]-2-methoxy-phenoxy]vinyl]-2-methoxy-phenoxy]-3-(4-hydroxy-3-methoxy-phenyl)prop-2-enoic acid	C30H26O12	/	UWXGIJKBCAIMFK-XVAVVJJYSA-N	/	/	21580474	Shikimates and Phenylpropanoids	Phenylpropanoids	Cinnamic acids and derivatives			2.7	577.134	2721.8	1.5	NEG	[M-H]-	level2	1.05227e+07
(2S,3R,4S,5S,6R)-2-[4-(2,3-dihydroxypropyl)-3-methoxy-phenoxy]-6-(hydroxymethyl)tetrahydropyran-3,4,5-triol	C16H24O9	/	VXXKDWBEVHGANN-YLHHEPAUSA-N	/	/	10882909	/	/	/	HERB005076	Anethum graveolens	2.7	359.134	1431.9		NEG	[M-H]-;[M-H]-;[M-H]-	level2	1.1115e+07
D-Phenylalanine	C9H11NO2	673-06-3	COLNVLDHVKWLRT-MRVPVSSYSA-N	/	/	71567	Amino acids and Peptides	Small peptides	Aminoacids	HERB002276;HERB000162;HERB000330;HERB000497;HERB000508;HERB000853;HERB000881;HERB000992;HERB001175;HERB001211;HERB001235;HERB001783;HERB002044;HERB002045;HERB002189;HERB003441;HERB003851;HERB004184;HERB004488;HERB004551;HERB004692;HERB004864;HERB005289;HERB006820;HERB006993;HERB001885	Flos Carthami;Radix Stemoe;Rhizoma Pinelliae;semen arecae;herba Menthae;Codonopsis tangshen;Radix Aconiti;Ficus simplicissima;Semen Sojae Praeparata;Radix Codonopsis pilosulae;Medulla Junci;Rehmannia glutinosa [Syn. Rehmannia glutinosa f. huechingensis];Plastrum Testudinis;Colla carapacis et plastri testudinis;Semen Juglandis;Cornu Saigae Tataricae;Flos Mume;Lycium barbarum;Fagopyrum esculentum;C…	2.7	166.086	327.8		POS	[M+H]+;[M+H]+;[M-H2O+H]+	level2	6.17464e+07
9-HODE	C18H32O3	98524-19-7	NPDSHTNEKLQQIJ-ZJHFMPGASA-N		HMDB0062652	5282944	Lipids and lipid-like molecules	Fatty Acyls	Lineolic acids and derivatives	HERB001249	Cortex Lycii Radicis	2.69	295.227	3267.4	3.5	NEG	[M-H]1-	level2	8.63614e+07
Osthole	C15H16O3		MBRLOUHOWLUMFF-UHFFFAOYSA-N	C09280	HMDB0302150	10228	Phenylpropanoids and polyketides	Coumarins and derivatives		HERB000136;HERB000305;HERB001165;HERB001394;HERB001622;HERB003010;HERB004013;HERB004193;HERB004259;HERB004330;HERB004453;HERB004853;HERB004971;HERB005144;HERB005471;HERB005977;HERB006766;HERB006852;HERB007208;HERB001024;HERB001101;HERB003636;HERB004479;HERB007180	Clausena anisata;Radix Angelicae Dahuricae;Null;Radix Angelicae Pubescentis;Radix Saposhnikoviae divaricatae;Murraya paniculata [Syn. Chalcas paniculata];Cortex Moutan;Null;Peucedanum ostruthium;Herba Eupatorii;radix Peucedani;Fructus Amomi;Fructus Cnidii;Prangos pabularia;Null;Herba Agrimoniae;Angelica archangelica;Peucedanum rubricaule;Null;Radix Heraclei maximi;Folium Isatidis;Herba Verbae;Rad…	2.69	245.116	3249.6	3.8	POS	[M+H]+	level2	4.55917e+07
Mulberrofuran_A	C25H28O4	68978-04-1	MQYYTNPXQXSQGM-CAOOACKPSA-N	C08846	HMDB0033656	5281332	Phenylpropanoids and polyketides	2-arylbenzofuran flavonoids		HERB004055;HERB004060;HERB004822;HERB004834;HERB004837;HERB006811	Flos Gossampini;Caulis Aristolochiae seu Clematis;Null;Folium Mori;Ramulus Mori;Flos Rosae chinensis	2.69	393.205	3222.7	3.3	POS	[M+H]+	level2	2.1205e+07
Furanodienone	C15H18O2	24268-41-5	XVOHELPNOXGRBQ-IKVLVDHLSA-N	C16960	HMDB0036768	5317425	Lipids and lipid-like molecules	Prenol lipids	Sesquiterpenoids	HERB004004;HERB002022;HERB006718;HERB004369	Resi myrrhae;Rhizoma Curcumae;Radix Curcumae;Curcuma zedoaria [Syn. Curcuma aeruginosa]	2.69	231.137	3134.7	3.6	POS	[M+H]+	level2	5.9382e+07
Aflatoxin B2	C17H14O6	7220-81-7	WWSYXEZEXMQWHT-UHFFFAOYSA-N	C16753	HMDB0035208	23648	Polyketides	Chromanes	Aflatoxins	HERB005710	Ficus carica	2.69	315.085	3124.2	3.7	POS	[M+H]+	level2	6.54785e+07
Valerophenone	C11H14O	1009-14-9	XKGLSKVNOSHTAD-UHFFFAOYSA-N		HMDB0031208	66093	Organic oxygen compounds	Organooxygen compounds	Carbonyl compounds	HERB000614;HERB000767;HERB000887;HERB005808;HERB005835;HERB000638	Cacumen et Folium Biotae;Herba Plantaginis;Radix chuanxiong；Rhizoma Chuanxiong;Radix chuanxiong；Rhizoma Chuanxiong;Rhinoceros unicornis , Rhinoceros sondaicus , Rhinoceros sumatrensis;Radix Bupleuri	2.69	163.111	3087.1	3.3	POS	[M+H]+	level2	9.89755e+07
p-methoxycinnamic acid ethyl ester	C12H14O3	24393-56-4	DHNGCHLFKUPGPX-RMKNXTFCSA-N	C10476	HMDB0030762	5281783	Phenylpropanoids and polyketides	Cinnamic acids and derivatives	Cinnamic acid esters			2.69	207.101	3084.5	3.9	POS	[M+H]+	level2	1.90881e+08
khellin	C14H12O5		HSMPDPBYAYSOBC-UHFFFAOYSA-N	C09010	HMDB0253797	3828	Organoheterocyclic compounds	Benzopyrans	1-benzopyrans	HERB006019;HERB000789;HERB005552	Rhizoma Cyperi;Ammi visnaga;Null	2.69	283.059	3065.7	3.5	POS	[M+Na]+	level2	4.70627e+07
(S)-11,12,13-Trinor-7-calamenone	C12H14O	155748-76-8	SQESYXTWWGWCFK-UHFFFAOYSA-N		HMDB0040823	5316902	Benzenoids	Tetralins		HERB003361;HERB004068;HERB004914;HERB006019	Fructus Forsythiae;Herba Equiseti Hiemalis;Rhizoma Kaempferiae;Rhizoma Cyperi	2.69	175.111	3014.9	3.4	POS	[M+H]+	level2	3.11172e+08
Isosaxalin	C16H16O6	26091-76-9	FOINLJRVEBYARJ-UHFFFAOYSA-N		HMDB0030745	328236	Phenylpropanoids and polyketides	Coumarins and derivatives	Furanocoumarins			2.69	327.085	2964.1	3.4	POS	[M+Na]+	level2	7.94561e+07
Meconin	C10H10O4	29809-15-2	ORFFGRQMMWVHIB-UHFFFAOYSA-N		HMDB0032652	68437	Organoheterocyclic compounds	Isocoumarans	Isobenzofuranones			2.69	195.065	2926.2	3.2	POS	[M+H]+	level2	1.55308e+08
Lawsone	C10H6O3		WVCHIGAIXREVNS-UHFFFAOYSA-N		HMDB0253997	6755	Benzenoids	Naphthalenes	Naphthoquinones	HERB000265	Lawsonia alba	2.69	175.038	2918.1	2.7	POS	[M+H]+	level2	2.99181e+07
Rhapontigenin	C15H14O4	500-65-2	PHMHDRYYFAYWEG-IHWYPQMZSA-N		HMDB0031842	10879760	Phenylpropanoids and polyketides	Stilbenes		HERB000822;HERB001069;HERB006938	Fructus Leonuri;Radix et Rhizoma Rhei;Rheum palmatum	2.69	259.096	2891.2	3.5	POS	[M+H]+	level2	4.46117e+07
7-Hydroxy-2,5-dimethyl-4H-1-benzopyran-4-one	C11H10O3	38412-47-4	CRNGFKXWIYTEPH-UHFFFAOYSA-N		HMDB0040326	5316891	Organoheterocyclic compounds	Benzopyrans	1-benzopyrans	HERB000198;HERB001901;HERB002185;HERB002405;HERB004004;HERB004242;HERB004609;HERB005017;HERB005466	Plumbago zeylanica;Null;Polygonum multiflorum;Rhizoma Polygoni cuspidati;Resi myrrhae;Fructus Ligustri lucidi;Radix Ginseng;Rhizoma Zingiberis Recens;Rheum wittrocki	2.69	191.07	2880.5	3.5	POS	[M+H]+	level2	8.73664e+07
Peperinic_acid	C10H14O3	514-93-2	LBNWZGLSMCTAQB-UHFFFAOYSA-N		HMDB0038181	156203	Organoheterocyclic compounds	Benzofurans		HERB002369;HERB002983	Null;Herba Schizonepetae	2.69	183.101	2856.3	3	POS	[M+H]+	level2	1.0654e+08
5,7,3',4'-Tetramethoxyflavone	C19H18O6	855-97-0	CLXVBVLQKLQNRQ-UHFFFAOYSA-N		HMDB0301862		Shikimates and Phenylpropanoids|	Flavonoids	Flavones			2.69	343.116	2804.8	3.6	POS	[M+H]+	level2	2.17771e+08
Isobergapten	C12H8O4		AJSPSRWWZBBIOR-UHFFFAOYSA-N	C18082	HMDB0302838	68082	Phenylpropanoids and polyketides	Coumarins and derivatives	Furanocoumarins	HERB000554;HERB001072;HERB001165;HERB001394;HERB001622;HERB002366;HERB003269;HERB004479;HERB004725;HERB006667;HERB006756	Null;Pimpinella magna;Null;Radix Angelicae Pubescentis;Radix Saposhnikoviae divaricatae;Pimpinella saxifraga;Stellera chamaejasme;Radix et Rhizoma Notopterygii;Heracleum lanatum;Heracleum yungningense;Ruta pinnata	2.69	217.049	2775.2	2.9	POS	[M+H]+	level2	3.11316e+08
Benzyl salicylate	C14H12O3	118-58-1	ZCTQGTTXIYCGGC-UHFFFAOYSA-N		HMDB0029818	8363	Benzenoids	Benzene and substituted derivatives	Benzoic acids and derivatives	HERB003821;HERB004569;HERB005106;HERB005108;HERB004350;HERB004479	Null;herba Dianthi;Dianthus chinensis;Null;Folium Eriobotryae;Radix et Rhizoma Notopterygii	2.69	229.085	2646	2.9	POS	[M+H]+	level2	1.41051e+07
Zederone	C15H18O3	7727-79-9	CVIVANCKIBYAOP-WEVVVXLNSA-N		HMDB0036767		Lipids and lipid-like molecules	Prenol lipids	Triterpenoids	HERB000973;HERB001448;HERB001915;HERB002022;HERB002273;HERB002484;HERB002967;HERB003044;HERB004184;HERB004369;HERB005299;HERB005442;HERB006718;HERB006738;HERB006875;HERB007004	Hippophae rhamnoides;Herba Clinopodii;Fructus Lycii;Rhizoma Curcumae;Capsicum annuum;Lilium hansonii;Carassius auratus;Citrus reticulata;Lycium barbarum;Curcuma zedoaria [Syn. Curcuma aeruginosa];Cycas revoluta;Semen Cucumis;Radix Curcumae;Zea mays;Crocus sativus;Fructus Aurantii	2.69	247.132	2291.7	3.2	POS	[M+H]+	level2	2.29661e+07
Carnosol	C20H26O4	5957-80-2	XUSYGBPHQBWGAD-PJSUUKDQSA-N	C09069	HMDB0002121	442009	Lipids and lipid-like molecules	Prenol lipids	Terpene lactones	HERB001193;HERB001808;HERB001916;HERB003727;HERB003917;HERB003985;HERB004540;HERB005943	Radix Salviae liguliobae;Salvia przewalskii;Canis familiaris;Anguilla japonica;Rosmarinus officinalis;Agaricus campestris;Rana nigromaculata, Rana plancyi;Bos taurus domesticus	2.69	331.189	2091.1	3.2	POS	[M+H]+	level2	1.57141e+07
DL-Liquiritigenin	C15H12O4		FURUXTVZLHCCNA-UHFFFAOYSA-N		HMDB0303602		Phenylpropanoids and polyketides	Flavonoids	Flavans			2.69	255.065	1423.6	3.3	NEG	[M-H]-	level2	1.7234e+07
3-O-Feruloylquinic acid	C17H20O9	62929-69-5	RAGZUCNPTLULOL-KJJWLSQTSA-N	C02572	HMDB0030669	9799386	Organic oxygen compounds	Organooxygen compounds	Alcohols and polyols	HERB000137;HERB001259;HERB003528;HERB006041;HERB002962;HERB005412;HERB001969	Fructus Anisi Stellati;Cynanchum thesioides;Aloe;Helianthus annuus;Flos Lonicerae;Semen Persicae;Null	2.69	367.103	1095.5	2.5	NEG	[M-H]-	level2	5.76764e+07
Verbenalin	C17H24O10		HLXRWTJXGMHOFN-XJSNKYLASA-N	C09802	HMDB0301853		Lipids and lipid-like molecules	Prenol lipids	Terpene glycosides	HERB000586;HERB002876;HERB003636;HERB004129;HERB004950;HERB001276;HERB002718;HERB002807;HERB002926;HERB003174;HERB003941;HERB004553	Iphigenia indica;Radix Platycodi;Herba Verbae;Flos Rhododendri Mollis;Fructus Corni;Verbascum sinuatum;Verbena hastata;Verbena stricta;Flos Trollii chinensis;Semen armeniacae amarum;Flos Buddlejae;Buddleja globosa	2.69	433.134	968.4	2.5	NEG	[M+FA]-	level2	1.02395e+08
(+|-)-threo-Anethole_glycol	C10H14O3	94497-49-1	MRDZSBVJWOXBRW-OIBJUYFYSA-N		HMDB0032607	3016654	Benzenoids	Benzene and substituted derivatives	Phenylpropanes	HERB004407	Fructus Syzygii	2.69	183.101	752.4	2.5	POS	[M+H]+	level2	4.57361e+07
1-(4-Methoxyphenyl)ethanone	C9H10O2	70-70-2	NTPLXRHDUXRPNE-UHFFFAOYSA-N		HMDB0032570	7476	Shikimates and Phenylpropanoids|			HERB001165;HERB001394;HERB001901;HERB002405;HERB001821;HERB004029	Null;Radix Angelicae Pubescentis;Null;Rhizoma Polygoni cuspidati;Null;Semen Oroxyli	2.69	151.075	700.2	2.8	POS	[M+H]+	level2	9.3524e+07
D-(+)-Turanose	C12H22O11	547-25-1	RULSWEULPANCDV-PIXUTMIVSA-N	C19636	HMDB0011740	5460935	Lipids and lipid-like molecules	Fatty Acyls	Fatty acyl glycosides			2.69	365.104	129.3	3.9	POS	[M+NA]+	level2	5.20935e+08
Corypalline	C11H15NO2	450-14-6	FELOSQQXIHRUSH-UHFFFAOYSA-N				Alkaloids|Alkaloids	Tyrosine alkaloids|Tyrosine alkaloids	Tetrahydroisoquinoline alkaloids|Amarylidaceae alkaloids	HERB000373;HERB000967;HERB001044;HERB002911;HERB003033;HERB004975;HERB007258	Rhizoma Menispermi;Thalictrum dasycarpum;Papaver bracteatum;Corydalis aurea;Corydalis pallida;Corydalis ophiocarpa;Thalictrum rugosum	2.69	194.117	159.2	3.2	POS	[M+H]+	level2	2.79892e+07
Archangelicine	C24H26O7		RVGGCRQPGKFZDS-AKRYRNCVSA-N							HERB000499;HERB000658;HERB000742;HERB003093;HERB004013;HERB004193;HERB004971;HERB006766	Cnidium japonicum;Angelica longeradiata;Null;Angelica keislcei;Cortex Moutan;Null;Fructus Cnidii;Angelica archangelica	2.69	444.2	3220	3.1	POS	[M+NH4]+	level2	4.17247e+07
Decursin	C19H20O5		CUKSFECWKQBVED-INIZCTEOSA-N							HERB000197;HERB000247;HERB000753;HERB001622;HERB003507;HERB003616;HERB004453;HERB007180	Null;Herha Ajugae Ciliatae;Angelica gigas;Radix Saposhnikoviae divaricatae;Clerodendron cyrtophyllum;Herba Humuli Scandentis;radix Peucedani;Null	2.69	351.121	3100.3	3.9	POS	[M+Na]+	level2	1.26339e+08
(R,E)-8,8-dimethyl-2-oxo-2,8,9,10-tetrahydropyrano[2,3-f]chromen-9-yl 2-methylbut-2-enoate	C19H20O5		RRHCDWLSHIIIIT-IWOOQVRJSA-N							HERB004453;HERB000563;HERB001357;HERB001801;HERB001829;HERB005101;HERB006348;HERB004951	radix Peucedani;Vicia faba;Null;Radix seu Rhizoma rdostachyos;Ligusticum elatum;Nardostachys jatamansi;Libanotis buchtormensis;Garcinia multiflora	2.69	351.121	3041.6	3.8	POS	[M+Na]+	level2	6.39123e+07
Aristolactam I	C17H11NO4		MXOKGWUJNGEKBH-UHFFFAOYSA-N							HERB002785;HERB001975;HERB001998;HERB003965;HERB004717;HERB001626;HERB003648;HERB006307	Nerium indicum;Aristolochia manshuriensis;Aristolochia fangchi;Aristolochia mollissima;Stephania hernandifolia;Radix Stephaniae Tetrandrae;Fructus Aristolochiae;Null	2.69	294.075	2988.1	3.7	POS	[M+H]+	level2	1.94849e+07
Dipropyl phthalate	C14H18O4		MQHNKCZKNAJROC-UHFFFAOYSA-N									2.69	249.112	2965.7	3.4	NEG	[M-H]-	level2	2.42789e+07
Erosone	C20H16O6		QDVCTVPRLKNDMC-UHFFFAOYSA-N							HERB001250	Pachyrhizus erosus	2.69	353.101	2915.4	3.2	POS	[M+H]+	level2	6.54734e+07
[2,3-dihydroxy-1-(7-methoxy-2-oxochromen-6-yl)-3-methylbutyl] 3-methylbutanoate	C20H26O7		WPJFTNISWIMPLM-UHFFFAOYSA-N							HERB001165;HERB001394	Null;Radix Angelicae Pubescentis	2.69	379.174	2893.8	3.4	POS	[M+H]+	level2	1.44606e+09
6-Hydroxy-8-methoxy-3-methyl-3,4-dihydroisochromen-1-one	C11H12O4		WGUHOBJSLARYHD-UHFFFAOYSA-N				Shikimates and Phenylpropanoids|	Coumarins	Isocoumarins	HERB003407	Asarum heterotropoides var. mandshuricum	2.69	209.08	2880.5	3.1	POS	[M+H]+	level2	1.15125e+09
D-Tetrahydropalmatine	C21H25NO4		AEQDJSLRWYMAQI-KRWDZBQOSA-N							HERB006019;HERB006353;HERB001241;HERB000791;HERB001355;HERB001779;HERB001969;HERB002889;HERB003033;HERB004518;HERB004864;HERB005071;HERB005476;HERB005584;HERB005945;HERB006104;HERB006771;HERB004785;HERB006406;HERB002483	Rhizoma Cyperi;Rhizoma Corydalis;Stephania delavayi [Syn. Stephania epigaea ];Corydalis remota [Syn. Corydalis bulbosa var. typica ];Exocarpium Benincasae;Radix Glycyrrhizae;Null;Stephania sinica;Corydalis pallida;Null;Semen Astragali Complati;Pericarpium Grati;Herba Aristolochiae;Phellodendron chinense var. glabriusculum;Rhizoma Corydalis Decumbentis;Corydalis racemosa;Rhizoma Corydalis;Null;Rad…	2.69	378.161	2842.8	3.7	POS	[M+Na]+	level2	3.32748e+08
Tremetone	C13H14O2		UVYUUQGGBNKRFU-CYBMUJFWSA-N							HERB001217;HERB002446;HERB003061;HERB003985;HERB004466;HERB006053;HERB006374;HERB006763;HERB007093	Null;Null;Herba Selaginellae;Agaricus campestris;Eupatorium urticaefolium;Lentinus edodes;Selaginella involvens;Bombyx mori;Eupatorium rugosum	2.69	203.106	2443.5	2.7	POS	[M+H]+	level2	3.35959e+07
Quercetin-3-D-xyloside	C20H18O11		PZZRDJXEMZMZFD-BWYUNELBSA-N							HERB000881;HERB001211;HERB001299;HERB001617;HERB001619;HERB001901;HERB002002;HERB002185;HERB002405;HERB002416;HERB002629;HERB004042;HERB004783;HERB003192;HERB003361;HERB004829;HERB004864;HERB001806;HERB004883;HERB005259;HERB006741;HERB006798;HERB000430;HERB001824;HERB002051;HERB002505;HERB002915;HERB003218;HERB006971;HERB003872;HERB004853;HERB005977;HERB004822;HERB006811	Radix Aconiti;Radix Codonopsis pilosulae;Celastrus angulatus;Psidium guajava;Psidium guajava;Null;Null;Polygonum multiflorum;Rhizoma Polygoni cuspidati;Echinops grijsii;Foeniculum vulgare;Null;Radix Notoginseng;flos farfarae;Fructus Forsythiae;Herba Taxilli;Semen Astragali Complati;Radix Kansui;Radix Sophorae Tonkinensis;Lignum Pini Nodi;Herba Houttuyniae;Polygala tenuifolia;Ricinus communis;Sorb…	2.69	433.076	1795.7	2.3	NEG	[M-H]-	level2	4.09498e+08
L-SORBOSE	C6H12O6		LKDRXBCSQODPBY-AMVSKUEXSA-N							HERB000960;HERB002205;HERB004278;HERB006971;HERB002926;HERB003618;HERB005509;HERB000244;HERB000881;HERB000892;HERB001211;HERB001555;HERB001711;HERB002250;HERB003039;HERB004004;HERB004191;HERB004222;HERB004247;HERB004372;HERB004406;HERB004446;HERB004488;HERB004609;HERB004832;HERB004837;HERB004864;HERB005390;HERB005436;HERB005445;HERB005877;HERB005899;HERB006280;HERB006437;HERB006479;HERB006585	Vinegar;vinegar;Sorbus aucuparia;Sorbaria sorbifolia;Flos Trollii chinensis;Semen Phaseoli Radiati;Herba Acalyphae;Imperata cylindrica var. major;Radix Aconiti;Herba Sedi sarmentosi;Radix Codonopsis pilosulae;Fritillaria ebeiensis;Apis cerana;Herba Fragariae;Herba Cichorii;Resi myrrhae;Fructus Arctii lappae;Pulvis Coris Bovis seu Bubali;Levisticum officinale;Malus pumila;fructus vitis viniferae;R…	2.69	179.054	963.1	3.5	NEG	[M-H]-	level2	6.13495e+08
Epiberberine	C20H18NO4+		FPJQGFLUORYYPE-UHFFFAOYSA-N							HERB001512;HERB001915;HERB001969;HERB002002;HERB002540;HERB002563;HERB004114;HERB004218;HERB004770;HERB004809	Berberis floribunda;Fructus Lycii;Null;Null;Rhizoma Coptidis;Radix Scutellariae;Nandina domestica;Radix Achyranthis bidentatae;Coptis deltoidea;Coptis trifolia	2.69	336.122	2438	2.5	POS	[M+]	level2	3.36722e+07
LYCOPODINE	C16H25NO		BCZFSDNVXODRAJ-JTTNIQEDSA-N							HERB001329;HERB002067;HERB004042;HERB004218;HERB004467;HERB004998;HERB004999;HERB006126	Huperzia miyoshiana;Lycopodium complanatum;Null;Radix Achyranthis bidentatae;Solanum dulcamara;Herba Lycopodii;Herba Lycopodii;Huperzia selago [Syn. Lycopodium selago ]	2.69	248.2	3217.4	3.4	POS	[M+H]+	level2	1.30303e+08
4'-O-Methylsigmoidin	C21H22O6		UQFQODVSORPELA-UHFFFAOYSA-N				Shikimates and Phenylpropanoids|Shikimates and Phenylpropanoids	Isoflavonoids|Isoflavonoids	Isoflavanones|Flavanones			2.69	369.134	3083.4	2.5	NEG	[M-H]-	level2	1.02936e+08
Coelogin	C17H16O5		QLYYIQVXUQYKGV-UHFFFAOYSA-N							HERB000401;HERB000853;HERB000881;HERB001211;HERB003753	Coelogyne ovalis;Codonopsis tangshen;Radix Aconiti;Radix Codonopsis pilosulae;Coelogyne cristata	2.69	301.106	2856.3	3.5	POS	[M+H]+	level2	1.2547e+08
Capillone	C12H12O		GHNBEBDYYSVNEK-XPQLPGEHSA-N							HERB004950;HERB005132;HERB006586;HERB006587;HERB006718;HERB005819	Fructus Corni;Null;Herba Artemisiae Scopariae;Artemisia capillaris;Radix Curcumae;Lysimachia capillipes	2.69	173.095	3087.1	3.3	POS	[M+H]+	level2	6.49675e+08
Peucedanol	C14H16O5		WRTWKAQFZYXAEJ-UHFFFAOYSA-N							HERB000205	Peucedanum praeruptorum	2.69	263.092	1617.2	2.8	NEG	[M-H]-	level2	2.29622e+07
Primin	C12H16O3		WLWIMKWZMGJRBS-UHFFFAOYSA-N							HERB000654;HERB001554;HERB001820;HERB002760	Primula modesta;Primula obconica;Primula elatior;Primula mistassinica	2.69	209.117	1601.6	3	POS	[M+H]+	level2	6.37441e+07
Palmitamide	C16H33NO	629-54-9	HSEMFIZWXHQJAE-UHFFFAOYSA-N	/	HMDB0012273	69421	Fatty acids	Fatty amides	Primary amides	HERB000323;HERB000330;HERB000638;HERB004092;HERB004950;HERB005782;HERB002960;HERB000220;HERB006044	Radix Isatidis seu Baphicacanthi;Rhizoma Pinelliae;Radix Bupleuri;Semen Cucurbitae moschatae;Fructus Corni;Fructus Evodiae;Craibiodendron yunnanese;Bombyx mori;Casimiroa edulis	2.69	256.263	3418.9	3.6	POS	[M+H]+	level2	1.24713e+06
2-Acetonaphthone	C12H10O	93-08-3	XSAYZAUNJMRRIR-UHFFFAOYSA-N	/	HMDB0032412	7122	Shikimates and Phenylpropanoids	Phenanthrenoids	Phenanthrenes			2.69	171.08	3092.4	3.4	POS	[M+H]+	level2	9.95847e+07
m-Anisaldehyde	C8H8O2	/	WMPDAIZRQDCGFH-UHFFFAOYSA-N	/	/	11569	Shikimates and Phenylpropanoids	Phenolic acids	Cinnamic acids and derivatives	HERB001309;HERB001074;HERB002035;HERB002052;HERB002563	Flos Caryophylli;Herba Cirsii Japonici;Null;Ramulus Euonymi;Radix Scutellariae	2.69	137.059	3014.9		POS	[M+H]+;[M+H]+;[M+H]+	level2	2.23095e+08
7-hydroxy-3-(4-hydroxyphenyl)-5-methoxy-chromen-4-one	C16H12O5	4569-98-6	YSINCDVRUMTOPK-UHFFFAOYSA-N	/	/	5748551	Shikimates and Phenylpropanoids	Isoflavonoids	Isoflavones	HERB002258	Trifolium pratense	2.69	285.075	2996.2		POS	[M+H]+;[M+H]+;[M+H]+	level2	3.49231e+07
Tetrahydrocurcumin	C21H24O6	36062-04-1	LBTVHXHERHESKG-UHFFFAOYSA-N	/	HMDB0005789	124072	Shikimates and Phenylpropanoids	Diarylheptanoids	Linear diarylheptanoids			2.69	355.153	2937.1	3.2	POS	[M-H2O+H]+	level2	2.05396e+07
Xanthoxylin	C10H12O4	90-24-4	FBUBVLUPUDBFME-UHFFFAOYSA-N	C10726	HMDB0029645	66654	Polyketides	Phloroglucinols	Acyl phloroglucinols	HERB000884;HERB001032;HERB001211;HERB001254;HERB001556;HERB001788;HERB002376;HERB003274;HERB004519;HERB005062;HERB006714;HERB000050;HERB001451;HERB001915;HERB002424;HERB003652;HERB004897;HERB005722	Herba andrographitis;Null;Radix Codonopsis pilosulae;Herba Euphorbiae humifusae;Herba Centipedae;Brassica oleracea var. capitata;Null;Herba ErodiiHerba Geranii;Null;Fructus Quisqualis;Fructus Phyllanthi;Blumea balsamifera;Artemisia brevifolia;Fructus Lycii;Pericarpium Zanthoxyli;Hippomane mancinella;Clausena excavata;Sapium sebiferum	2.69	179.07	2695.6		POS	[M-H2O+H]+;[M+H]+	level2	9.69111e+07
Butin	C15H12O5	21913-99-5	MJBPUQUGJNAPAZ-UHFFFAOYSA-N	/	HMDB0249463	3496769	Shikimates and Phenylpropanoids	Flavonoids	Flavanones	HERB002092;HERB002846	Adenanthera pavonina;Lignum Dalbergiae odoriferae Rosewood	2.69	271.06	2642.1		NEG	[M-H]-;[M-H]-;[M-H]-;[M-H]-;[M-H]-;[M-H]-	level2	5.04432e+07
Psoralen	C11H6O3	66-97-7	ZCCUUQDIBDJBTK-UHFFFAOYSA-N	C09305	HMDB0034272	6199	Shikimates and Phenylpropanoids	Coumarins	Simple coumarins	HERB000192;HERB000205;HERB000286;HERB000323;HERB000403;HERB000546;HERB000826;HERB000992;HERB001165;HERB001244;HERB001394;HERB001622;HERB003979;HERB004247;HERB004387;HERB004453;HERB004725;HERB004855;HERB004861;HERB005089;HERB005710;HERB005711;HERB007180	Bulbus Lilii ;Peucedanum praeruptorum;Null;Radix Isatidis seu Baphicacanthi;Radix Glehniae;Psoralea corylifolia;Ruta graveolens;Ficus simplicissima;Null;Herba Hyperici Japonici;Radix Angelicae Pubescentis;Radix Saposhnikoviae divaricatae;Changium smyrnioides;Levisticum officinale;Fructus Psoraleae Corylifoliae;radix Peucedani;Heracleum lanatum;Radix Glehniae;Null;Psilotum nudum;Ficus carica;Ficus…	2.69	187.038	2463		POS	[M+H]+;[M-H2O+H]+;[M+H]+	level2	1.71399e+08
Quercetin	C15H10O7	117-39-5	REFJWTPEDVJJIY-UHFFFAOYSA-N	C00389	HMDB0005794	5280343	Shikimates and Phenylpropanoids	Flavonoids	Flavonols	HERB004853;HERB000018;HERB000036;HERB000066;HERB000137;HERB000139;HERB000161;HERB000186;HERB000189;HERB000208;HERB000221;HERB000237;HERB000286;HERB000312;HERB000323;HERB000330;HERB000338;HERB000403;HERB000409;HERB000418;HERB000432;HERB000448;HERB000469;HERB000472;HERB000553;HERB000580;HERB000594;HERB000614;HERB000638;HERB000770;HERB000777;HERB000780;HERB000783;HERB000819;HERB000847;HERB000868;HER…	Fructus Amomi;Acacia nilotica;Ardisiae japonicae;Folium Artemisiae Argyi;Fructus Anisi Stellati;Null;Semen Lablab Album;Semen Ginkgo;Ginkgo biloba;Herba Hedyotis Diffusae;Herba Patriniae;Radix Ampelopsis;Null;Herba Lobeliae Chinensis;Radix Isatidis seu Baphicacanthi;Rhizoma Pinelliae;Herba Scutellariae barbatae;Radix Glehniae;Null;Null;Semen Ricini;Hypericum wightianum;Mangifera persiciformis;Her…	2.69	303.049	1880.3		POS	[M+H]+;[M+H]+;[M+H]+	level2	4.59643e+08
(2R,3S,4S,5R,6R)-2-(hydroxymethyl)-6-[(2S,3R,4S,5S,6R)-3,4,5-trihydroxy-6-(hydroxymethyl)tetrahydropyran-2-yl]oxy-tetrahydropyran-3,4,5-triol	C12H22O11	585-91-1	HDTRYLNUVZCQOY-BTLHAWITSA-N	/	/	10871590	Carbohydrates	Saccharides	Disaccharides	HERB002446;HERB002976	Null;Radix Euphorbiae Pekinensis	2.69	341.108	809.5		NEG	[M-H]-;[M-H]-;[M-H]-;[M-H]-;[M-H]-;[M-H]-;[M-H]-;[M-H]-;[M-H]-;[M-H]-	level2	6.928e+07
Vidarabine	C10H13N5O4	24356-66-9	OIRDTQYFTABQOQ-UHTZMRCNSA-N	C07195	HMDB0014340	21704	Carbohydrates	Nucleosides	Purine nucleos(t)ides	HERB000080;HERB000178;HERB000293;HERB000323;HERB000353;HERB000403;HERB000584;HERB000663;HERB000842;HERB000849;HERB000879;HERB001101;HERB001104;HERB001210;HERB001323;HERB001333;HERB001783;HERB001787;HERB001802;HERB001900;HERB001901;HERB001968;HERB002040;HERB002276;HERB002301;HERB002357;HERB002364;HERB002397;HERB002446;HERB002560;HERB002876;HERB002887;HERB003002;HERB003061;HERB003444;HERB003526;HER…	Fritillaria anhuiensis;Phaseolus vulgaris;Null;Radix Isatidis seu Baphicacanthi;Ixeris sonchifolia;Radix Glehniae;Rhizoma Atractylodis;Catharanthus roseus;Null;Bulbus Fritillariae Cirrhosae;Null;Folium Isatidis;Bulbus Allii;Radix Angelicae sinensis;Lappula echinata;Cordyceps;Rehmannia glutinosa [Syn. Rehmannia glutinosa f. huechingensis];Rhizoma Zingiberis;Fritillaria przewalskii;Ilex cornuta;Nul…	2.69	268.103	156.5		POS	[M+H]+;[M+H]+	level2	1.08987e+08
Angeolide	C24H28O4	81957-73-5	DZMFTLLDUYBHLI-GMZNNUCTSA-N	/	/	54607915	Polyketides	Cyclic polyketides	Phthalide derivatives	HERB004247	Levisticum officinale	2.69	381.205	3161.3		POS	[M+H]+;[M+H]+	level2	2.94897e+08
(8R)-1,5,8-trimethyl-7,8-dihydro-6H-azuleno[6,5-b]furan-2-one	C15H16O2	/	OGJFTQVVQQMGJG-MRVPVSSYSA-N	/	/	130117	Terpenoids	Sesquiterpenoids	Cadinane sesquiterpenoids	HERB001579;HERB006718	Rhizoma Curcumae;Radix Curcumae	2.69	229.122	2291.7	3	POS	[M+H]+	level2	7.54841e+07
(3R)-3-hydroxy-5,6,7-trimethoxy-3-[(4-methoxyphenyl)methyl]chroman-4-one	C20H22O7	1432501-10-4	XPJYOBQMHUPHPG-HXUWFJFHSA-N	/	/	71712960	Shikimates and Phenylpropanoids	Isoflavonoids	Rotenoids			2.69	357.132	2588	3.3	POS	[M-H2O+H]+	level2	5.33767e+07
Sec-O-Glucosylhamaudol	C21H26O10	80681-44-3	QVUPQEXKTXSMKX-JJDILSOYSA-N	/	/	10478277	Polyketides	Chromanes	Chromones			2.69	437.144	2573	1.9	NEG	[M-H]-	level2	1.36508e+07
Ethyl Orsellinate	C10H12O4	2524-37-0	UQSRXQMIXSZGLA-UHFFFAOYSA-N	/	/	75653	Shikimates and Phenylpropanoids	Phenolic acids	Shikimic acids and derivatives	HERB002052;HERB002948;HERB003930;HERB005056	Ramulus Euonymi;Alectoria vivens;Bulbophyllum odoratissimum [Syn. Stelis odoratissimum];Parmelia saxatilis	2.69	197.08	1018.5		POS	[M+H]+;[M+H]+	level2	2.25591e+08
7,8-dihydroxy-4-phenyl-chromen-2-one	C15H10O4	842-01-3	JRVIIPJSVKTPBK-UHFFFAOYSA-N	/	/	5413034	Shikimates and Phenylpropanoids	Flavonoids	Neoflavonoids			2.69	255.064	2216.7		POS	[M+H]+;[M+H]+;[M+H]+;[M+H]+	level2	5.52077e+07
(E)-5-(2,3-dimethyl-3-tricyclo[2.2.1.02,6]heptanyl)-2-methyl-pent-2-enoic acid	C15H22O2	74642-79-8	NZSCHTYUGUVLHG-WEVVVXLNSA-N	/	/	14059029	Terpenoids	Sesquiterpenoids	Santalane sesquiterpenoids	HERB004479;HERB005392;HERB007215;HERB007216	Radix et Rhizoma Notopterygii;Lignum Santaii Albi;Pterocarpus indicus;lignum pterocarpi indici	2.69	233.154	3160.3	3.9	NEG	[M-H]-	level2	6.32774e+07
Brusatol	C26H32O11	114420-67-6	ZZZYHIMVKOHVIH-VILODJCFSA-N	/	/	73432	Terpenoids	Triterpenoids	Quassinoids	HERB004762;HERB005036;HERB006310	Null;Folium Mahoe;Fructus Bruceae	2.69	521.201	2457.4	2.1	POS	[M+H]+	level2	1.86903e+07
Artocarpin	C26H28O6	7608-44-8	KRGDFVQWQJIMEK-RMKNXTFCSA-N		HMDB0030849	5458461	Phenylpropanoids and polyketides	Flavonoids	Flavones			2.68	437.195	3279.4	3.1	POS	[M+H]+	level2	1.71282e+07
Albafuran_B	C24H26O4	84323-15-9	ODASNNUHHLRPEL-FRKPEAEDSA-N		HMDB0030072	14237687	Phenylpropanoids and polyketides	2-arylbenzofuran flavonoids				2.68	379.189	3204.1	3.6	POS	[M+H]+	level2	2.83793e+08
Dulxanthone_C	C25H28O6	4178-45-4	ZAAAUPCCIDWPPI-UHFFFAOYSA-N		HMDB0031917	10670015	Organoheterocyclic compounds	Benzopyrans	1-benzopyrans	HERB000494;HERB000846;HERB000919;HERB003843	Zanthoxylum podocarpum;Zanthoxylum ailanthoides;Zanthoxylum acanthopodium;Zanthoxylum clava- hercules	2.68	425.194	3134.7	3.7	POS	[M+H]+	level2	1.867e+09
Glyurallin_A	C21H20O5	213130-81-5	AEAIWNGAMDGGNB-UHFFFAOYSA-N		HMDB0031993	15818598				HERB001355;HERB001779	Exocarpium Benincasae;Radix Glycyrrhizae	2.68	353.137	3095.1	4.2	POS	[M+H]+	level2	2.13348e+08
Isoliquiritigenin_2'-methy_ether	C16H14O4	112408-67-0	PACBGANPVNHGNP-RUDMXATFSA-N	C15531	HMDB0037319	5319688	Phenylpropanoids and polyketides	Linear 1,3-diarylpropanoids	Cinnamylphenols			2.68	271.095	3063.1	3.9	POS	[M+H]+	level2	1.01418e+08
6-Demethoxytangeretin	C19H18O6		DDGJUTBQQURRGE-UHFFFAOYSA-N		HMDB0302157		Phenylpropanoids and polyketides	Flavonoids	O-methylated flavonoids	HERB002428;HERB004229;HERB007034;HERB002854;HERB003044;HERB005508;HERB006702	Exocarpium Citri grandis;Bos taurus domesticus, Bubalus bubalis;Fructus Aurantii Immaturus;Citrus tankan;Citrus reticulata;Radix Smilacis;Citrus grandis	2.68	343.116	2969.4	3.5	POS	[M+H]+	level2	4.31911e+09
Dibutyl phthalate	C16H22O4	84-74-2	DOIRQSBPFJWKBE-UHFFFAOYSA-N	C14214	HMDB0033244	3026	Benzenoids	Benzene and substituted derivatives	Benzoic acids and derivatives	HERB007240;HERB003464;HERB005121;HERB005817;HERB006686;HERB000066;HERB000134;HERB000267;HERB000305;HERB000323;HERB000409;HERB000497;HERB000638;HERB001074;HERB001244;HERB001309;HERB001360;HERB001622;HERB001713;HERB001779;HERB001787;HERB001852;HERB001901;HERB001915;HERB001924;HERB001938;HERB002002;HERB002062;HERB002094;HERB002126;HERB002342;HERB002563;HERB003174;HERB003192;HERB003245;HERB003288;HER…	Echinacea purpurea;Dendrobium fimbriatum var. oculatum;Dendrobium chrysanthum;Strophanthus sarmentosus var. senegambiae;Null;Folium Artemisiae Argyi;Null;Radix Paeoniae Alba;Radix Angelicae Dahuricae;Radix Isatidis seu Baphicacanthi;Null;semen arecae;Radix Bupleuri;Herba Cirsii Japonici;Herba Hyperici Japonici;Flos Caryophylli;Fructus Malvae;Radix Saposhnikoviae divaricatae;Herba Pteridis multifi…	2.68	279.158	2966.8	4	POS	[M+H]+	level2	3.64905e+07
2-METHOXYCINNAMALDEHYDE	C10H10O2	1504-74-1	KKVZAVRSVHUSPL-GQCTYLIASA-N		HMDB0033830	641298	Phenylpropanoids and polyketides	Cinnamaldehydes		HERB001679;HERB004694;HERB002062;HERB002168	Null;Cortex Cinmomi;Ramulus Cinmomi;Null	2.68	163.075	2733.8	3	POS	[M+H]+	level2	2.42992e+08
isomer of dihydrophaseic acid	C15H22O5	41756-77-8	XIVFQYWMMJWUCD-VSTJRZLJSA-N	C15971	HMDB0038660	11988272	Lipids and lipid-like molecules	Prenol lipids	Sesquiterpenoids			2.68	283.153	1380.1	3	POS	[M+H]+	level2	1.77161e+07
3-Hydroxycinnamic acid	C9H8O3	14755-02-3	KKSDGJDHHZEWEP-SNAWJCMRSA-N	C12621	HMDB0001713	637541	Phenylpropanoids and polyketides	Cinnamic acids and derivatives	Hydroxycinnamic acids and derivatives	HERB001409;HERB003324;HERB003715;HERB006331;HERB007114	Cortex Eucommiae;Citrus limonia;Fructus Hordei Germitus;Papaver somniferum;Radix Boehmeriae	2.68	165.054	901.5	2.7	POS	[M+H]+	level2	4.20422e+07
trans-Cinnamaldehyde	C9H8O	14371-10-9	KJPRLNWUNMBNBZ-QPJJXVBHSA-N	C00903	HMDB0003441	637511	Shikimates and Phenylpropanoids|	Phenylpropanoids	Cinnamic acids and derivatives	HERB004407;HERB001556;HERB001679;HERB002062;HERB003269;HERB003659;HERB003941;HERB004694;HERB005197;HERB001378;HERB002002;HERB004829;HERB000090;HERB000036;HERB000338;HERB000839;HERB001333;HERB002003;HERB002004;HERB002047;HERB002056;HERB002058;HERB002066;HERB002168;HERB002993;HERB003127;HERB003136;HERB003436;HERB003658;HERB004004;HERB004064;HERB004350;HERB004695;HERB004796;HERB005022;HERB005287;HER…	Fructus Syzygii;Herba Centipedae;Null;Ramulus Cinmomi;Stellera chamaejasme;Radix Ephedrae;Flos Buddlejae;Cortex Cinmomi;Narcissus tazetta var. chinensis;Fructus Amomi Rotundus;Null;Herba Taxilli;Benzoinum;Ardisiae japonicae;Herba Scutellariae barbatae;Chrysanthemum cinerariaefolium;Cordyceps;Folium Pogostemonis;Oleum Pogostemonis;Null;Cinnamomum japonicum;Oleum Corticis Cinnamomi;Null;Null;Null;U…	2.68	133.065	771.9	1.9	POS	[M+H]+	level2	1.17817e+07
Chlorophorin	C24H28O4		OEILZVSHVTYHKL-MZYNZGBKSA-N							HERB001119;HERB001839	Anaphalis margaritacea;Chlorophora excelsa	2.68	381.204	3209.4	4	POS	[M+H]+	level2	7.07152e+09
5-O-Methylvisamminol	C16H18O5	80681-42-1	DGFLRNOCLJGHLY-ZDUSSCGKSA-N				Polyketides	Chromanes	Chromones	HERB001210;HERB001244;HERB001622;HERB002850;HERB004057;HERB004242;HERB004516;HERB004539;HERB005447;HERB005495;HERB007157	Radix Angelicae sinensis;Herba Hyperici Japonici;Radix Saposhnikoviae divaricatae;Dalbergia odorifera;Radix Polygoni Aubertii;Fructus Ligustri lucidi;Indigo turalis;Herba Nerviliae;Radix Semiaquilegiae;Folium Aconiti Szechenyiani;Herba Gynurae bicoloris	2.68	291.122	2435.2	3.1	POS	[M+H]+	level2	7.98541e+07
delta9-Tetrahydrocannabinol	C21H30O2		CYQFCXCEBYINGO-UHFFFAOYSA-N							HERB002062;HERB002640;HERB003651;HERB003654;HERB003656;HERB003678;HERB003701;HERB006592;HERB005071;HERB006353	Ramulus Cinmomi;Semen Canbis;Null;Cannabis sativa;Cannabis sativa;Null;Cannabis sativa;Cannabis sativa var. indica;Pericarpium Grati;Rhizoma Corydalis	2.68	315.231	3367.4	4.3	POS	[M+H]+	level2	1.32434e+07
6-Deoxyjacareubin	C18H14O5		NHNIESSJWQBRJW-UHFFFAOYSA-N							HERB001903;HERB002117;HERB002240	Cudrania cochinchinensis;Calophyllum inophyllum;Garcinia nigrolineata	2.68	311.09	2804.8	3.5	POS	[M+H]+	level2	1.20641e+07
Lycoflexine	C17H25NO2		SJIMDGIDDDGXLI-OSRSDYAFSA-N							HERB003699;HERB004998	Phlegmariurus phlegmaria [Syn. Lycopodium phlegmaria ];Herba Lycopodii	2.68	276.195	3424.7	3.5	POS	[M+H]+	level2	2.80067e+06
Clausarin	C24H28O4	62770-67-6	LMEKIDFKWUPZGE-UHFFFAOYSA-N				Shikimates and Phenylpropanoids|	Coumarins	Pyranocoumarins			2.68	381.204	3255	4	POS	[M+H]+	level2	2.9468e+09
Abyssinone_V	C25H28O5		LQHKFMYWTKORCE-QFIPXVFZSA-N							HERB000001	Erythrina abyssinica	2.68	409.2	3142.7	3.2	POS	[M+H]+	level2	1.48049e+08
Triptolide	C20H24O6		DFBIRQPKNDILPW-CIVMWXNOSA-N							HERB002640;HERB003214;HERB003288;HERB007186	Semen Canbis;Tripterygium hypoglaucum;radix tripterygii wilfordii;Null	2.68	361.163	3095.1	3.8	POS	[M+H]+	level2	6.39747e+08
Olean-12-en-28-oic acid, 3-hydroxy-, (3beta,5xi,9xi,18xi)-	C30H48O3		MIJYXULNPSFWEK-FQRDBSNUSA-N							HERB005287;HERB000588;HERB004218;HERB004469;HERB004766;HERB005113;HERB005288;HERB005900;HERB001247;HERB003730;HERB004013;HERB004060;HERB006012;HERB006342;HERB006901;HERB007114	Styrax;Null;Radix Achyranthis bidentatae;Semen Pharbitidis;Cephalotaxus fortunei;Amphipterygium adstringens;Oleum Storax;Radix Pacis quinquefolii;Fructus Kochiae;Folium Rhododendri Daurici;Cortex Moutan;Caulis Aristolochiae seu Clematis;Isodon amethystoides;Bergenia purpurascens;Herba Lycopi;Radix Boehmeriae	2.68	439.356	2915.4	2.4	POS	[M-H2O+H]+	level2	3.40036e+07
Euparin	C13H12O3	532-48-9	OPUFDNZTKHPZHM-UHFFFAOYSA-N				Shikimates and Phenylpropanoids|	Coumarins	Simple coumarins	HERB000780;HERB003485;HERB004330;HERB006587;HERB006911	Eupatorium lindleyanum;Null;Herba Eupatorii;Artemisia capillaris;Ligularia stenocephala	2.68	217.085	2899.1	2.7	POS	[M+H]+	level2	8.44052e+08
Lobelanine	C22H25NO2		IDEMKXUAULKYJV-BGYRXZFFSA-N							HERB000285;HERB000305;HERB000312;HERB000399;HERB002075;HERB005352;HERB005521	Radix cynchi atrati;Radix Angelicae Dahuricae;Herba Lobeliae Chinensis;Lobelia inflata;Lobelia hassleri;Sedum acre;Isotoma longiflora [Syn. Laurentia longiflora ]	2.68	336.195	2601.8	3.8	POS	[M+H]+	level2	3.22084e+07
(-)-Syringaresinol-4-O-.beta.-D-glucopyranoside	C28H36O13	137038-13-2	WEKCEGQSIIQPAQ-IRBNZIFYSA-N				Shikimates and Phenylpropanoids|	Lignans	Furofuranoid lignans			2.68	579.207	1998.4	1.5	NEG	[M-H]-	level2	1.41776e+07
Lisetin	C21H18O7		KOHGMAFQELVQRG-UHFFFAOYSA-N									2.68	383.111	2821.1	4.1	POS	[M+H]+	level2	2.38371e+07
Licoflavone C	C20H18O5		MEHHCBRCXIDGKZ-UHFFFAOYSA-N							HERB006926	Glycyrrhiza inflata	2.68	339.121	3012.3	4.2	POS	[M+H]+	level2	1.21576e+08
Isoanhydroicaritin	C21H20O6		RJANATGWWPNKAL-UHFFFAOYSA-N							HERB002472;HERB003164	flos Sophorae;Radix Sophorae flavescentis	2.68	369.132	3007	4.5	POS	[M+H]+	level2	7.40245e+08
Oleamide	C18H35NO	301-02-0	FATBGEAMYMYZAF-KTKRTIGZSA-N	C19670	HMDB0002117	5283387	Fatty acids	Fatty amides	Primary amides	HERB000323;HERB000800;HERB001901;HERB001924;HERB002062;HERB002856;HERB003582;HERB004950;HERB005036;HERB005782;HERB002168;HERB005680;HERB006340	Radix Isatidis seu Baphicacanthi;Radix Paeoniae Rubra;Null;Ramulus Uncariae cum Uncis;Ramulus Cinmomi;Null;Fructus Momordicae;Fructus Corni;Folium Mahoe;Fructus Evodiae;Null;Crinum asiaticum var. sinicum;Crinum asiaticum	2.68	282.278	3238.8	3.4	POS	[M+H]+	level2	7.8626e+07
Hexadecanedioic acid	C16H30O4	505-54-4	QQHJDPROMQRDLA-UHFFFAOYSA-N	C19615	HMDB0000672	10459	Fatty acids	Fatty Acids and Conjugates	Dicarboxylic acids	HERB000182;HERB000903;HERB003153	Rhizoma Typhonii;Cortex Tooe Sinensis;Null	2.68	285.207	3104.5	2	NEG	[M-H]-	level2	1.56207e+07
Sph(t18:0)	C18H39NO3	554-62-1	AERBNCYCJBRYDG-KSZLIROESA-N	C12144	HMDB0004610	122121	Fatty acids	Sphingolipids	Sphingoid bases	HERB002330;HERB007208;HERB006962	Fomitopsis pinicola;Null;Armillariella mellea	2.68	318.299	3060.4	3.5	POS	[M+H]+	level2	9.45256e+07
Methyl 2-(3-oxo-2-(pent-2-en-1-yl)cyclopentyl)acetate	C13H20O3	39924-52-2	GEWDNTWNSAZUDX-UHFFFAOYSA-N	/	HMDB0253727	62388	Fatty acids	Octadecanoids	Jasmonic acids	HERB002209;HERB002887;HERB003991;HERB000231;HERB000314;HERB006686	Semen Glycine Max;Semen Sipis;Jasminum sambac;Michelia alba;Elsholtzia ciliata;Null	2.68	225.148	2937.1	3.1	POS	[M+H]+	level2	1.12132e+08
Procyanidin C1	C45H38O18	37064-30-5	MOJZMWJRUKIQGL-XILRTYJMSA-N	C17624	HMDB0038370	169853	Shikimates and Phenylpropanoids	Flavonoids	Proanthocyanins	HERB000497;HERB000508;HERB005346;HERB002714;HERB003786;HERB003941;HERB004694;HERB005129;HERB006933;HERB002941	semen arecae;herba Menthae;Pinus taeda;Caulis Millettiae;Campylotropis hirtella;Flos Buddlejae;Cortex Cinmomi;Dioscorea cirrhosa [Syn. Dioscorea pogonoides];Cinnamomum camphora;Rhizoma Fagopyri Cymosi	2.68	865.198	1092.7	0	NEG	[M-H]-	level2	1.60602e+07
2-Hydroxypalmitic acid	C16H32O3	764-67-0	JGHSBPIZNUXPLA-UHFFFAOYSA-N	/	HMDB0031057	92836	Fatty acids	Fatty Acids and Conjugates	Hydroxy fatty acids	HERB003174	Semen armeniacae amarum	2.68	271.227	3310.8		NEG	[M-H]-;[M-H]-	level2	2.79061e+08
3-(2,4-dihydroxyphenyl)-7-hydroxy-6,8-bis(3-methylbut-2-enyl)chromen-4-one	C25H26O5	/	DPJZYONMQLGZJE-UHFFFAOYSA-N	/	/	38361391	Shikimates and Phenylpropanoids	Isoflavonoids	Isoflavones			2.68	407.184	3201.4		POS	[M+H]+;[M+H]+	level2	4.2339e+08
Isoscopoletin	C10H8O4	776-86-3	SYTYLPHCLSSCOJ-UHFFFAOYSA-N	/	/	69894	Shikimates and Phenylpropanoids	Coumarins	Simple coumarins	HERB002270;HERB005099;HERB006587;HERB000312;HERB001254;HERB001806;HERB001915;HERB002370;HERB002505;HERB002586;HERB002700;HERB003924;HERB004184;HERB004500;HERB006292;HERB006586;HERB006629;HERB007174	Dysoxylum binectariferum;Diospyros kaki;Artemisia capillaris;Herba Lobeliae Chinensis;Herba Euphorbiae humifusae;Radix Kansui;Fructus Lycii;Herba Visci;Artemisia scoparia [Syn. Artemisia capillaris var. scoparia];Buxus microphylla var. sinica;Null;Null;Lycium barbarum;Radix Solani melongee;Saussurea involucrata;Herba Artemisiae Scopariae;Chloranthus japonicus;Herba Violae	2.68	175.038	1896.7	3.2	POS	[M-H2O+H]+	level2	2.21158e+07
Bisabolangelone	C15H20O3	30557-81-4	GNWNPLBSEQDDQV-VRBKASCLSA-N	/	/	10399769	Terpenoids	Sesquiterpenoids	Bisabolane sesquiterpenoids	HERB004725	Heracleum lanatum	2.68	249.148	2947.9	3.5	POS	[M+H]+	level2	2.2784e+08
4-(carboxymethyl)-2-[3,4,5-trihydroxy-6-(hydroxymethyl)tetrahydropyran-2-yl]oxy-3-vinyl-3,4-dihydro-2H-pyran-5-carboxylic acid	C16H22O11	/	RGTONEMDTVVDMY-UHFFFAOYSA-N	/	/	14136853	Terpenoids	Monoterpenoids	Secoiridoid monoterpenoids	HERB002962;HERB005159;HERB005383	Flos Lonicerae;Menyanthes trifoliata;Tripterospermum taiwanense	2.68	389.108	812.2	2.4	NEG	[M-H]-	level2	2.44181e+08
(2R,3R)-3,7-dihydroxy-6-methoxy-2-phenyl-chroman-4-one	C16H14O5	34050-66-3	GUMFPOIJOXLCLA-JKSUJKDBSA-N	/	/	44446832	Shikimates and Phenylpropanoids	Flavonoids	Dihydroflavonols	HERB001705	Apis mellifera ligustica	2.68	285.076	2353.9	2.4	NEG	[M-H]-	level2	1.52278e+08
(2E,4E)-5-[8-hydroxy-1,5-dimethyl-3-[3,4,5-trihydroxy-6-(hydroxymethyl)tetrahydropyran-2-yl]oxy-6-oxabicyclo[3.2.1]octan-8-yl]-3-methyl-penta-2,4-dienoic acid	C21H32O10	/	UHHVHDDICOEBTQ-LJIKRCSCSA-N	/	/	129008896	Terpenoids	Apocarotenoids	Apocarotenoids(ε-)	HERB001566;HERB002440	Persea americana [Syn. Persea gratissima ];Evodia austrosinensis	2.68	443.191	718.2		NEG	[M-H]-;[M-H]-	level2	2.7983e+07
Neoliquiritin	C21H22O9	5088-75-5	HJBUYKZTEBZNSH-UZQFATADSA-N	/	/	5320102	Shikimates and Phenylpropanoids	Flavonoids	Flavanones	HERB001355;HERB001779;HERB002534;HERB006321	Exocarpium Benincasae;Radix Glycyrrhizae;Rhizoma Polygoti;Linum usitatissimum	2.68	417.118	2337.4		NEG	[M-H]-;[M-H]-	level2	5.28649e+08
[1-methyl-1-(2-oxo-8,9-dihydrofuro[2,3-h]chromen-8-yl)ethyl] (Z)-2-methylbut-2-enoate	C19H20O5	5058-13-9	JRIBPWOXWIRQOQ-WZUFQYTHSA-N	/	/	5316018	Shikimates and Phenylpropanoids	Coumarins	Furocoumarins	HERB004479;HERB001165;HERB001394;HERB002002;HERB002433;HERB002434;HERB002540;HERB003040;HERB003698;HERB004193;HERB004676;HERB004971;HERB005071;HERB006072;HERB006353;HERB004453;HERB007180	Radix et Rhizoma Notopterygii;Null;Radix Angelicae Pubescentis;Null;Mahonia japonica;Mahonia japonica;Rhizoma Coptidis;Null;Radix et Rhizoma Thalictri;Null;Berberis thunbergii;Fructus Cnidii;Pericarpium Grati;Berberis amurensis;Rhizoma Corydalis;radix Peucedani;Null	2.68	329.137	3126.8		POS	[M+H]+;[M+H]+;[M+H]+	level2	9.6132e+08
4,7,8-trimethoxy-3,5-dimethyl-chromen-2-one	C14H16O5	/	PKKTXAMCHLIVDS-UHFFFAOYSA-N	/	/	338279	Polyketides	Cyclic polyketides	/			2.68	265.106	1615.5		POS	[M+H]+;[M+H]+	level2	4.20127e+07
8-Desoxygartanin	C23H24O5	33390-41-9	GVQOVMKBYJKZSY-UHFFFAOYSA-N		HMDB0030701	392450	Shikimates and Phenylpropanoids|	Xanthones	Plant xanthones	HERB001220;HERB002240;HERB003865;HERB005472	Garcinia mangostana;Garcinia nigrolineata;Garcinia speciosa;Garcinia dulcis	2.67	379.157	3340.9	4.9	NEG	[M-H]-	level2	1.09636e+08
4-Hydroxyhomopterocarpin	C17H16O5	61135-95-3	YHSXPHNOIMTWTH-UHFFFAOYSA-N	C00542	HMDB0033142	834	Organic acids and derivatives	Carboxylic acids and derivatives	Amino acids, peptides, and analogues	HERB001679;HERB002062;HERB002850;HERB003941;HERB004694;HERB005256;HERB002846	Null;Ramulus Cinmomi;Dalbergia odorifera;Flos Buddlejae;Cortex Cinmomi;Pterocarpus santalinus;Lignum Dalbergiae odoriferae Rosewood	2.67	301.106	3084.5	4.2	POS	[M+H]+	level2	1.38967e+08
Panaquinquecol_1	C18H28O3	133921-57-0	QSLYECSTHSYXDL-UHFFFAOYSA-N		HMDB0038035	5320688	Lipids and lipid-like molecules	Fatty Acyls	Fatty alcohols	HERB004834;HERB005900	Folium Mori;Radix Pacis quinquefolii	2.67	293.21	3012.3	4.1	POS	[M+H]+	level2	3.60745e+07
2-[4-[3-[3,4-dihydroxy-4-(hydroxymethyl)oxolan-2-yl]oxy-4,5-dihydroxy-6-(hydroxymethyl)oxan-2-yl]oxyphenyl]-7-hydroxy-2,3-dihydrochromen-4-one	C26H30O13	74639-14-8	FTVKHUHJWDMWIR-UHFFFAOYSA-N		HMDB0037491	45360052	Phenylpropanoids and polyketides	Flavonoids	Flavonoid glycosides	HERB006990;HERB001779	Radix Glycyrrhizae Preparata;Radix Glycyrrhizae	2.67	549.16	1533.7	3	NEG	[M-H]-	level2	1.94218e+09
Celereoin	C14H14O5	74560-02-4	WCBFKVBQHXJRCX-UHFFFAOYSA-N		HMDB0039027	5315768	Phenylpropanoids and polyketides	Coumarins and derivatives	Furanocoumarins	HERB002135;HERB007221	Apium graveolens;radix asteris	2.67	263.091	1343.9	3.6	POS	[M+H]+	level2	2.1828e+07
Isoferulic acid	C10H10O4	25522-33-2	QURCVMIEKCOAJU-HWKANZROSA-N	C10470	HMDB0000955	736186	Phenylpropanoids and polyketides	Cinnamic acids and derivatives	Hydroxycinnamic acids and derivatives	HERB000870;HERB001103;HERB001193;HERB002568;HERB003292;HERB004079;HERB004239;HERB004781;HERB005022;HERB005504;HERB006192;HERB006233;HERB007151;HERB007253;HERB000201;HERB000312;HERB000387;HERB000587;HERB001734;HERB001808;HERB001981;HERB002483;HERB002560;HERB002655;HERB002983;HERB003069;HERB003715;HERB004453;HERB005174;HERB006814	Caulis Clematidis Armandii;Cimicifuga heracleifolia;Radix Salviae liguliobae;Souliea vaginata;Cimicifuga asiatica;Cimicifuga nanchuanensis;Radix Oryzae Glutinosae;Cimicifuga acerina;Rhizoma Cimicifugae;Beesia calthaefolia;Valeriana officinalis;Cimicifuga dahurica;Catalpa ovata;Cimicifuga racemosa;Null;Herba Lobeliae Chinensis;Null;Null;Fructus Citri sarcodactylis;Salvia przewalskii;Null;Phelloden…	2.67	195.065	1257.7	2.6	POS	[M+H]+	level2	4.82366e+07
(R)-8-Acetoxycarvotanacetone	C12H18O3	56691-69-1	FTCAQUBXEGKQTD-UHFFFAOYSA-N		HMDB0037104	538920	Lipids and lipid-like molecules	Prenol lipids	Monoterpenoids	HERB000508;HERB000311	herba Menthae;Semen Biotae	2.67	211.132	890.3	3.4	POS	[M+H]+	level2	1.17292e+07
Feruloyl O-methyldopamine	C19H21NO5		ACSWAJLDOHJFNA-UHFFFAOYSA-N							HERB003301	Chenopodium album	2.67	344.148	2435.2	2.8	POS	[M+H]+	level2	1.66261e+08
7-methoxy-6-(1,2,3-trihydroxy-3-methylbutyl)chromen-2-one	C15H18O6		PCSZTTAMZGNQNB-UHFFFAOYSA-N							HERB004413;HERB001165;HERB001394	Citrus paradisi x Citrus tangerina;Null;Radix Angelicae Pubescentis	2.67	295.117	988.2	3.1	POS	[M+H]+	level2	4.26062e+08
Magnoflorine	C20H24NO4		YLRXAIKMLINXQY-ZDUSSCGKSA-O							HERB002300;HERB000162;HERB000221;HERB000373;HERB000382;HERB000388;HERB000389;HERB000785;HERB000967;HERB001129;HERB001235;HERB001367;HERB001610;HERB001626;HERB001896;HERB001924;HERB001969;HERB001975;HERB001981;HERB001998;HERB002002;HERB002130;HERB002171;HERB002339;HERB002433;HERB002434;HERB002477;HERB002483;HERB002489;HERB002540;HERB002557;HERB002904;HERB003027;HERB003040;HERB003085;HERB003384;HER…	Leontice robustum;Radix Stemoe;Herba Patriniae;Rhizoma Menispermi;Thalictrum baicalense;Aristolochia contorta;Aristolochia contorta;Litsea cubeba;Thalictrum dasycarpum;Magnolia rostrata;Medulla Junci;Thalictrum minus var. hypoleucum;Herba Potentillae Discoloris;Radix Stephaniae Tetrandrae;Caulis Mahoniae;Ramulus Uncariae cum Uncis;Null;Aristolochia manshuriensis;Null;Aristolochia fangchi;Null;Ari…	2.67	365.158	2596.3	4.8	POS	[M+Na]+	level2	1.46875e+07
Phenethyl sophoroside	C20H30O11		BSSIFJHEGYUPRJ-HNCKFYPBSA-N				Shikimates and Phenylpropanoids|	Phenylethanoids	Phenylethanoids			2.67	445.171	995.3	1.9	NEG	[M-H]-	level2	3.62056e+07
Glyasperin D	C22H26O5	142561-10-2	DDMAUIOCNQXFHL-AWEZNQCLSA-N				Shikimates and Phenylpropanoids|	Isoflavonoids	Isoflavanones			2.67	371.184	3137.3	3.6	POS	[M+H]+	level2	4.27801e+08
L-Asarinin	C20H18O6		PEYUIKBAABKQKQ-NRFVGKODSA-N							HERB000026;HERB001228;HERB002372;HERB003407;HERB003806;HERB004713;HERB004837;HERB005894;HERB006011;HERB000162;HERB000343;HERB000415;HERB000471;HERB000839;HERB000919;HERB000940;HERB001734;HERB001801;HERB002129;HERB002242;HERB002305;HERB003384;HERB003478;HERB003698;HERB003901;HERB004477;HERB004520;HERB004689;HERB005236;HERB005580;HERB005705;HERB005717;HERB006632;HERB007016;HERB007082;HERB007090;HER…	Zanthoxylum arnottianum;Zanthoxylum decaryi;Zanthoxylum piperitum;Asarum heterotropoides var. mandshuricum;Paulownia tomentosa;Zanthoxylum nitidum;Ramulus Mori;Herba Asari;Oleum Vanillae;Radix Stemoe;Caulerpa sertularioides;Null;Magnolia mutabilis;Chrysanthemum cinerariaefolium;Zanthoxylum acanthopodium;Acanthopanax senticosus [Syn. Eleutherococcus senticosus ];Fructus Citri sarcodactylis;Radix s…	2.67	355.116	3081.8	5	POS	[M+H]+	level2	2.79225e+08
(2S,3R,4R,5R,6S)-2-[(2R,3R,4S,5R,6R)-2-[2-(3,4-dihydroxyphenyl)ethoxy]-3,5-dihydroxy-6-(hydroxymethyl)oxan-4-yl]oxy-6-methyloxane-3,4,5-triol	C20H30O12		DORPKYRPJIIARM-GYAWPQPFSA-N							HERB000835;HERB001251;HERB003245;HERB003851;HERB004040;HERB004041;HERB004692;HERB005473;HERB006280	Folium Clerodentri trichotomi;Null;Semen Raphani;Flos Mume;Folium Viticis Negundo;Oleum Viticis Negundo;Herba Cistanches;Lippia dulcis;Radix Scrophulariae	2.67	461.166	1203.5	2.2	NEG	[M-H]-	level2	1.35203e+08
5-hydroxy-3,7-dimethoxy-2-(4-methoxyphenyl)-4H-chromen-4-one	C18H16O6		WSQWAMGRHJQANC-UHFFFAOYSA-N							HERB004919;HERB005576	Alpinia flabellata;Hedychium coronarium	2.67	327.087	2653.1	1.9	NEG	[M-H]-	level2	1.7957e+07
2-Phenylethyl beta-D-glucopyranoside	C14H20O6		MLRIJUWUQTVDQE-RKQHYHRCSA-N							HERB003941	Flos Buddlejae	2.67	302.159	1165.9	3.9	POS	[M+NH4]+	level2	2.52002e+07
Dehydrodiisoeugenol	C20H22O4		ITDOFWOJEDZPCF-FNINDUDTSA-N							HERB001378;HERB001088;HERB002305;HERB003924;HERB004693;HERB006525	Fructus Amomi Rotundus;Aristolochia maxima;Machilus thunbergii;Null;Semen Myristicae;Chrysobalanus icaco	2.67	349.138	615.4	4.6	POS	[M+Na]+	level2	1.15042e+07
Tetraethylene glycol	C8H18O5	112-60-7	UWHCKJMYHZGTIT-UHFFFAOYSA-N	/	HMDB0094708	/	/	/	/	HERB003232;HERB004021	fructus Capsici;Fructus Chaenomelis	2.67	195.122	3356	4.2	POS	[M+H]+	level2	1.04759e+07
NAE(18:2)	C20H37NO2	68171-52-8	KQXDGUVSAAQARU-HZJYTTRNSA-N	/	HMDB0012252	5283446	Fatty acids	Fatty amides	N-acyl ethanolamines (endocannabinoids)			2.67	324.289	3249.6	3.6	POS	[M+H]+	level2	3.20406e+08
(±)-Dihydroactinidiolide	C11H16O2	15356-74-8	IMKHDCBNRDRUEB-UHFFFAOYSA-N	/	HMDB0035240	27209	Terpenoids	Apocarotenoids	Apocarotenoids (β-)	HERB000066;HERB000570;HERB000949;HERB001235;HERB003431;HERB004055;HERB004834;HERB004950;HERB005228;HERB005471;HERB006784;HERB001621;HERB005825;HERB000631;HERB000614;HERB000387;HERB002276;HERB003070;HERB004193;HERB004350;HERB005826;HERB006632	Folium Artemisiae Argyi;Null;Bulbus Allii Fistulosi;Medulla Junci;Null;Flos Gossampini;Folium Mori;Fructus Corni;Folium Llicis Chinensis;Null;Null;Folium Sene;Cacumen Tamaricis;Ligusticum sinense cv. chaxiong;Cacumen et Folium Biotae;Null;Flos Carthami;Semen Cassiae;Null;Folium Eriobotryae;Stigma Croci;Null	2.67	181.122	2772.5	3.5	POS	[M+H]+	level2	1.63949e+07
Matairesinol	C20H22O6	580-72-3	MATGKVZWFZHCLI-LSDHHAIUSA-N	C10682	HMDB0035698	119205	Shikimates and Phenylpropanoids	Lignans	Dibenzylbutyrolactone lignans	HERB005085;HERB003174;HERB003391;HERB003700;HERB004191;HERB005322;HERB006564;HERB000377;HERB003282;HERB003361;HERB003600;HERB001120	Null;Semen armeniacae amarum;Rhizoma Ahemones Daddeae;Pinus massoniana;Fructus Arctii lappae;Podocarpus spicatus;Tsuga heterophylla;Cedrus atlantica;Null;Fructus Forsythiae;Caulis Trachelospermi;Selaginella doederleinii	2.67	341.137	1285.5	3.2	POS	[M-H2O+H]+	level2	1.06691e+08
D-(+)-Cellobiose	C12H22O11	528-50-7	GUBGYTABKSRVRQ-UHFFFAOYSA-N	/	HMDB0246552	294	Carbohydrates	Saccharides	Disaccharides	HERB004488;HERB004004;HERB004609;HERB002135;HERB004343;HERB000745;HERB000960;HERB001711;HERB001947;HERB002859;HERB002918;HERB004446;HERB005390;HERB006280;HERB006546;HERB000802;HERB000939;HERB002714;HERB003361;HERB004209;HERB004543;HERB005442;HERB007028;HERB007029;HERB007099	Fagopyrum esculentum;Resi myrrhae;Radix Ginseng;Apium graveolens;Melilotus suaveolens;Fructus Hordei germinatus Preparata;Vinegar;Apis cerana;Fructus Setariae Germinatus;Fructus Hordei germinatus Preparata;Macrothelypteris oligophlebia;Radix Rubiae;Radix Pseudostellariae;Radix Scrophulariae;Saccharum granorum;Null;Corium Erinacei Seu Hemiechianus;Caulis Millettiae;Fructus Forsythiae;Bos taurus do…	2.67	325.112	132		POS	[M-H2O+H]+;[M-H2O+H]+;[M-H2O+H]+;[M-H2O+H]+;[M-H2O+H]+;[M-H2O+H]+;[M-H2O+H]+	level2	5.57479e+07
Raffinose	C18H32O16	512-69-6	MUPFEKGTMRGPLJ-ZQSKZDJDSA-N	C00492	HMDB0003213	439242	Carbohydrates	Saccharides	Polysaccharides	HERB001288;HERB002904;HERB003478;HERB000129;HERB000134;HERB000161;HERB000229;HERB000325;HERB000338;HERB000449;HERB000450;HERB000452;HERB000453;HERB000454;HERB000455;HERB000766;HERB000767;HERB001783;HERB001797;HERB002119;HERB002242;HERB002926;HERB003070;HERB004004;HERB004387;HERB004609;HERB005034;HERB005118;HERB005455;HERB006901;HERB006904;HERB006908;HERB006981	Gentiana rigescens;Null;Null;Fructus Crotonis;Null;Semen Lablab Album;Baileya multiradiata;Null;Herba Scutellariae barbatae;Null;Lablab niger;Null;Flos Dolichoris;Null;Null;Plantago asiatica;Herba Plantaginis;Rehmannia glutinosa [Syn. Rehmannia glutinosa f. huechingensis];Herba Dracocephali tangutici;Cortex erythrie;Semen Sesami Nigrum;Flos Trollii chinensis;Semen Cassiae;Resi myrrhae;Fructus Pso…	2.67	527.156	129.3	3.6	POS	[M+Na]+	level2	7.72703e+07
D-Proline	C5H9NO2	344-25-2	ONIBWKKTOPOVIA-SCSAIBSYSA-N	C00763	HMDB0003411	8988	Amino acids and Peptides	Small peptides	Aminoacids	HERB000162;HERB000330;HERB000992;HERB002111;HERB002189;HERB003441;HERB003506;HERB004692;HERB005015;HERB005147;HERB000309;HERB001164;HERB001193;HERB001952;HERB002560;HERB003618;HERB004191;HERB004472;HERB004834;HERB004849;HERB004938;HERB004950;HERB005392;HERB005485	Radix Stemoe;Rhizoma Pinelliae;Ficus simplicissima;Holothuria leucospilota;Semen Juglandis;Cornu Saigae Tataricae;Penis Cervi;Herba Cistanches;Ageratum conyzoides;Agaricus bisporus;Rhizoma Atractylodis macrocephalae;Fructus Zizyphi Jujubae;Radix Salviae liguliobae;Null;Radix Astragali;Semen Phaseoli Radiati;Fructus Arctii lappae;Semen Euryales;Folium Mori;fructus hippophae;Rhizoma Dioscoreae;Fruc…	2.67	116.07	126.5		POS	[M+H]+;[M+H]+;[M+H]+	level2	4.46901e+07
Licochalcone E	C21H22O4	864232-34-8	SWPKMTGYQGHLJS-RNVIBTMRSA-N	/	/	46209991	Shikimates and Phenylpropanoids	Flavonoids	Chalcones	HERB006926	Glycyrrhiza inflata	2.67	339.158	3044.3		POS	[M+H]+;[M+H]+	level2	1.92479e+09
6-[(E)-2-(4-hydroxyphenyl)vinyl]-4-methoxy-pyran-2-one	C14H12O4	39986-86-2	VWYHYOYHRIWSJU-QPJJXVBHSA-N	/	/	10243535	Shikimates and Phenylpropanoids	Styrylpyrones	Kavalactones and derivatives	HERB006822	Alpinia blepharocalyx	2.67	245.08	2552	2.8	POS	[M+H]+	level2	1.17349e+07
Pyropheophorbide-a	C33H34N4O3	24533-72-0	IEGUQQKIFBYXLG-BSHCMTTLSA-N	/	/	161456	Alkaloids	/	/	HERB001197	Atalantia monophylla	2.67	535.268	3387.5		POS	[M+H]+;[M+H]+	level2	1.01646e+08
(9-hydroxy-8,8-dimethyl-2-oxo-9,10-dihydropyrano[2,3-f]chromen-10-yl) (Z)-2-methylbut-2-enoate	C19H20O6	/	QPLSCFLMIOADPA-YHYXMXQVSA-N	/	/	6479090	Shikimates and Phenylpropanoids	Coumarins	Pyranocoumarins	HERB004453;HERB000205;HERB001680;HERB005899;HERB003616	radix Peucedani;Peucedanum praeruptorum;Angelica furcijuga;Pyrus communis;Herba Humuli Scandentis	2.67	327.122	3220	3.4	POS	[M-H2O+H]+	level2	1.75365e+08
7-hydroxy-2-(4-hydroxyphenyl)-5-[(2S,3R,4S,5S,6R)-3,4,5-trihydroxy-6-(hydroxymethyl)tetrahydropyran-2-yl]oxy-chroman-4-one	C21H22O10	/	MFQIWHVVFBCURA-LKBAIHPRSA-N	/	/	5321085	Shikimates and Phenylpropanoids	Flavonoids	Flavanones	HERB001049;HERB003028;HERB003679;HERB005415;HERB005954;HERB006814	Rhodiola crenulata [Syn. Rhodiola euryphylla];Null;Semen Strychni;Prunus persica;Rhodiola kirilowii;Vaccinium vitis-idaea	2.67	433.113	1928.6		NEG	[M-H]-;[M-H]-;[M-H]-;[M-H]-;[M-H]-	level2	1.32693e+08
Avocadyne Acetate	C19H34O4	24607-06-5	JAKAZHIACKJNNB-UHFFFAOYSA-N		HMDB0031048	3952079	Lipids and lipid-like molecules	Fatty Acyls	Fatty alcohols	HERB001566	Persea americana [Syn. Persea gratissima ]	2.66	325.237	3297.2	3.8	NEG	[M-H]-	level2	2.60312e+08
Isoflavone base + 2O + 1MeO + 1Prenyl	C21H20O5	27762-99-8	JQNSUDIGIIGIOL-UHFFFAOYSA-N		HMDB0038481	5317478	Phenylpropanoids and polyketides	Isoflavonoids	Isoflavans			2.66	351.123	3094	3.3	NEG	[M-H]-	level2	3.82092e+07
2,4-dihydroxyheptadec-16-enyl acetate	C19H36O4	24607-09-8	NLBYRERHXBTBBR-UHFFFAOYSA-N		HMDB0031043	3624980	Lipids and lipid-like molecules	Fatty Acyls	Fatty alcohols	HERB001566	Persea americana [Syn. Persea gratissima ]	2.66	351.252	3033.7	5.3	POS	[M+Na]+	level2	1.01721e+08
Gaultherin	C19H26O12		VHUNCYDAXJGCLO-AHMNSWSSSA-N		HMDB0303042		Organic oxygen compounds	Organooxygen compounds	Carbohydrates and carbohydrate conjugates	HERB001214;HERB001614;HERB002973;HERB002989;HERB003126;HERB003323;HERB003326;HERB003740;HERB004176;HERB004791;HERB005312;HERB005313;HERB005315;HERB006437;HERB006575	Oryza sativa;Carica papaya;Null;Oryza sativa;Tagetes patula;Citrus limonia;Citrus limonia;Mangifera indica;Citrus limon;Viola tricolor;Rumex acetosa;Rumex acetosa;Potamogeton perfoliatus;Taraxacum officinale;Urtica dioica	2.66	153.054	2720.2	5.7	POS	[M+H]+	level2	2.35997e+07
Lucidenic_acid_M	C27H42O6	110241-33-3	DPRVTGUHOBXEIW-UHFFFAOYSA-N	C10029	HMDB0035973	88881	Phenylpropanoids and polyketides	Flavonoids	O-methylated flavonoids	HERB002887;HERB003444	Semen Sipis;Ganoderma Lucidum seu Japonicum	2.66	463.304	1763.6	3	POS	[M+H]+	level2	1.87945e+07
3,4-Dihydroxybenzaldehyde	C7H6O3	139-85-5	IBGBGRVKPALMCQ-UHFFFAOYSA-N	C16700	HMDB0059965	8768	Shikimates and Phenylpropanoids|	Phenolic acids	Shikimic acids and derivatives			2.66	139.039	719.3	2.4	POS	[M+H]+	level2	2.03239e+07
Loganic acid	C16H24O10		JNNGEAWILNVFFD-CDJYTOATSA-N							HERB000663;HERB000888;HERB000970;HERB002729;HERB002962;HERB003458;HERB003478;HERB003679;HERB004507;HERB004605;HERB004668;HERB005383;HERB002640;HERB003288;HERB002309;HERB002904;HERB001652;HERB001783;HERB003851;HERB004692;HERB005118	Catharanthus roseus;Dipsacus asperoides;Gentiana crassicaulis;Sinoadina racemosa [Syn. Adina racemosa ];Flos Lonicerae;Ophiorrhiza liukiuensis;Null;Semen Strychni;Radix Gentiae macrophyllae;Lonicera japonica;Tripterospermum japonicum;Tripterospermum taiwanense;Semen Canbis;radix tripterygii wilfordii;Null;Null;Gmelina philippensis;Rehmannia glutinosa [Syn. Rehmannia glutinosa f. huechingensis];Fl…	2.66	375.129	773.5	1.9	NEG	[M-H]-	level2	2.36865e+07
3',5'-Dimethoxy-4'-hydroxyacetophenone	C10H12O4		OJOBTAOGJIWAGB-UHFFFAOYSA-N							HERB004694;HERB004973;HERB006258;HERB003436;HERB004015;HERB006344	Cortex Cinmomi;Rhizoma Belamcandae;Radix Cynchi Paniculati;Polyalthia nemoralis;Fructus Caryophylli;Nicotiana tabacum	2.66	197.08	662.2	2.4	POS	[M+H]+	level2	4.70955e+07
Benzene-1,2,4-triol	C6H6O3		GGNQRNBDZQJCCN-UHFFFAOYSA-N							HERB007046;HERB002962	Fructus Gardeniae;Flos Lonicerae	2.66	125.023	160.8	2.9	NEG	[M-H]-	level2	1.75213e+07
Manninotriose	C18H32O16		FZWBNHMXJMCXLU-YRBKNLIBSA-N							HERB003734;HERB005974;HERB006908	Garcinia mannii;Rehmannia glutinosa [Syn. Rehmannia glutinosa f. huechingensis];Rhizoma Alismatis	2.66	503.16	128.1	2.3	NEG	[M-H]-	level2	8.89407e+07
Triptonide	C20H22O6		SWOVVKGLGOOUKI-ZHGGVEMFSA-N							HERB002428;HERB002640;HERB003214;HERB003288	Exocarpium Citri grandis;Semen Canbis;Tripterygium hypoglaucum;radix tripterygii wilfordii	2.66	359.147	3206.8	5.2	POS	[M+H]+	level2	7.88928e+08
Soyasapogenol B base + O-HexA+HexA+dHex	C48H74O19		NWEOPKVXZATAQT-UHFFFAOYSA-N							HERB006827	Glycyrrhiza yunnanensis	2.66	953.475	2900.7	2.3	NEG	[M-H]-	level2	1.79038e+07
alpha-licanic_acid	C18H28O3		DTRGDWOPRCXRET-WPOADVJFSA-N							HERB004916;HERB006525	Peucedanum oreoselinum;Chrysobalanus icaco	2.66	293.21	2780.6	3	POS	[M+H]+	level2	1.3663e+07
2-cis-4-trans-Abscisic acid	C15H20O4	14375-45-2	JLIDBLDQVAYHNE-YKALOCIXSA-N				Terpenoids	Apocarotenoids	Apocarotenoids			2.66	265.143	2515.8	2.8	POS	[M+H]+	level2	2.62189e+07
PSEUDO-ANISATIN	C15H22O6		NOHXYGXFTACADH-JHLBFKOCSA-N							HERB002290;HERB003978;HERB004654	Illicium henryi;Illicium minwanense;Illicium anisatum	2.66	297.134	2442.4	2.7	NEG	[M-H]-	level2	7.26186e+07
3,4,5-Trimethoxycinnamic acid	C12H14O5	90-50-6	YTFVRYKNXDADBI-SNAWJCMRSA-N	/	HMDB0002511	735755	Shikimates and Phenylpropanoids	Phenylpropanoids	Cinnamic acids and derivatives	HERB000849;HERB006798;HERB004479	Bulbus Fritillariae Cirrhosae;Polygala tenuifolia;Radix et Rhizoma Notopterygii	2.66	219.065	2833.6	4.8	NEG	[M-H2O-H]-	level2	1.96354e+07
2-hexoxy-6-[(3,4,5-trihydroxytetrahydropyran-2-yl)oxymethyl]tetrahydropyran-3,4,5-triol	C17H32O10	/	PSYNCYUUTFEJHA-UHFFFAOYSA-N	/	/	45359546	Fatty acids	Fatty acyl glycosides	Fatty acyl glycosides of mono- and disaccharides			2.66	395.191	1684.3	2.4	NEG	[M-H]-	level2	2.421e+07
3-hydroxy-4-methoxy-xanthen-9-one	C14H10O4	58315-65-4	WRPFBSLWEKZESU-UHFFFAOYSA-N	/	/	5464639	Shikimates and Phenylpropanoids	Xanthones	Plant xanthones			2.66	243.064	2864.4	3.1	POS	[M+H]+	level2	3.52945e+07
3,5-dimethoxy-4-[(2S,3R,4S,5S,6R)-3,4,5-trihydroxy-6-(hydroxymethyl)tetrahydropyran-2-yl]oxy-benzoic acid	C15H20O10	33228-65-8	BLKMDORKRDACEI-OVKLUEDNSA-N	/	/	10383888	Shikimates and Phenylpropanoids	Phenolic acids	Simple phenolic acids	HERB002714;HERB003384;HERB003447;HERB004115;HERB004129;HERB004592	Caulis Millettiae;Radix Zanthoxyli;Linaria vulgaris;Nandina domestica;Flos Rhododendri Mollis;Sageretia theezans [Syn. Sageretia thea ]	2.66	359.098	594.9	2.1	NEG	[M-H]-	level2	1.40367e+07
1-(1H-indol-3-yl)ethanone	C10H9NO	703-80-0	VUIMBZIZZFSQEE-UHFFFAOYSA-N	/	/	12802	Alkaloids	Tryptophan alkaloids	Simple indole alkaloids			2.66	160.075	161.9	3.2	POS	[M+H]+	level2	2.28418e+07
3-(2,4-dihydroxyphenyl)-8-(1,1-dimethylallyl)-7-hydroxy-5-methoxy-chromen-2-one	C21H20O6	/	LCRIQVFKVCYUAO-UHFFFAOYSA-N	/	/	10090416	Shikimates and Phenylpropanoids	Coumarins	Simple coumarins			2.66	367.118	3005.9		NEG	[M-H]-;[M-H]-	level2	9.08167e+08
1-methyl-2-nonylquinolin-4-one [IIN-based	C19H27NO	68353-24-2	XIGBBPQAXHSVSN-UHFFFAOYSA-N		HMDB0030519	13967189	Organoheterocyclic compounds	Quinolines and derivatives	Quinolones and derivatives			2.65	286.215	3282.1	6	POS	[M+H]+	level2	7.17103e+07
Tetramethylscutellarein	C19H18O6	1168-42-9	URSUMOWUGDXZHU-UHFFFAOYSA-N	C14472	HMDB0030575	96118	Phenylpropanoids and polyketides	Flavonoids	O-methylated flavonoids			2.65	365.098	2969.4	6.2	POS	[M+Na]+	level2	2.92092e+07
Isoflavanone base + 3O, 1Prenyl	C20H20O6	40105-60-0	MERHMOCEIBOOMA-UHFFFAOYSA-N	C01590	HMDB0034213	119269	Phenylpropanoids and polyketides	Isoflavonoids	Isoflavans			2.65	355.118	2589.6	0.1	NEG	[M-H]-	level2	5.47539e+06
Lupenone	C30H48O		GRBHNQFQFHLCHO-BHMAJAPKSA-N							HERB000066;HERB000198;HERB000303;HERB000323;HERB000800;HERB000807;HERB000842;HERB001101;HERB001393;HERB001874;HERB001876;HERB002052;HERB002300;HERB002472;HERB002560;HERB002943;HERB003042;HERB003164;HERB004053;HERB004055;HERB004056;HERB004102;HERB004193;HERB004639;HERB005177;HERB005366;HERB005710;HERB005754;HERB005807;HERB006107;HERB006122;HERB004004	Folium Artemisiae Argyi;Plumbago zeylanica;Lupinus albus;Radix Isatidis seu Baphicacanthi;Radix Paeoniae Rubra;Alnus japonica;Null;Folium Isatidis;Tephrosia toxicaria;Radix Puerariae;flos puerariae lobatae;Ramulus Euonymi;Leontice robustum;flos Sophorae;Radix Astragali;Cytisus scoparius [Syn. Spartium scoparium];Acacia mellifera;Radix Sophorae flavescentis;Thermopsis lanceolata;Flos Gossampini;Ma…	2.65	425.376	3298.3	3.5	POS	[M+H]+	level2	2.99292e+07
8-(2-hydroxypropan-2-yl)furo[2,3-h]chromen-2-one	C14H12O4		KDJVHSVOXOZBDR-UHFFFAOYSA-N							HERB001357;HERB001801;HERB004255;HERB005471	Null;Radix seu Rhizoma rdostachyos;Null;Null	2.65	227.069	3007	2.6	POS	[M-H2O+H]+	level2	6.29758e+07
(10E,12E)-9-hydroxyoctadeca-10,12-dienoic acid	C18H32O3		NPDSHTNEKLQQIJ-SIGMCMEVSA-N							HERB001249	Cortex Lycii Radicis	2.65	279.231	3228.1	0.3	POS	[M-H2O+H]+	level2	6.4617e+07
Licoricesaponin G2	C42H62O17		WBQVRPYEEYUEBQ-OJVDLISWSA-N							HERB001355;HERB001779;HERB006926	Exocarpium Benincasae;Radix Glycyrrhizae;Glycyrrhiza inflata	2.65	839.403	2891.2	3.2	POS	[M+H]+	level2	7.65814e+07
25R-Inokosterone	C27H44O7		JQNVCUBPURTQPQ-BMZRUTLMSA-N							HERB003444;HERB004218;HERB000571;HERB000604;HERB000872;HERB001217;HERB001339;HERB002475;HERB002659;HERB003210;HERB003730;HERB004055;HERB004658;HERB004834	Ganoderma Lucidum seu Japonicum;Radix Achyranthis bidentatae;Periostracum Cicadae;Radix Aconiti Kusnezoffii;Radix Cyathulae;Null;Woodwardia orientalis;Radix Achyranthis bidentatae;Euphorbia esula;Thallus Lamiriae;Folium Rhododendri Daurici;Flos Gossampini;Achyranthes fauriei;Folium Mori	2.65	481.315	1907.6	5.2	POS	[M+H]+	level2	2.99275e+07
Fargesin	C21H22O6		AWOGQCSIVCQXBT-LATRNWQMSA-N							HERB005614;HERB007131;HERB006228;HERB007090;HERB000919;HERB003358;HERB005638;HERB006724	Pisum sativum;Zanthoxylum planispinum;Null;Magnolia praecocissima;Zanthoxylum acanthopodium;Farfugium japonicum;Magnolia biondii [Syn. Magnolia fargesii];Magnolia denudata [Syn. Magnolia heptapata]	2.65	371.148	1394.1	5.9	POS	[M+H]+	level2	1.39166e+07
Pterosterone	C27H44O7		UMMBJCYNGLCGEF-OAUIFJKNSA-N							HERB000394;HERB000573;HERB001409;HERB001621;HERB001989;HERB003067;HERB003482;HERB003611;HERB006166	Onoclea sensibilis;Diploclisia glaucescens;Cortex Eucommiae;Folium Sene;Rhizoma Dryopteris crassirhizomae;Pteridium aquilinum var. latiusculum;Null;Lemmaphyllum microphyllum;Matteuccia struthiopteris	2.65	481.315	1838.6	2.7	POS	[M+H]+	level2	1.13011e+07
Sedanolide	C12H18O2	4567-33-3	UPJFTVFLSIQQAV-UHFFFAOYSA-N	C17002	HMDB0034450	5018391	Polyketides	Cyclic polyketides	Phthalide derivatives	HERB000631;HERB000767;HERB000887;HERB001821;HERB002558;HERB004609;HERB001210;HERB004630;HERB000879;HERB004004;HERB001622;HERB003658	Ligusticum sinense cv. chaxiong;Herba Plantaginis;Radix chuanxiong；Rhizoma Chuanxiong;Null;Clausena lansium;Radix Ginseng;Radix Angelicae sinensis;Angelica japonica;Null;Resi myrrhae;Radix Saposhnikoviae divaricatae;Herba Ephedrae	2.65	195.137	3084.5	4.7	POS	[M+H]+	level2	3.00321e+08
Trehalose	C12H22O11	99-20-7	HDTRYLNUVZCQOY-LIZSDCNHSA-N	C01083	HMDB0000975	7427	Carbohydrates	Saccharides	Disaccharides	HERB002446;HERB002976	Null;Radix Euphorbiae Pekinensis	2.65	341.108	128.1		NEG	[M-H]-;[M-H]-;[M-H]-;[M-H]-;[M-H]-;[M-H]-;[M-H]-;[M-H]-	level2	1.40536e+09
(6aR,11aR)-3-methoxy-6a,11a-dihydro-6H-benzofuro[3,2-c]chromene-4,9-diol	C16H14O5	/	QDFJNOVWEADTGJ-NHYWBVRUSA-N	/	/	23259931	Shikimates and Phenylpropanoids	Isoflavonoids	Pterocarpan			2.65	287.09	2565.9	3.5	POS	[M+H]+	level2	9.25743e+06
2-[(2S,4aR,8aS)-2-hydroxy-4a-methyl-8-methylene-decalin-2-yl]prop-2-enoic acid	C15H22O3	/	WQMBCGHXXVLQTE-CFVMTHIKSA-N	/	/	23757244	Terpenoids	Sesquiterpenoids	Eudesmane sesquiterpenoids			2.65	249.149	3240.4	3.1	NEG	[M-H]-	level2	4.67222e+07
5,7-dihydroxy-2-(4-hydroxyphenyl)-6-[3,4,5-trihydroxy-6-(hydroxymethyl)oxan-2-yl]-8-(3,4,5-trihydroxyoxan-2-yl)chromen-4-one	C26H28O14	207461-10-7	MMDUKUSNQNWVET-UHFFFAOYSA-N		HMDB0033571	3550102	Phenylpropanoids and polyketides	Flavonoids	Flavonoid glycosides	HERB000838;HERB002989;HERB003169;HERB003888;HERB001249;HERB001355;HERB001779;HERB002000;HERB003238;HERB004518;HERB004520;HERB005455;HERB005939;HERB006563;HERB006926;HERB006982;HERB006990;HERB007003;HERB001239;HERB002052;HERB002563	Ailanthus altissima;Oryza sativa;Picrasma quassioides [Syn. Picrasma ailanthoides];Quassia amara;Cortex Lycii Radicis;Exocarpium Benincasae;Radix Glycyrrhizae;Glycyrrhiza glabra;Senecio sceleratus;Null;Herba Artemisiae Annuae;Rhizoma Arisaematis;Isodon lophanthoides var. gerardiana;Arisaema heterophyllum;Glycyrrhiza inflata;Radix Glycyrrhizae Praeparata;Radix Glycyrrhizae Preparata;Null;Erigeron …	2.64	565.154	1285.5	2.4	POS	[M+H]+	level2	3.06855e+07
(+)-Abscisic acid	C15H20O4	14375-45-2	JLIDBLDQVAYHNE-LXGGSRJLSA-N				Lipids and lipid-like molecules	Prenol lipids	Sesquiterpenoids	HERB002465;HERB003515;HERB003516;HERB004107;HERB004386;HERB004883;HERB004938;HERB005614;HERB006048;HERB000553;HERB002476;HERB003941	Schisandra sphenanthera;Gossypium hirsutum [Syn. Gossypium mexicanum];Null;Null;Microcos paniculata [Syn. Grewia microcos ];Radix Sophorae Tonkinensis;Rhizoma Dioscoreae;Pisum sativum;Null;Null;Rhizoma Dioscoreae;Flos Buddlejae	2.64	265.142	937.6	3.5	POS	[M+H]+	level2	7.12172e+07
Benzyl alcohol + Hex-Pen	C18H26O10		NJMQSVWMCODQIP-UHFFFAOYSA-N							HERB000323;HERB000403;HERB000584;HERB002391;HERB005076;HERB005898;HERB006789	Radix Isatidis seu Baphicacanthi;Radix Glehniae;Rhizoma Atractylodis;Coriandrum sativum;Anethum graveolens;Sambucus nigra;Schefflera rotundifolia	2.64	447.15	911.5	4	NEG	[M+HCOO]-	level2	4.95423e+07
Polygodial	C15H22O2	6754-20-7	AZJUJOFIHHNCSV-KCQAQPDRSA-N				Terpenoids	Sesquiterpenoids	Drimane sesquiterpenoids	HERB003028;HERB003679;HERB002185;HERB005176;HERB003411	Null;Semen Strychni;Polygonum multiflorum;Polygonum hydropiper;Tacca plantaginea [Syn. Schizocapsa plantaginea]	2.64	235.168	3161.3	3.7	POS	[M+H]+	level2	7.3141e+07
alpha-Santonin	C15H18O3		XJHDMGJURBVLLE-BOCCBSBMSA-N							HERB000488;HERB002611;HERB004904;HERB001325;HERB002515;HERB003920;HERB006293;HERB006319	Artemisia maritima;Seriphidium cinum [Syn. Artemisia cina];Null;Seriphidium finitum [Syn. Artemisia finita];Artemisia annua;Artemisia compacta;Artemisia schrenkiana;Artemisia sublessingiana	2.64	247.132	1141.2	3.3	POS	[M+H]+	level2	1.45848e+07
2-hydroxy-4-methoxy-3-(3-methylbut-2-enyl)-6-(2-phenylethyl)benzoic acid	C21H24O4	80489-90-3	CTNFTPUIYFUXBE-UHFFFAOYSA-N	/	/	17950432	Shikimates and Phenylpropanoids	Stilbenoids	Monomeric stilbenes			2.64	339.159	2933.3	2.9	NEG	[M-H]-	level2	3.30951e+07
(2R,3R,4S,5S,6R)-2-benzyloxy-6-[[(2R,3R,4R)-3,4-dihydroxy-4-(hydroxymethyl)tetrahydrofuran-2-yl]oxymethyl]tetrahydropyran-3,4,5-triol	C18H26O10	115009-57-9	NJMQSVWMCODQIP-FQXXIRCGSA-N	/	/	14079045	Shikimates and Phenylpropanoids	/	/	HERB000323;HERB000403;HERB000584;HERB002391;HERB005076;HERB005898;HERB006789	Radix Isatidis seu Baphicacanthi;Radix Glehniae;Rhizoma Atractylodis;Coriandrum sativum;Anethum graveolens;Sambucus nigra;Schefflera rotundifolia	2.64	401.144	911.5		NEG	[M-H]-;[M-H]-;[M-H]-	level2	2.38607e+07
[2-hydroxy-1-[hydroxy-(7-methoxy-2-oxo-chromen-6-yl)methyl]-2-methyl-propyl] (E)-2-methylbut-2-enoate	C20H24O7	83199-39-7	GFMYIOGFYYHKLA-IZZDOVSWSA-N	/	/	6313865	Shikimates and Phenylpropanoids	Coumarins	Simple coumarins			2.64	377.158	2720.2		POS	[M+H]+;[M+H]+;[M+H]+;[M+H]+	level2	3.00695e+09
Erucamide	C22H43NO	112-84-5	UAUDZVJPLUQNMU-KTKRTIGZSA-N	/	HMDB0244507	5365371	Fatty acids	Fatty amides	Primary amides	HERB000323;HERB004950;HERB005756;HERB005826;HERB006820	Radix Isatidis seu Baphicacanthi;Fructus Corni;Null;Stigma Croci;Sclerotium Poriae Cocos	2.64	338.341	3470.9	3.6	POS	[M+H]+	level2	5.57799e+06
Flavokawain A	C18H18O5	3420-72-2	CGIBCVBDFUTMPT-RMKNXTFCSA-N		HMDB0033586	5355469	Phenylpropanoids and polyketides	Linear 1,3-diarylpropanoids	Chalcones and dihydrochalcones	HERB000728	Goniothalamus gardneri	2.63	315.122	3137.3	4.8	POS	[M+H]+	level2	1.14092e+08
Liquiritin apioside	C26H30O13		FTVKHUHJWDMWIR-DWMQJYMWSA-N							HERB006990;HERB001779	Radix Glycyrrhizae Preparata;Radix Glycyrrhizae	2.63	573.156	1532.1	6.9	POS	[M+Na]+	level2	2.29586e+07
9Z,11E,13E-Octadecatrienoic acid	C18H30O2	506-23-0	CUXYLFPMQMFGPL-WPOADVJFSA-N				Fatty acids	Fatty Acids and Conjugates	Unsaturated fatty acids	HERB001952;HERB005540;HERB006677;HERB004488	Null;Aleurites cordata [Syn. Aleurites fordii];Olea europaea;Fagopyrum esculentum	2.63	279.231	3065.7	3.8	POS	[M+H]+	level2	6.52402e+07
Piperic Acid	C12H10O4		RHBGITBPARBDPH-UHFFFAOYSA-N									2.63	219.065	2998.9	3.8	POS	[M+H]+	level2	2.85829e+07
Quillaic acid	C30H46O5		MQUFAARYGOUYEV-UAWZMHPWSA-N							HERB001901;HERB002133;HERB002405;HERB002954;HERB006893	Null;Silene jenisseensis;Rhizoma Polygoni cuspidati;Psammosilene tunicoides;Quillaja saponaria	2.63	487.34	2891.2	2	POS	[M+H]+	level2	3.20627e+07
Calycanthine	C22H26N4		XSYCDVWYEVUDKQ-GXRSIYKFSA-N							HERB002783;HERB003237;HERB003364;HERB003848	Calycanthus occidentalis;Chimonanthus fragrans [Syn. Chimonanthus praecox];Asclepias curassavica;Calycanthus floridus	2.63	347.221	1763.6	7.2	POS	[M+H]+	level2	2.44141e+07
Triptophenolide	C20H24O3		KPXIBWGPZSPABK-FXAWDEMLSA-N							HERB002226;HERB002640;HERB003214;HERB003288	Tripterygium regelii;Semen Canbis;Tripterygium hypoglaucum;radix tripterygii wilfordii	2.63	311.168	3340.9	7.4	NEG	[M-H]-	level2	1.36846e+09
Parasorbic_acid	C6H8O2		DYNKRGCMLGUEMN-YFKPBYRVSA-N							HERB000214;HERB000259;HERB000293;HERB004278;HERB005467;HERB006601;HERB006652	Papaver album;Null;Null;Sorbus aucuparia;Sorbus tianschanica;Rauwolfia serpentina;Papaver somniferum	2.63	113.06	2947.9	0.7	POS	[M+H]+	level2	1.87683e+07
Epipinoresinol-4,4'-di-O-.beta.-D-glucopyranoside	C32H42O16		ZJSJQWDXAYNLNS-QZBZDVDMSA-N				Lignans, neolignans and related compounds	Lignan glycosides		HERB001410;HERB006387;HERB000940;HERB001171;HERB001409;HERB004620;HERB004680;HERB006192;HERB006564;HERB006913;HERB004692;HERB005638	Null;Flos Daturae;Acanthopanax senticosus [Syn. Eleutherococcus senticosus ];Null;Cortex Eucommiae;Fraxinus japonica;Null;Valeriana officinalis;Tsuga heterophylla;Araucaria angustifolia;Herba Cistanches;Magnolia biondii [Syn. Magnolia fargesii]	2.63	681.239	1348.3	0.9	NEG	[M-H]-	level2	1.2713e+07
LPC(16:0)	C24H50NO7P	17364-16-8	ASWBNKHCZGQVJV-HSZRJFAPSA-N	/	HMDB0010382	460602	/	/	/	HERB005900	Radix Pacis quinquefolii	2.63	496.338	3180	3.4	POS	[M+H]+	level2	5.51471e+08
(10E,15Z)-9,12,13-trihydroxyoctadeca-10,15-dienoic acid	C18H32O5	185147-97-1	MKYUCBXUUSZMQB-MKZMYESJSA-N	/	/	44559173	Fatty acids	Octadecanoids	Other Octadecanoids			2.63	327.217	2782.2	2.4	NEG	[M-H]-	level2	1.40089e+08
1-(2,6-dihydroxyphenyl)-9-phenyl-nonan-1-one	C21H26O3	63335-23-9	IAXIHKJASWPASP-UHFFFAOYSA-N	/	/	324062	Polyketides	Aromatic polyketides	Catechols with side chains			2.63	325.183	3391.9		NEG	[M-H]-;[M-H2O-H]-	level2	1.88198e+08
ethyl 2,2-dimethyl-3-(2-methylprop-1-enyl)cyclopropanecarboxylate	C12H20O2	97-41-6	VIMXTGUGWLAOFZ-UHFFFAOYSA-N	/	/	7334	Terpenoids	Monoterpenoids	Acyclic monoterpenoids			2.63	195.138	3040.6	7.2	NEG	[M-H]-	level2	4.88998e+07
3-Hydroxy-5-isopropylidene-3,8-dimethyl-2,3,3a,4,5,8a-hexahydro-6(1H)-azulenone	C15H22O2	21698-40-8	RHBOHEXDGUVIIY-UHFFFAOYSA-N		HMDB0036427	5320710	Lipids and lipid-like molecules	Prenol lipids	Sesquiterpenoids	HERB002840;HERB006718;HERB000497;HERB000508;HERB001164;HERB001210;HERB001579;HERB001679;HERB002062;HERB003499;HERB003786;HERB004362;HERB004369;HERB004388;HERB004408;HERB005461	Rhizoma Curcumae longae;Radix Curcumae;semen arecae;herba Menthae;Fructus Zizyphi Jujubae;Radix Angelicae sinensis;Rhizoma Curcumae;Null;Ramulus Cinmomi;Euphoria longan [Syn. Dimocarpus longan];Campylotropis hirtella;Rhizoma Wenyujin Concisum;Curcuma zedoaria [Syn. Curcuma aeruginosa];Cassia fistula;Null;Fagopyrum cymosum [Syn. Polygonum cymosum ]	2.62	217.158	3238.8	0.6	POS	[M-H2O+H]+	level2	4.59534e+07
Ephedrine	C10H15NO	299-42-3	KWGRBVOPPLSCSI-WPRPVWTQSA-N	C01575	HMDB0015451	9294	Benzenoids	Benzene and substituted derivatives	Phenylpropanes	HERB000339;HERB001207;HERB001403;HERB002526;HERB002993;HERB003317;HERB003658;HERB003986;HERB004069;HERB004907;HERB005143;HERB005156;HERB005925;HERB005930;HERB006574;HERB006877;HERB007080;HERB000330;HERB003164;HERB003659;HERB000162;HERB002520;HERB007018;HERB000331;HERB002804	Ephedra lepidosperma;Ephedra monosperma;Conium maculatum;Sida cordifolia;Null;Ephedra likiangensis;Herba Ephedrae;Ephedra przewalskii;Ephedra equisetina;Ephedra gerardiana;Ephedra procera;Ephedra distachya;Ephedra intermedia var. tibetica;Ephedra regeliana;Ephedra minuta var. dioeca;Ephedra saxatilis;Ephedra intermedia;Rhizoma Pinelliae;Radix Sophorae flavescentis;Radix Ephedrae;Radix Stemoe;Sida…	2.62	166.122	3118.8	2.9	POS	[M+H]+	level2	1.35001e+08
1,5-Dihydroxynaphthalene	C10H8O2	83-56-7	BOKGTLAJQHTOKE-UHFFFAOYSA-N				Polyketides	Naphthalenes	Naphthoquinones	HERB001254;HERB001357;HERB001801	Herba Euphorbiae humifusae;Null;Radix seu Rhizoma rdostachyos	2.62	161.059	2880.5	3.1	POS	[M+H]+	level2	5.72662e+07
Sebacic acid	C10H18O4	111-20-6	CXMXRPHRNRROMY-UHFFFAOYSA-N	C08277	HMDB0000792	5192	Fatty acids	Fatty Acids and Conjugates	Dicarboxylic acids	HERB004766;HERB000312;HERB000432;HERB000879;HERB001210;HERB002052;HERB002563;HERB000323;HERB003837;HERB004774	Cephalotaxus fortunei;Herba Lobeliae Chinensis;Semen Ricini;Null;Radix Angelicae sinensis;Ramulus Euonymi;Radix Scutellariae;Radix Isatidis seu Baphicacanthi;Radix Ranunculi Terti;Rhizoma Sparganii	2.62	201.112	2486.9	5.9	NEG	[M-H]-	level2	1.35605e+07
Quinic acid	C7H12O6	115919-31-8	AAWZDTNXLSGCEK-WYWMIBKRSA-N	C00296	HMDB0003072	17751038	/	/	/	HERB000161;HERB000186;HERB000409;HERB000497;HERB000580;HERB000706;HERB001749;HERB002194;HERB002196;HERB002629;HERB002915;HERB002962;HERB003137;HERB003840;HERB004021;HERB004176;HERB004177;HERB004410;HERB005413;HERB005710;HERB006042;HERB006575;HERB006632;HERB006784;HERB007114;HERB003250;HERB003331	Semen Lablab Album;Semen Ginkgo;Null;semen arecae;Fructus Xanthii sibirici;Radix Dichroae;Poria;Fructus Chebulae;Terminalia chebula;Foeniculum vulgare;Cinchona ledgeriana;Flos Lonicerae;Null;Flos Rosae Rugosae;Fructus Chaenomelis;Citrus limon;Eucalyptus citriodora;Vitis vinifera;Prunus persica;Ficus carica;Helianthus annuus;Urtica dioica;Null;Null;Radix Boehmeriae;Extractum Piri Laiyanensis;peric…	2.62	191.055	740.2		NEG	[M-H]-;[M-H]-;[M-H]-;[M-H2O-H]-	level2	1.68436e+08
[(1'S,2R,2'S,3'R,5'S,7'S,8'S,9'R,10'R,13'S)-2',5',9',10',13'-pentaacetoxy-1'-hydroxy-8',12',15',15'-tetramethyl-spiro[oxirane-2,4'-tricyclo[9.3.1.03,8]pentadec-11-ene]-7'-yl] acetate	C32H44O14	30244-37-2	LUTPIRPNUNHFEV-MBMCFSISSA-N	/	/	14466616	Terpenoids	Diterpenoids	Taxane diterpenoids	HERB000403;HERB000584;HERB002839;HERB003858;HERB005850;HERB006831	Radix Glehniae;Rhizoma Atractylodis;Taxus baccata;Ta xus ma i rei;Taxus wallichiana;Taxus yunnanensis	2.62	633.26	1148.4	7.6	NEG	[M-H2O-H]-	level2	1.75923e+07
11-Dehydrocorticosterone	C21H28O4	72-23-1	FUFLCEKSBBHCMO-KJQYFISQSA-N	C05490	HMDB0004029	5311364	Terpenoids	Steroids	Pregnane steroids	HERB004212;HERB006371;HERB007171	Bos taurus domesticus, Bubalus bubalis;Chrysanthemum lavandulifolium;Homo sapiens	2.62	325.183	121.5	5.7	NEG	[M-H2O-H]-	level2	1.79205e+08
(3Z)-3-butylidene-5-hydroxy-isobenzofuran-1-one	C12H12O3	91652-78-7	NRENRLOUWSVYIA-WCIBSUBMSA-N	/	/	642374	Polyketides	Cyclic polyketides	Phthalide derivatives	HERB000767;HERB000887;HERB001210;HERB001821;HERB003801	Herba Plantaginis;Radix chuanxiong；Rhizoma Chuanxiong;Radix Angelicae sinensis;Null;Datura innoxia	2.62	203.07	2992.4	6.4	NEG	[M-H]-	level2	1.36627e+08
2,5-dihydroxy-3-undecylcyclohexa-2,5-diene-1,4-dione	C17H26O4		IRSFLDGTOHBADP-UHFFFAOYSA-N	C10342	HMDB0251767		Organic oxygen compounds	Organooxygen compounds	Carbonyl compounds			2.61	293.178	3495.2	8.6	NEG	[M-H]-	level2	5.13905e+07
Capsiate	C18H26O4		ZICNYIDDNJYKCP-SOFGYWHQSA-N	C20203	HMDB0034780	9839519	Benzenoids	Phenols	Methoxyphenols	HERB003232	fructus Capsici	2.61	307.189	3260.4	4	POS	[M+H]+	level2	2.52469e+07
N-[(4-Hydroxy-3-methoxyphenyl)methyl]octanamide	C16H25NO3	58493-47-3	JYZDUDMWJFJCON-UHFFFAOYSA-N		HMDB0036326	5316427	Benzenoids	Phenols	Methoxyphenols	HERB002560;HERB003232;HERB006384	Radix Astragali;fructus Capsici;Strophanthus divaricatus	2.61	280.19	2524.2	2.7	POS	[M+H]+	level2	1.18094e+07
1,7-Dimethyl-7-(4-methyl-3-penten-1-yl)bicyclo[2.2.1]heptan-2-ol	C15H26O		SGAYOTORECIFCJ-UHFFFAOYSA-N							HERB000311;HERB000508;HERB000879;HERB001199;HERB001210;HERB001378;HERB001787;HERB002257;HERB002369;HERB002515;HERB002617;HERB002714;HERB002831;HERB002962;HERB002983;HERB003202;HERB003224;HERB003359;HERB003361;HERB003369;HERB003407;HERB003528;HERB004064;HERB004093;HERB004242;HERB004369;HERB004837;HERB005017;HERB005259;HERB005335;HERB005762;HERB005894;HERB006065;HERB006141;HERB006718;HERB006741;HER…	Semen Biotae;herba Menthae;Null;Vitex rotundifolia [Syn. Vitex trifollia var. simplicifolia ];Radix Angelicae sinensis;Fructus Amomi Rotundus;Rhizoma Zingiberis;Bupleurum scorzonerifolium;Null;Artemisia annua;Null;Caulis Millettiae;Perilla frutescens var. acuta [Syn. Perilla frutescens var. purpurascens ];Flos Lonicerae;Herba Schizonepetae;Notopterygium forbesii [Syn. Notopterygium franchetii];Va…	2.61	205.195	3241.5	2.5	POS	[M-H2O+H]+	level2	2.09646e+08
(5E)-6,10-dimethyl-5,9-undecadien-2-one	C13H22O		HNZUNIKWNYHEJJ-FMIVXFBMSA-N									2.61	217.158	2496.3	8.5	POS	[M+Na]+	level2	1.70365e+07
Atractylenolide I	C15H18O2		ZTVSGQPHMUYCRS-SWLSCSKDSA-N							HERB000237;HERB000247;HERB000309;HERB000403;HERB000584;HERB001960	Radix Ampelopsis;Herha Ajugae Ciliatae;Rhizoma Atractylodis macrocephalae;Radix Glehniae;Rhizoma Atractylodis;Atractylodes japonica	2.61	231.137	2947.9	3.1	POS	[M+H]+	level2	1.72134e+08
4-(4-methoxyphenyl)butan-2-one	C11H14O2	104-20-1	PCBSXBYCASFXTM-UHFFFAOYSA-N	/	/	61007	Shikimates and Phenylpropanoids	/	/	HERB000137;HERB000155;HERB000253;HERB000777;HERB002625;HERB004950;HERB005767;HERB000570;HERB004129	Fructus Anisi Stellati;Null;Aquilaria sinensis;Lignum Aquilariae Resitum;Foeniculum vulgare;Fructus Corni;Radix Linderae;Null;Flos Rhododendri Mollis	2.61	177.091	2655.9	8.2	NEG	[M-H]-	level2	4.84253e+07
Azelaic acid	C9H16O4	123-99-9	BDJRBEYXGGNYIS-UHFFFAOYSA-N	C08261	HMDB0000784	2266	Fatty acids	Fatty Acids and Conjugates	Dicarboxylic acids	HERB004021;HERB000257;HERB000285;HERB000842;HERB000864;HERB000903;HERB001210;HERB001211;HERB001896;HERB003039;HERB003715;HERB003837;HERB004218;HERB004774;HERB005455;HERB006026;HERB006586;HERB000197;HERB000597;HERB000879;HERB000881;HERB001067;HERB001321;HERB002505;HERB004034;HERB004042;HERB004950;HERB004999;HERB005132;HERB005213;HERB005272;HERB006718	Fructus Chaenomelis;Rhizoma cynchi stauntonii;Radix cynchi atrati;Null;Null;Cortex Tooe Sinensis;Radix Angelicae sinensis;Radix Codonopsis pilosulae;Caulis Mahoniae;Herba Cichorii;Fructus Hordei Germitus;Radix Ranunculi Terti;Radix Achyranthis bidentatae;Rhizoma Sparganii;Rhizoma Arisaematis;Null;Herba Artemisiae Scopariae;Null;Semen Alpiniae katsumadai;Null;Radix Aconiti;Lagerstroemia speciosa;O…	2.61	187.096	1898.3	8.2	NEG	[M-H]-	level2	2.11268e+08
Suberic acid	C8H14O4	505-48-6	TYFQFVWCELRYAO-UHFFFAOYSA-N	C08278	HMDB0000893	10457	Fatty acids	Fatty Acids and Conjugates	Dicarboxylic acids	HERB000702;HERB000285;HERB000864;HERB000949;HERB003837;HERB005447;HERB000312;HERB000432;HERB000597;HERB000648;HERB000650;HERB000826;HERB004034;HERB005272	Rhizoma Acori graminei;Radix cynchi atrati;Null;Bulbus Allii Fistulosi;Radix Ranunculi Terti;Radix Semiaquilegiae;Herba Lobeliae Chinensis;Semen Ricini;Semen Alpiniae katsumadai;Bufo bufo gargarizans, Bufo melanostictus;Bufo bufo gargarizans, Bufo melanostictus;Ruta graveolens;Hibiscus syriacus;Folium Pini	2.61	173.08	1259.3	8.5	NEG	[M-H]-	level2	1.84548e+07
Galactose	C6H12O6	10257-28-0	WQZGKKKJIJFFOK-MCPPVLNHSA-N	C00984	HMDB0000143	86278404	Carbohydrates	Saccharides	Monosaccharides	HERB001019;HERB003851;HERB004692;HERB004695;HERB006335;HERB006962;HERB002534;HERB003582;HERB004938;HERB003039;HERB003210;HERB003988;HERB003997;HERB004462;HERB004832;HERB000638;HERB001333;HERB002966;HERB001750;HERB003520;HERB003610;HERB000853;HERB000881;HERB001211;HERB001965;HERB001985;HERB002620;HERB002962;HERB003528;HERB004004;HERB004551;HERB004609;HERB001621;HERB001164;HERB003703;HERB005526;HER…	Plantago major;Flos Mume;Herba Cistanches;Oleum Cinnamomi;Herba Commelie;Armillariella mellea;Rhizoma Polygoti;Fructus Momordicae;Rhizoma Dioscoreae;Herba Cichorii;Thallus Lamiriae;herba ecliptae;Carbonized Chinese Ink;Senecio scandens [Syn. Senecio chinensis];Fructus Mori;Radix Bupleuri;Cordyceps;Fructus Rosae laevigatae;Exodermis Poria;Null;Null;Codonopsis tangshen;Radix Aconiti;Radix Codonopsi…	2.61	179.055	2265.7		NEG	[M-H]-;[M-H]-;[M-H]-;[M-H]-;[M-H]-;[M-H]-;[M-H]-;[M-H]-	level2	1.16159e+07
(1R,2S,4S,5'R,6R,7S,8R,9S,12S,13R)-5',7,9,13-tetramethylspiro[5-oxapentacyclo[10.8.0.02,9.04,8.013,18]icos-17-ene-6,2'-tetrahydropyran]-10,16-dione	C27H38O4	6875-60-1	ZVWYBBDTSJOAHD-HGMFYQPQSA-N	/	/	10836200	Terpenoids	Steroids	Spirostane steroids	HERB000924	Tribulus terrestris	2.61	427.283	1763.6	3	POS	[M+H]+	level2	4.41661e+07
aurapten	C19H22O3	495-02-3	RSDDHGSKLOSQFK-RVDMUPIBSA-N		HMDB0034054	1550607	Lipids and lipid-like molecules	Prenol lipids	Terpene lactones			2.6	297.152	3162.9	8.8	NEG	[M-H]-	level2	6.03211e+08
(E)-9-(1,3-benzodioxol-5-yl)-1-piperidin-1-ylnon-8-en-1-one [IIN-based on	C21H29NO3	30505-89-6	FAXXHNWVMKTOFF-UXBLZVDNSA-N		HMDB0030340	21580213	Organoheterocyclic compounds	Benzodioxoles				2.6	382.182	2799.4	9.1	POS	[M+K]+	level2	2.6759e+07
Guaiacol methyl ether	C8H10O2	91-16-7	ABDKAPXRBAPSQN-UHFFFAOYSA-N		HMDB0032139	7043	Shikimates and Phenylpropanoids|	Phenolic acids	Cinnamic acids and derivatives			2.6	139.075	845.9	3.1	POS	[M+H]+	level2	2.1514e+07
9(10)-Epoxy-12Z-octadecenoic acid	C18H32O3	6814-52-4	FBUKMFOXMZRGRB-XKJZPFPASA-N				Lipids and lipid-like molecules	Fatty Acyls	Fatty acids and conjugates	HERB003368;HERB005104;HERB005527;HERB005633	Astragalus falcatus;Astragalus cibarius;Chrysanthemum coronarium;Astragalus flexuosus	2.6	297.241	3228.1	3.3	POS	[M+H]+	level2	5.21573e+07
falcarindiol	C17H24O2		QWCNQXNAFCBLLV-YWALDVPYSA-N							HERB000323;HERB000403;HERB000824;HERB001244;HERB001293;HERB001622;HERB002183;HERB003318;HERB003369;HERB003496;HERB004093;HERB005269;HERB004479;HERB003636;HERB000305;HERB001609;HERB004247;HERB004453	Radix Isatidis seu Baphicacanthi;Radix Glehniae;Ferula foetida;Herba Hyperici Japonici;Sinodielsia yunnanensis;Radix Saposhnikoviae divaricatae;Daucus carota;Peucedanum govanianum var. bicolo;Stamen Nelumbinis;Aralia fargesii;Null;Seseli yunnanense;Radix et Rhizoma Notopterygii;Herba Verbae;Radix Angelicae Dahuricae;Aconitum falconeri;Levisticum officinale;radix Peucedani	2.6	225.163	3158.7	4.4	POS		level2	8.48924e+07
(3aS,6S,7R,8aR)-8-Hydroxy-6,8-dimethyl-3-methylidenehexahydro-3'H-spiro[cyclohepta[b]furan-7,2'-furan]-2,5'(3H,4'H)-dione	C15H20O5		IRPFOXRBPHCCTG-CZLFTNFUSA-N				Lipids and lipid-like molecules	Prenol lipids	Terpene lactones	HERB003601;HERB005589;HERB005762;HERB000409	Ambrosia psilostachya;Ambrosia artemisiifolia;Schisandra chinensis;Null	2.6	281.137	2629.4	3.4	POS	[M+H]+	level2	9.65823e+06
4-hydroxy-5-[(2S,3R,4S,5S,6R)-3,4,5-trihydroxy-6-(hydroxymethyl)tetrahydropyran-2-yl]oxy-1H-benzo[f]isobenzofuran-3-one	C18H18O9	175993-08-5	SGQJDTLFQCDZGS-UQEKQVNISA-N	/	/	23900015	Polyketides	Naphthalenes	Naphthalenes and derivatives			2.6	377.084	130.9	9	NEG	[M-H]-	level2	1.50535e+08
o-Nitrobenzoic acid	C7H5NO4	552-16-9	SLAMLWHELXOEJZ-UHFFFAOYSA-N	C16234	HMDB0245255		Benzenoids	Benzene and substituted derivatives	Benzoic acids and derivatives	HERB002446	Null	2.59	166.014	3514.1	1.4	NEG	[M-H]-	level2	4.17347e+06
Flavanone base + 4O, 2Prenyl	C25H28O6	124596-89-0	HCBKENVWCDLQOA-UHFFFAOYSA-N		HMDB0038868	480770	Phenylpropanoids and polyketides	Flavonoids	Flavans	HERB001355;HERB001779	Exocarpium Benincasae;Radix Glycyrrhizae	2.59	423.181	3155	2.4	NEG	[M-H]-	level2	7.39153e+08
Prenyl_caffeate	C14H16O4	118971-61-2	TTYOHMFLCXENHR-GQCTYLIASA-N	C10487	HMDB0041140	5281790	Phenylpropanoids and polyketides	Cinnamic acids and derivatives	Hydroxycinnamic acids and derivatives	HERB004266	Marrubium vulgare	2.59	249.111	1532.1	3.4	POS	[M+H]+	level2	2.37358e+07
Methyl 4-methoxycinnamate	C11H12O3	144261-46-1	VEZIKIAGFYZTCI-VMPITWQZSA-N		HMDB0030752	641297	Shikimates and Phenylpropanoids|	Phenylpropanoids	Cinnamic acids and derivatives			2.59	193.085	771.9	2.3	POS	[M+H]+	level2	2.04064e+07
Methyl 3,4-dihydroxybenzoate	C8H8O4	2150-43-8	CUFLZUDASVUNOE-UHFFFAOYSA-N				Shikimates and Phenylpropanoids|	Phenolic acids	Simple phenolic acids	HERB005509;HERB006823;HERB002540;HERB002926;HERB002941;HERB003837;HERB004569;HERB007208;HERB002991;HERB005826;HERB006875	Herba Acalyphae;Paris polyphylla var. yunnanensis;Rhizoma Coptidis;Flos Trollii chinensis;Rhizoma Fagopyri Cymosi;Radix Ranunculi Terti;herba Dianthi;Null;Null;Stigma Croci;Crocus sativus	2.59	167.033	817.7	9.7	NEG	[M-H]-	level2	9.77618e+07
beta-Estradiol	C18H24O2	50-28-2	VOXZDWNPVJITMN-ZBRFXRBCSA-N	C00951	HMDB0000151	5757	Terpenoids	Steroids	Estrane steroids	HERB003174;HERB003536;HERB004984;HERB007171;HERB002999;HERB004408;HERB000178;HERB001385;HERB003506;HERB002091	Semen armeniacae amarum;Cervus nippon , Cervus elaphus;Moschus moschiferus, Moschus berezovskii, Moschus sifanicus;Homo sapiens;Vinum;Null;Phaseolus vulgaris;Physostigma venenosum;Penis Cervi;Null	2.59	273.184	2931.7	3.7	POS	[M+H]+	level2	4.50571e+07
7-Hydroxy-4H-chromen-4-one	C9H6O3		WVJCRTSTRGRJJT-UHFFFAOYSA-N	/	/	5409279	Polyketides	Chromanes	Chromones			2.59	161.023	1123.4		NEG	[M-H]-;[M-H]-;[M-H]-;[M-H]-	level2	1.88294e+08
Fructose	C6H12O6	/	LKDRXBCSQODPBY-ARQDHWQXSA-N	/	/	24310	Carbohydrates	Saccharides	Monosaccharides	HERB000767;HERB003582	Herba Plantaginis;Fructus Momordicae	2.59	179.054	844.8		NEG	[M-H]-;[M-H]-;[M-H]-;[M-H]-;[M-H]-;[M-H]-;[M-H]-;[M-H]-	level2	1.09344e+08
Uralenol	C20H18O7	139163-15-8	WOMWVGHYSNATOB-UHFFFAOYSA-N		HMDB0039732	5315126	Phenylpropanoids and polyketides	Flavonoids	Flavones	HERB001355;HERB001779	Exocarpium Benincasae;Radix Glycyrrhizae	2.58	371.111	2918.1	3.1	POS	[M+H]+	level2	7.94209e+07
7-[[(1R,4aS,6R,8aR)-6-hydroxy-5,5,8a-trimethyl-2-methylidene-3,4,4a,6,7,8-hexahydro-1H-naphthalen-1-yl]methoxy]chromen-2-one	C24H30O4		FCWYNTDTQPCVPG-XLRKYUMYSA-N							HERB000029;HERB001404;HERB002257;HERB003044;HERB003504;HERB004043;HERB004242;HERB004348;HERB004350;HERB005017	Ferula assafoetida;Juniperus rigida;Bupleurum scorzonerifolium;Citrus reticulata;Radix Rhapontici;Null;Fructus Ligustri lucidi;Eriobotrya japonica;Folium Eriobotryae;Rhizoma Zingiberis Recens	2.58	383.221	3193.4	5.2	POS	[M+H]+	level2	3.73587e+08
beta-D-Glucopyranoside, 2-(hydroxymethyl)phenyl, 6-benzoate	C20H22O8		HHSKNLJWHGXWPK-BFMVXSJESA-N							HERB003750	Populus tomentosa	2.58	373.127	2474.1	2.1	POS	[M-H2O+H]+	level2	1.08931e+07
5-[(2R,3S)-6-hydroxy-2-(4-hydroxyphenyl)-4-[(E)-2-(4-hydroxyphenyl)ethenyl]-2,3-dihydro-1-benzofuran-3-yl]benzene-1,3-diol	C28H22O6		FQWLMRXWKZGLFI-PAKBJIOWSA-N							HERB004915;HERB004423;HERB004528;HERB007006	Vitis amurensis;Vitis vinifera;Vatica rassak;Vinca erecta	2.58	453.139	1898.3	9.9	NEG	[M-H]-	level2	5.11772e+08
Ferulate	C10H10O4	537-98-4	KSEBMYQBYZTDHS-HWKANZROSA-N	C01494	HMDB0000954	445858	Shikimates and Phenylpropanoids	Phenylpropanoids (C6-C3)	Cinnamic acids and derivatives	HERB005564;HERB006586;HERB007240;HERB000330;HERB000868;HERB001210;HERB001754;HERB002309;HERB002483;HERB002560;HERB004350;HERB006280;HERB003436;HERB000208;HERB000221;HERB000305;HERB000403;HERB000508;HERB000553;HERB000580;HERB000767;HERB000849;HERB000872;HERB001360;HERB001394;HERB001409;HERB001821;HERB001876;HERB001981;HERB002276;HERB002369;HERB002370;HERB002540;HERB002713;HERB002896;HERB002941;HER…	Rhizoma Smilacis Glabrae;Herba Artemisiae Scopariae;Echinacea purpurea;Rhizoma Pinelliae;Fructus Meliae Toosendan;Radix Angelicae sinensis;Null;Null;Phellodendron amurense;Radix Astragali;Folium Eriobotryae;Radix Scrophulariae;Polyalthia nemoralis;Herba Hedyotis Diffusae;Herba Patriniae;Radix Angelicae Dahuricae;Radix Glehniae;herba Menthae;Null;Fructus Xanthii sibirici;Herba Plantaginis;Bulbus F…	2.58	193.049	2981.7		NEG	[M-H]-;[M-H]-	level2	5.15779e+07
Phloretic acid	C9H10O3	501-97-3	NMHMNPHRMNGLLB-UHFFFAOYSA-N	C01744	HMDB0002199	10394	Shikimates and Phenylpropanoids	/	/	HERB002494;HERB003990;HERB004342;HERB004372;HERB003930;HERB004401;HERB004822	Glycyrrhiza kansuensis;Polyscias murrayi;Galium verum;Malus pumila;Bulbophyllum odoratissimum [Syn. Stelis odoratissimum];Taraxacum mongolicum;Null	2.58	165.054	669.2		NEG	[M-H]-;[M-H]-;[M-H]-;[M-H]-;[M-H]-;[M-H]-	level2	4.16567e+08
p-Coumaraldehyde	C9H8O2	20711-53-9	CJXMVKYNVIGQBS-OWOJBTEDSA-N	C05608	HMDB0040986	641301	Phenylpropanoids and polyketides	Cinnamaldehydes		HERB002263;HERB004401	Fructus Galangae;Taraxacum mongolicum	2.57	149.059	3212.1	3.2	POS	[M+H]+	level2	9.71912e+07
Vulgarole	C12H20O3	61586-52-5	QRRSWTCVSAQEPQ-UHFFFAOYSA-N		HMDB0035085	101416067	Lipids and lipid-like molecules	Prenol lipids	Monoterpenoids	HERB000066;HERB000370	Folium Artemisiae Argyi;Artemisia vulgaris	2.57	213.148	2872.5	3.6	POS	[M+H]+	level2	2.49355e+07
(-)-Curcumol	C15H24O2		QRMPRVXWPCLVNI-YYFQZIEXSA-N							HERB000164;HERB001164;HERB001210;HERB001579;HERB001580;HERB002189;HERB002495;HERB002840;HERB004336;HERB004369;HERB004950;HERB005335;HERB005682;HERB006718;HERB006776	Acorus calamus;Fructus Zizyphi Jujubae;Radix Angelicae sinensis;Rhizoma Curcumae;Oleum Curcumae;Semen Juglandis;Curcuma xanthorrhiza;Rhizoma Curcumae longae;Null;Curcuma zedoaria [Syn. Curcuma aeruginosa];Fructus Corni;Semen Aesculi;Curcuma wengujin;Radix Curcumae;Caulis Genkwa	2.57	237.184	3033.7	3.7	POS	[M+H]+	level2	2.79645e+07
1-Monolinolenin	C21H36O4	75685-85-7	GGJRAQULURVTAJ-PDBXOOCHSA-N				Lipids and lipid-like molecules	Fatty Acyls	Lineolic acids and derivatives	HERB003482;HERB002563;HERB005392;HERB006752;HERB005295	Null;Radix Scutellariae;Lignum Santaii Albi;Fructus Akebiae;Setaria italica	2.57	353.267	3252.3	3.4	POS	[M+H]+	level2	2.94198e+07
(E)-Resveratroloside	C20H22O9		OLCVEOSSVCAFGR-CUYWLFDKSA-N							HERB005215	Rheum sp.	2.57	429.117	2859	7.4	POS	[M+Na]+	level2	4.06154e+07
(2S)-6-[(2S)-5,7-dihydroxy-2-(4-hydroxyphenyl)-4-oxo-2,3-dihydrochromen-8-yl]-5,7-dihydroxy-2-(4-hydroxyphenyl)-2,3-dihydrochromen-4-one	C30H22O10		YBDIZQWDBBOOFB-GOTSBHOMSA-N							HERB006481	Rhus sylvestris	2.57	543.13	126.5	5.2	POS	[M+H]+	level2	1.50192e+07
(-)-12-hydroxyjasmonic acid	C12H18O4		RZGFUGXQKMEMOO-BSANDHCLSA-N									2.57	225.112	2550.8	3	NEG	[M-H]-	level2	7.87462e+06
(3,6,9-trimethylidene-2-oxo-3a,4,5,6a,7,8,9a,9b-octahydroazuleno[4,5-b]furan-8-yl) acetate	C17H20O4		GKMFOEIZCLMZDE-UHFFFAOYSA-N									2.56	311.127	1349.4	4.4	POS	[M+Na]+	level2	1.29667e+07
Corydaline	C22H27NO4		VRSRXLJTYQVOHC-QUXALOBESA-N							HERB000694;HERB000791;HERB001331;HERB001467;HERB002619;HERB004864;HERB005071;HERB005945;HERB006353;HERB007182;HERB004460;HERB004785;HERB005022;HERB005517;HERB005548;HERB006274;HERB006275;HERB006368;HERB006771;HERB006772;HERB006858;HERB006860;HERB007039;HERB006406	Corydalis longicalcarata;Corydalis remota [Syn. Corydalis bulbosa var. typica ];Corydalis ambigua var. amurensis [Syn. Corydalis ambigua];Corydalis ledebouriana;Corydalis adunca;Semen Astragali Complati;Pericarpium Grati;Rhizoma Corydalis Decumbentis;Rhizoma Corydalis;Corydalis incisa;Semen Euphorbiae;Null;Rhizoma Cimicifugae;Rhizoma Corydalis;Rhizoma Bolbostemmae;Rhizoma Corydalis;Rhizoma Coryda…	2.56	392.185	2546.4	11.7	POS	[M+Na]+	level2	2.30054e+07
Peonidin	C16H13O6		XFDQJKDGGOEYPI-UHFFFAOYSA-O							HERB000271;HERB000800;HERB002700;HERB005839;HERB005940;HERB006228	Cynanchum bungei;Radix Paeoniae Rubra;Null;Periploca graeca;Spica Prunellae;Null	2.56	299.054	2657	5.2	POS		level2	9.43843e+06
Samaderin_A	C18H18O6		BHRGGWSNTHQGED-QNHMRRABSA-N							HERB000870;HERB001193	Caulis Clematidis Armandii;Radix Salviae liguliobae	2.55	331.116	3007	3.6	POS	[M+H]+	level2	4.60705e+07
(5E,9E)-Farnesylacetone	C18H30O	1117-52-8	LTUMRKDLVGQMJU-IUBLYSDUSA-N				Fatty acids	Apocarotenoids	Apocarotenoids	HERB004948;HERB000592;HERB004407;HERB000663;HERB002962;HERB003840;HERB005825;HERB000638;HERB000822;HERB000892;HERB001309;HERB001915;HERB003431;HERB003439;HERB003485;HERB003658;HERB003730;HERB004004;HERB004063;HERB004193;HERB004350;HERB004853;HERB005337;HERB005433;HERB006632;HERB006686;HERB007208	Null;Alpinia katsumadai;Fructus Syzygii;Catharanthus roseus;Flos Lonicerae;Flos Rosae Rugosae;Cacumen Tamaricis;Radix Bupleuri;Fructus Leonuri;Herba Sedi sarmentosi;Flos Caryophylli;Fructus Lycii;Null;Flos Campsis;Null;Herba Ephedrae;Folium Rhododendri Daurici;Resi myrrhae;Null;Null;Folium Eriobotryae;Fructus Amomi;Fructus Amomi;Herba Gueldenstaedtiae Multiflorae;Null;Null;Null	2.55	263.236	3303.7	4.3	POS	[M+H]+	level2	1.81537e+07
Paprazine	C17H17NO3	36417-86-4	RXGUTQNKCXHALN-BJMVGYQFSA-N		HMDB0039521	5372945	Phenylpropanoids and polyketides	Cinnamic acids and derivatives	Hydroxycinnamic acids and derivatives			2.54	284.127	2709.3	10.1	POS	[M+H]+	level2	1.81525e+07
1'-Acetoxychavicol_acetate	C13H14O4	52946-22-2	JAMQIUWGGBSIKZ-UHFFFAOYSA-N		HMDB0041005	400072	Benzenoids	Phenol esters		HERB001087	Alpinia galanga	2.54	235.096	2211.2	3.2	POS	[M+H]+	level2	1.20688e+08
Aloesol	C13H14O4	94356-35-1	ZYCNQWOKCMJKEZ-UHFFFAOYSA-N		HMDB0035712	5318230	Organoheterocyclic compounds	Benzopyrans	1-benzopyrans	HERB001069;HERB002185;HERB004388;HERB001852	Radix et Rhizoma Rhei;Polygonum multiflorum;Cassia fistula;Null	2.54	235.096	1282.8	3.2	POS	[M+H]+	level2	2.10732e+07
[(1S)-5-hydroxy-1-[(2S,3R,4S,5S,6R)-3,4,5-trihydroxy-6-(hydroxymethyl)oxan-2-yl]oxy-1,4a,5,7a-tetrahydrocyclopenta[c]pyran-7-yl]methyl benzoate	C22H26O10		LPLWWIHUJXWQSS-VIOLRBFZSA-N									2.54	449.144	1162	2.3	NEG	[M-H]-	level2	2.23165e+08
4-Hydroxy-5-(5-hydroxypentan-2-yl)-6-methyl-3-methylidene-3a,4,7,7a-tetrahydro-1-benzofuran-2-one	C15H22O4		ASZIGQFYGXSPCO-UHFFFAOYSA-N				Terpenoids|Terpenoids	Sesquiterpenoids|Sesquiterpenoids	Germacrane sesquiterpenoids|Guaiane sesquiterpenoids			2.53	267.158	2596.3	3.7	POS	[M+H]+	level2	2.46753e+07
aschantin	C22H24O7		ONDWGDNAFRAXCN-VUEDXXQZSA-N									2.53	401.158	1501.7	3.2	POS	[M+H]+	level2	2.21489e+07
Pyroglutamic acid	C5H7NO3	98-79-3	ODHCTXKNWHHXJC-VKHMYHEASA-N	C01879	HMDB0000267	7405	Amino acids and Peptides	Small peptides	Aminoacids	HERB001101;HERB004516;HERB005118;HERB000692;HERB001914;HERB002655;HERB003497;HERB003687;HERB003985;HERB006010;HERB004832	Folium Isatidis;Indigo turalis;Radix Rehmanniae Preparata;Ceratonia siliqua;Lycium chinense;Herba Capsellae;Phyllanthus reticulatus;Rheum maximowiczii;Agaricus campestris;Geum urbanum;Fructus Mori	2.53	128.034	141.7		NEG	[M-H]-;[M-H]-	level2	4.52134e+07
ISOPALMITIC ACID	C16H32O2	4669-02-7	ZONJATNKKGGVSU-UHFFFAOYSA-N		HMDB0031068	36247	Lipids and lipid-like molecules	Fatty Acyls	Fatty acids and conjugates	HERB001896;HERB004191	Caulis Mahoniae;Fructus Arctii lappae	2.52	295.226	3230.7	0.9	POS	M-H	level2	3.55457e+07
Licoricesaponin_A3	C48H72O21	118325-22-7	HJFOOTRGDAPZMV-UHFFFAOYSA-N		HMDB0038451	14187170	Lipids and lipid-like molecules	Prenol lipids	Terpene glycosides	HERB001355;HERB001779;HERB006926	Exocarpium Benincasae;Radix Glycyrrhizae;Glycyrrhiza inflata	2.52	985.461	2744.8	3.1	POS	[M+H]+	level2	2.42595e+07
Echinenone	C40H54O		QXNWZXMBUKUYMD-QQGJMDNJSA-N							HERB001111;HERB001919;HERB002122;HERB003610;HERB006205;HERB006430	Heliotropium indicum;Cynoglossum amabile;Penaeus orientalis;Null;Symphytum caucasicum;Cynoglossum officinale	2.52	551.423	3398.8	3.5	POS	[M+H]+	level2	7.96952e+06
Ethyl ferulate	C12H14O4		ATJVZXXHKSYELS-FNORWQNLSA-N							HERB003359;HERB005022;HERB006718	Null;Rhizoma Cimicifugae;Radix Curcumae	2.52	221.081	2774.1	5.4	NEG	[M-H]-	level2	1.96038e+07
3-Methylcatechol	C7H8O2	488-17-5	PGSWEKYNAOWQDF-UHFFFAOYSA-N	C02923	HMDB0301753	340	Shikimates and Phenylpropanoids	/	/	HERB004849	fructus hippophae	2.52	123.043	817.7		NEG	[M-H]-;[M-H]-;[M-H]-;[M-H]-;[M-H]-;[M-H]-;[M-H]-	level2	3.43303e+07
gardenoside	C17H24O11		XJMPAUZQVRGFRE-UHFFFAOYSA-N		HMDB0252642	100058	Lipids and lipid-like molecules	Prenol lipids	Terpene glycosides	HERB002990;HERB005206;HERB005485;HERB007046	Genipa americana;Gardenia jasminoides var. grandiflora;Concretio Silicea Bambusae;Fructus Gardeniae	2.51	422.166	3161.3	1.9	POS	[M+NH4]+	level2	7.39647e+07
8,10-Octadecadiynoic_acid	C18H28O2		JRBUVHZXBJFVBZ-UHFFFAOYSA-N							HERB002244	Scurrura atropurpurea	2.51	277.215	3190.8	3.4	POS	[M+H]+	level2	3.68969e+08
Cirsimarin	C23H24O11	13020-19-4	RETJLKUBHXTIGH-FZFRBNDOSA-N				Shikimates and Phenylpropanoids|	Flavonoids	Flavones			2.51	475.124	2417.5	1.8	NEG	[M-H]-	level2	1.23976e+07
(R)-1-((4,8-dimethoxyfuro[2,3-b]quinolin-7-yl)oxy)-3-methylbutane-2,3-diol	C18H21NO6		FGANMDNHTVJAHL-CYBMUJFWSA-N							HERB000706	Radix Dichroae	2.51	370.135	3134.7	14.5	POS	[M+Na]+	level2	8.11892e+07
Rosifoliol	C15H26O	63891-61-2	SRHDLIDOZXPROB-UHFFFAOYSA-N		HMDB0035868	527256	Lipids and lipid-like molecules	Prenol lipids	Sesquiterpenoids	HERB000871	Vladimiria souliei [Syn. Jurinea souliei]	2.5	205.194	3206.8	6.5	POS	[M+H-H2O]+	level2	9.08889e+07
Zingerone	C11H14O3	122-48-5	OJYLAHXKWMRDGS-UHFFFAOYSA-N	C17497	HMDB0032590	31211	Benzenoids	Phenols	Methoxyphenols	HERB000409;HERB001378;HERB001787;HERB001852;HERB002218;HERB003436;HERB004242;HERB004322;HERB005017	Null;Fructus Amomi Rotundus;Rhizoma Zingiberis;Null;Rhizoma Zingiberis Recens Preparata;Polyalthia nemoralis;Fructus Ligustri lucidi;Rhizoma Zingiberis Praeparata;Rhizoma Zingiberis Recens	2.5	193.086	2936	7.1	NEG	[M-H]-	level2	1.32873e+08
Eicosapentaenoic acid methyl ester	C21H32O2		QWDCYFDDFPWISL-JEBPEJKESA-N				Fatty acids	Fatty Acids and Conjugates	Unsaturated fatty acids			2.5	317.246	3384.6	4.8	POS	[M+H]+	level2	6.21514e+06
Lycobetaine	C16H12NO3		DFQOXFIPAAMFAU-UHFFFAOYSA-O							HERB005680;HERB006340;HERB005091;HERB006073	Crinum asiaticum var. sinicum;Crinum asiaticum;Lycoris radiata [Syn. Amaryllis radiata];Ungernia minor	2.5	267.085	2712.1	17.6	POS	[M+H]+	level2	1.49756e+07
Curine	C36H38N2O6	436-05-5	NGZXDRGWBULKFA-VSGBNLITSA-N				Alkaloids	Tyrosine alkaloids	Isoquinoline alkaloids	HERB005875;HERB006313;HERB002946;HERB001626;HERB004369;HERB005335;HERB006718	Cissampelos pareira;Herba Cissampelotis;Buxus sempervirens;Radix Stephaniae Tetrandrae;Curcuma zedoaria [Syn. Curcuma aeruginosa];Semen Aesculi;Radix Curcumae	2.5	593.273	3101.8	11.4	NEG	[M-H]-	level2	1.6873e+07
Hematoxylin	C16H14O6		WZUVPPKBWHMQCE-XJKSGUPXSA-N									2.5	303.085	3004.3	17.1	POS	[M+H]+	level2	2.79148e+07
Succinic Acid	C4H6O4	110-15-6	KDYFGRWQOYBRFD-UHFFFAOYSA-N	C00042	HMDB0000254	1110	Fatty acids	Fatty Acids and Conjugates	Dicarboxylic acids			2.5	117.018	158.1	14.3	NEG	[M-H]-	level2	3.04957e+07
3a,8-dihydroxy-3,5a,9-trimethyl-4,5,6,7,8,9b-hexahydro-3H-benzo[g]benzofuran-2-one	C15H22O4	/	NVXJDQXVTHYURW-UHFFFAOYSA-N	/	/	14312974	Terpenoids	Sesquiterpenoids	Eudesmane sesquiterpenoids			2.5	265.147	3170.8		NEG	[M-H]-;[M-H]-	level2	1.20566e+08
Dehydronuciferin	C19H19NO2	7630-74-2	JBGSWIBJAGBGOP-UHFFFAOYSA-N		HMDB0033737	5318294	Organic acids and derivatives	Carboxylic acids and derivatives	Amino acids, peptides, and analogues	HERB002191	Folium Nelumbinis	2.49	294.154	159.2	16.9	POS	[M+H]+	level2	1.24759e+08
Dihydrouracil	C4H6N2O2	504-07-4	OIVLITBTBDPEFK-UHFFFAOYSA-N	C00429	HMDB0000076	649	Alkaloids	Lysine alkaloids	/	HERB000570	Null	2.49	115.054	3087.1	33.7	POS	[M+H]+	level2	9.49781e+07
DL-5-Hydroxylysine (hydrochloride)	C6H14N2O3	13204-98-3	YSMODUONRAFBET-UHFFFAOYSA-N	/	/	1029	Amino acids and Peptides	Small peptides	Aminoacids	HERB003985	Agaricus campestris	2.49	161.096	2903.4	15.4	NEG	[M-H]-	level2	3.01287e+07
Annosquamosin_B	C19H32O3	177742-56-2	NICDFCNOCPZHTJ-UHFFFAOYSA-N		HMDB0031379	51136563	Lipids and lipid-like molecules	Prenol lipids	Diterpenoids	HERB001612	Annona squamosa	2.48	309.241	3295.6	4.8	POS	[M+H]+	level2	2.06147e+07
Kanzonol_F	C26H28O5	152511-44-9	SVHCNENPWOPFOI-UHFFFAOYSA-N		HMDB0040608	131752864	Phenylpropanoids and polyketides	Isoflavonoids	Furanoisoflavonoids	HERB001779	Radix Glycyrrhizae	2.48	421.199	3166.6	3.7	POS	[M+H]+	level2	1.23048e+08
4-methoxy-6-prop-2-enyl-1,3-benzodioxole	C11H12O3	607-91-0	BNWJOHGLIBDBOB-UHFFFAOYSA-N	C10480	HMDB0035873	4276	Organoheterocyclic compounds	Benzodioxoles		HERB006930;HERB001061;HERB001388;HERB002746;HERB003407;HERB004129;HERB004837;HERB004950;HERB005157;HERB005894;HERB000090;HERB000129;HERB000139;HERB000497;HERB000508;HERB000554;HERB000868;HERB000879;HERB000881;HERB000973;HERB001016;HERB001074;HERB001164;HERB001210;HERB001211;HERB001378;HERB001556;HERB001783;HERB001787;HERB001821;HERB001952;HERB002135;HERB002276;HERB002616;HERB002831;HERB003031;HER…	Null;Asarum maximum;Asarum forbesii;Piper sarmentosum;Asarum heterotropoides var. mandshuricum;Flos Rhododendri Mollis;Ramulus Mori;Fructus Corni;Asarum caulescens;Herba Asari;Benzoinum;Fructus Crotonis;Null;semen arecae;herba Menthae;Null;Fructus Meliae Toosendan;Null;Radix Aconiti;Hippophae rhamnoides;Alpinia speciosa;Herba Cirsii Japonici;Fructus Zizyphi Jujubae;Radix Angelicae sinensis;Radix …	2.48	193.085	2253	3.2	POS	[M+H]+	level2	2.49294e+07
Bergenin	C14H16O9		YWJXCIXBAKGUKZ-HJJNZUOJSA-N							HERB006343;HERB000036;HERB000239;HERB001056;HERB001138;HERB001586;HERB001924;HERB002054;HERB002144;HERB002350;HERB002365;HERB002369;HERB002445;HERB003359;HERB003608;HERB003626;HERB004028;HERB004453;HERB005520;HERB006342;HERB006491;HERB006694;HERB007184;HERB004616	Bergeninum;Ardisiae japonicae;Ardisia crispa;Astilbe macroflora;Null;Caesalpinia digyna;Ramulus Uncariae cum Uncis;Dysosma versipellis [Syn. Podophyllum versipelle ];Mimosa pudica;Bergenia crassifolia;Herba Saxifragae;Null;Symplocos chinensis;Null;Astilbe chinensis;Mallotus philippinensis;Rodgersia aesculifolia;radix Peucedani;Null;Bergenia purpurascens;Mallotus japonicus;Ardisia colorata;Ardisia…	2.48	327.069	2801	9.5	NEG	[M-H]-	level2	1.24975e+07
Nardosinone	C15H22O3		KXGHHSIMRWPVQM-JWFUOXDNSA-N							HERB001357;HERB001801	Null;Radix seu Rhizoma rdostachyos	2.48	251.163	2632.1	2.6	POS	[M+H]+	level2	2.67708e+07
Tricycloekasantal	C12H18O	16933-18-9	GBXFUOBZYUTFOP-UHFFFAOYSA-N		HMDB0031194	74020965						2.47	179.143	3177.3	3.4	POS	[M+H]+	level2	4.66197e+07
3,4-Di-O-caffeoylquinic acid	C25H24O12	14534-61-3	UFCLZKMFXSILNL-PSEXTPKNSA-N	C10468	HMDB0030705	5281780	Organic oxygen compounds	Organooxygen compounds	Alcohols and polyols			2.47	517.132	2601.8	4.6	POS	[M+H]+	level2	1.05839e+08
Gravacridonediol_methyl_ether	C20H21NO5	37551-76-1	YYTVGIBSAJVHGD-UHFFFAOYSA-N		HMDB0029327	5317837	Organoheterocyclic compounds	Quinolines and derivatives	Benzoquinolines	HERB000826	Ruta graveolens	2.47	356.148	2418.6	3.1	POS	[M+H]+	level2	1.33007e+07
Resibufogenin	C24H32O4		ATLJNLYIJOCWJE-CWMZOUAVSA-N							HERB000645;HERB000648;HERB000650	Bufo bufo gargarizans, Bufo melanostictus;Bufo bufo gargarizans, Bufo melanostictus;Bufo bufo gargarizans, Bufo melanostictus	2.47	385.236	3198.8	1.1	POS	[M+H]+	level2	2.07131e+08
9(11)-Dehydromanogenin	C27H40O5		LXLRCWVAWYFQIU-SIJSCITFSA-N				Lipids and lipid-like molecules	Prenol lipids	Triterpenoids	HERB001613;HERB005696	Agave americana;Agave americana var. marginata [Syn. Agave americana var. variegata]	2.47	445.294	1838.6	2.8	POS	[M+H]+	level2	2.46604e+07
Elephantin	C20H22O7		HSTUUCOYVIWGLJ-DXUAHVLSSA-N							HERB001831;HERB005540	Elephantopus elatus;Aleurites cordata [Syn. Aleurites fordii]	2.47	375.142	3079.2	4.3	POS	[M+H]+	level2	5.21e+07
Psoromic acid	C18H14O8		FUCWJKJZOHOLEO-UHFFFAOYSA-N							HERB000554;HERB005262;HERB005344	Null;Usnea longissima;Cladonia stellaris [Syn. Cladonia alpestris]	2.47	357.061	2847.1	0.3	NEG	[M-H]-	level2	2.58144e+07
bilobol	C21H34O2		TUGAUFMQYWZJAB-FPLPWBNLSA-N							HERB000161;HERB000186;HERB001406;HERB006144;HERB006632;HERB006694	Semen Lablab Album;Semen Ginkgo;Anacardium occidentale;Schinus terebinthifolius;Null;Ardisia colorata	2.46	341.246	3353.1	2.1	POS	[M+Na]+	level2	6.76337e+06
Eudesmin	C22H26O6		PEUUVVGQIVMSAW-RZTYQLBFSA-N							HERB001409;HERB000940;HERB001171;HERB005638;HERB001705;HERB000326;HERB001960;HERB005793;HERB006913;HERB007090	Cortex Eucommiae;Acanthopanax senticosus [Syn. Eleutherococcus senticosus ];Null;Magnolia biondii [Syn. Magnolia fargesii];Apis mellifera ligustica;Eucalyptus hemiphloia;Atractylodes japonica;Litsea gracilipes;Araucaria angustifolia;Magnolia praecocissima	2.46	387.179	3001.6	3.5	POS	[M+H]+	level2	7.00008e+07
Salicylic acid	C7H6O3	69-72-7	YGSDEFSMJLZEOE-UHFFFAOYSA-N	C00805	HMDB0001895	338	Shikimates and Phenylpropanoids	Phenolic acids (C6-C1)	Simple phenolic acids	HERB005969;HERB002168;HERB003252	Swertia angustifolia;Null;Isodon japonica var. glaucocalyx	2.46	137.023	614.3	11.7	NEG	[M-H]-	level2	2.0688e+07
Xanthophyll	C40H56O2		KBPHJBAIARWVSC-RTIVXWJOSA-N		HMDB0303013	6433159	Lipids and lipid-like molecules	Prenol lipids	Tetraterpenoids			2.45	568.425	3398.8	5	POS	[M]+	level2	1.94296e+07
Decamethylcyclopentasiloxane	C10H30O5Si5	541-02-6	XMSXQFUHVRWGNA-UHFFFAOYSA-N				Organometallic compounds	Organometalloid compounds	Organosilicon compounds	HERB007215	Pterocarpus indicus	2.45	371.1	3404.5	3.2	POS	[M+H]+	level2	1.00888e+06
Gibberellin_A5	C19H22O5		ZOWHLBOPCIHIHW-KQBHUUJHSA-N							HERB003618;HERB004469;HERB006720;HERB006793	Semen Phaseoli Radiati;Semen Pharbitidis;Tulipa gesneriana;Pharbitis purpurea	2.45	331.153	2346.8	3.2	POS	[M+H]+	level2	2.26132e+07
[(1aS,1bS,2S,5aR,6S,6aS)-1a-(hydroxymethyl)-2-[(2S,3R,4S,5S,6R)-3,4,5-trihydroxy-6-(hydroxymethyl)oxan-2-yl]oxy-2,5a,6,6a-tetrahydro-1bH-oxireno[5,6]cyclopenta[1,3-c]pyran-6-yl] (E)-3-(3-hydroxy-4-methoxyphenyl)prop-2-enoate	C25H30O13		LRHHPZILMPIMIY-GGKKSNITSA-N							HERB000558;HERB002369;HERB006918	Radermachera sinica;Null;Veronicastrum sibiricum	2.45	539.175	2324.8	2.2	POS	[M+H]+	level2	2.43693e+07
1,7-bis(3,4-dihydroxyphenyl)heptan-3-one	C19H22O5		UHRUXUCWHIGENP-UHFFFAOYSA-N							HERB006683	Amomum muricarpum	2.44	331.153	1629.5	0.4	POS	[M+H]+	level2	2.51544e+07
(10)-Gingerol	C21H34O4	23513-15-7	AIULWNKTYPZYAN-UHFFFAOYSA-N	C17496	HMDB0033616	5275726	Benzenoids	Phenols	Methoxyphenols	HERB001378;HERB001630;HERB001787;HERB005017;HERB004242	Fructus Amomi Rotundus;Zingiber aromaticum;Rhizoma Zingiberis;Rhizoma Zingiberis Recens;Fructus Ligustri lucidi	2.43	351.252	3132.1	3.8	POS	[M+H]+	level2	7.73399e+07
(S)-4-(4-Methylphenyl)-2-pentanone	C12H16O	69657-27-8	QPTHNVGZXBEQOJ-UHFFFAOYSA-N		HMDB0034177	10997578	Lipids and lipid-like molecules	Prenol lipids	Monoterpenoids			2.43	177.127	3084.5	3.6	POS	[M+H]+	level2	9.65764e+07
Galbanic acid	C24H30O5		CVWWNYPTZYQCSE-YFBXQHAESA-N							HERB000029	Ferula assafoetida	2.43	399.216	3233.4	2.2	POS	[M+H]+	level2	2.87094e+07
Ethyl_hydrogen_fumarate	C6H8O4	2459-05-4	XLYMOEINVGRTEX-ARJAWSKDSA-N		HMDB0040207	5354457	Lipids and lipid-like molecules	Fatty Acyls	Fatty acid esters	HERB000884;HERB001076;HERB004993	Herba andrographitis;Herba Cirsii Japonici;Andrographis elongata	2.42	145.049	126.5	3.7	POS	[M+H]+	level2	2.75233e+07
(9Z,12Z,14E)-16-Hydroxy-9,12,14-octadecatrienoic_acid	C18H30O3	81325-65-7	ILSZLGCGBGSHFR-CGLYFWTESA-N		HMDB0034586	13917179	Lipids and lipid-like molecules	Fatty Acyls	Lineolic acids and derivatives			2.41	295.226	3073.8	4	POS	[M+H]+	level2	5.00079e+07
C18:4n-3,5,7,9	C18H28O2		IJTNSXPMYKJZPR-BYFNFPHLSA-N							HERB002040;HERB002194;HERB002711;HERB007038	Fructus Choerospondiatis;Fructus Chebulae;Semen Impatientis;Holarrhena antidysenterica	2.4	277.215	3033.7	3.8	POS	[M+H]+	level2	1.12031e+08
Psilostachyin B	C15H18O4	3533-47-9	IOGFBFUSBVLQMS-PSOPSSQASA-N				Terpenoids	Sesquiterpenoids	Guaiane sesquiterpenoids			2.4	263.127	2443.5	2.9	POS	[M+H]+	level2	5.39697e+07
Antheraxanthin	C40H56O3		OFNSUWBAQRCHAV-OYQUVCAXSA-N							HERB001214;HERB001614;HERB002132;HERB002273;HERB002430;HERB002989;HERB003062;HERB004985;HERB007208	Oryza sativa;Carica papaya;Tropaeolum majus;Capsicum annuum;Eschscholzia californica;Oryza sativa;Lilium tigrinum [Syn. Lilium lancifolium ];Null;Null	2.4	585.428	3398.8	3.4	POS	[M+H]+	level2	1.57579e+06
Ricinoleic_acid	C18H34O3	141-22-0	WBHHMMIMDMUBKC-XFXZXTDPSA-N	C08365	HMDB0034297	5282942	Lipids and lipid-like molecules	Fatty Acyls	Fatty acids and conjugates			2.39	297.243	3205.7	2.4	NEG	[M-H]-	level2	1.00316e+08
(2R,3R)-2-(2,6-dihydroxyphenyl)-3,5,7-trihydroxy-2,3-dihydrochromen-4-one	C15H12O7		NBQYBZYBTNQEQG-LSDHHAIUSA-N							HERB001285;HERB002052;HERB002563	Scutellaria amoena;Ramulus Euonymi;Radix Scutellariae	2.39	303.053	1820.7	8.3	NEG	[M-H]-	level2	2.46534e+07
Galloylpaeoniflorin	C30H32O15		KLFIUQCKSSAFFU-ANNBSXMPSA-N							HERB000267;HERB000498;HERB000584;HERB000800;HERB000850	Radix Paeoniae Alba;Borneolum syntheticum;Rhizoma Atractylodis;Radix Paeoniae Rubra;Paeonia veitchii	2.39	631.166	1650.8	1.2	NEG	[M-H]-	level2	3.78648e+07
2-[[(2R,3S)-2-(3,4-dihydroxyphenyl)-3,5-dihydroxy-3,4-dihydro-2H-chromen-7-yl]oxy]oxane-3,4,5-triol	C20H22O10		UQKKDJWFQBNZBJ-PTVYBAHFSA-N							HERB003897	Ulmus americana	2.39	421.113	1723.5	1.8	NEG	[M-H]-	level2	2.05598e+07
Erysotrine	C19H23NO3	27740-43-8	WXVSPYOOFCCEII-KXBFYZLASA-N	C09423	HMDB0030259	442219	Alkaloids and derivatives	Erythrina alkaloids	Erythrinanes	HERB001913;HERB002119;HERB002609;HERB005146	Berberis zycium;Cortex erythrie;Erythrina glauca;Erythrina suberosa	2.38	314.174	805.1	3.6	POS	[M+H]+	level2	4.53905e+07
Pipericine	C22H41NO		QQCGKIZHTJLRNN-NBRVCOCJSA-N		HMDB0302880		Fatty acids|Fatty acids	Fatty acyls|Fatty Acids and Conjugates	Hydrocarbons|Branched fatty acids	HERB002371	Fructus Piperis	2.37	336.325	3271.2	4.4	POS	[M+H]+	level2	2.27921e+07
4-[5-(4-hydroxy-3-methoxyphenyl)-3,4-dimethyloxolan-2-yl]-2-methoxyphenol	C20H24O5	74683-16-2	GMXMKSFJQLFOSO-UHFFFAOYSA-N		HMDB0034179	13870570	Lignans, neolignans and related compounds	Furanoid lignans	Tetrahydrofuran lignans	HERB001427;HERB004693;HERB002707	Piper mullesua;Semen Myristicae;Machilus odoratissima	2.37	367.153	3071.1	3	POS	[M+Na]+	level2	4.39122e+07
catalposide	C22H26O12		UXSACQOOWZMGSE-RWORTQBESA-N							HERB000020;HERB001783;HERB002533;HERB002803;HERB003031;HERB003174;HERB003806;HERB003808;HERB003849;HERB003941;HERB005116;HERB005918;HERB007151;HERB007205;HERB007233	Veronica persica;Rehmannia glutinosa [Syn. Rehmannia glutinosa f. huechingensis];Catalpa speciosa;Verbascum lychnites;Flos Chrysanthemi;Semen armeniacae amarum;Paulownia tomentosa;Verbascum thapsus;Catalpa bignonioides;Flos Buddlejae;Adonis sutchuenensis;Picrorhiza scrophulariiflora;Catalpa ovata;Catalpa ovata;Catalpa ovata	2.37	505.132	2029.6	7	POS	[M+Na]+	level2	8.4106e+07
1,4-Naphthoquinone	C10H6O2		FRASJONUBLZVQX-UHFFFAOYSA-N	C02617	HMDB0244221		Polyketides	Naphthalenes	Naphthoquinones	HERB002397;HERB006999;HERB001210	Juglans regia;Lawsonia inermis;Radix Angelicae sinensis	2.36	159.044	964.2	3.3	POS	[M+H]+	level2	1.35432e+08
Fortunellin	C28H32O14		MLWDGPFGTFOLRJ-CUVHLRMHSA-N							HERB000508;HERB002892;HERB002924;HERB004766	herba Menthae;Fortunella crassifolia;Fortunella margarita;Cephalotaxus fortunei	2.36	591.171	2067.6	0.3	NEG	[M-H]-	level2	6.15057e+07
Zeaxanthin	C40H56O2	144-68-3	JKQXZKUSFCKOGQ-QAYBQHTQSA-N	C06098	HMDB0002789	5280899	Lipids and lipid-like molecules	Prenol lipids	Tetraterpenoids	HERB000973;HERB001448;HERB001915;HERB002273;HERB002484;HERB002962;HERB002967;HERB003044;HERB003610;HERB004184;HERB004849;HERB005299;HERB005442;HERB005826;HERB006738;HERB006875;HERB007004;HERB000450;HERB005411;HERB005827;HERB006540	Hippophae rhamnoides;Herba Clinopodii;Fructus Lycii;Capsicum annuum;Lilium hansonii;Flos Lonicerae;Carassius auratus;Citrus reticulata;Null;Lycium barbarum;fructus hippophae;Cycas revoluta;Semen Cucumis;Stigma Croci;Zea mays;Crocus sativus;Fructus Aurantii;Lablab niger;Cucurbita pepo var. akoda;Cucurbita pepo;Mercurialis annua	2.35	569.429	3398.8	11.2	POS	[M+H]+	level2	8.15187e+06
Glycyrol	C21H18O6	23013-84-5	LWESBHWAOZORCQ-UHFFFAOYSA-N	C16968	HMDB0033882	5320083	Phenylpropanoids and polyketides	Isoflavonoids	Coumestans	HERB000974;HERB001101;HERB001355;HERB001779;HERB003174;HERB003395;HERB000368;HERB000842;HERB002980;HERB003047;HERB004364;HERB006855;HERB007260	Glycyrrhiza aspera;Folium Isatidis;Exocarpium Benincasae;Radix Glycyrrhizae;Semen armeniacae amarum;Folium Polygoni Tinctorii;Brassica oleracea var. gemmifera;Null;Brassica oleracea var. botrytis subvar. cauliflora;Brassica oleracea var. botrytis subvar. cymosa;Brassica oleracea var. gongylodes;Null;Sisymbrium officinale	2.35	367.116	3137.3	3.3	POS	[M+H]+	level2	5.34248e+07
Picraquassioside_A	C18H22O10	169312-28-1	FQTKOEVCGAVVIG-UHFFFAOYSA-N		HMDB0041285	85502992	Organic oxygen compounds	Organooxygen compounds	Carbohydrates and carbohydrate conjugates	HERB000323;HERB000403;HERB000826	Radix Isatidis seu Baphicacanthi;Radix Glehniae;Ruta graveolens	2.35	399.125	700.2	9.3	POS	[M+H]+	level2	6.32005e+07
Lappaconitine	C32H44N2O8		NWBWCXBPKTTZNQ-BAERZWJTSA-N							HERB000196;HERB000376;HERB001807;HERB001846;HERB001867;HERB003112;HERB004192;HERB007177;HERB007197	Aconitum leucostomum;Aconitum septentrionale;Aconitum finetianum;Aconitum orientale;Aconitum sinomontanum;Delphinium cashmerianum;Aconitum barbatum var. puberulum [Syn. Aconitum ochranthum];Aconitum excelsum;Catalpa ovata	2.33	602.345	3339.3	2.6	POS	[M+NH4]+	level2	2.46242e+07
Plaunol_B	C20H20O6		GQRWYOWPTLFVDK-AFJOWOCMSA-N							HERB001013;HERB001917;HERB002942;HERB003195;HERB004375;HERB006430	Senecio oryzetorum;Tephroseris kirilowii [Syn. Senecio integrifolius var. fauriei];Croton sublyratus;Null;Petasites laevigatus;Cynoglossum officinale	2.33	357.132	3007	4	POS	[M+H]+	level2	2.19779e+08
(S)-Pterosin_P	C14H18O3	56374-22-2	QDZJDGJEGHSXFF-UHFFFAOYSA-N		HMDB0036607	53462519	Benzenoids	Indanes	Indanones	HERB004280	Pteridium aquilinum	2.32	235.132	3057.7	3.4	POS	[M+H]+	level2	3.18407e+07
Calealactone B	C21H26O9		BRBRVKOYZAMSBL-PXFMFDQNSA-N									2.32	421.15	2963	1.7	NEG	[M-H]-	level2	2.5792e+07
Methyl Haematommate	C10H10O5		PXFMUVDLJWXOQM-UHFFFAOYSA-N							HERB002320;HERB002951;HERB002959;HERB002948	Umbilicaria hypococcinea;Lethariella cladonioides;Lethariella zahlbruckneri;Alectoria vivens	2.32	209.044	669.2	1	NEG	[M-H]-	level2	7.17599e+07
(R)-4-((1R,3S,5S,7R,8S,9S,10S,12S,13R,14S,17R)-1,3,7,12-tetrahydroxy-10,13-dimethylhexadecahydro-1H-cyclopenta[a]phenanthren-17-yl)pentanoic acid	C24H40O6	80875-94-1	UYVVLXVBEQAATF-WAIVXGPNSA-N		HMDB0000307	5283893	Lipids and lipid-like molecules	Steroids and steroid derivatives	Bile acids, alcohols and derivatives			2.31	407.278	3156.1	2.5	POS	[M-H2O+H]+	level2	5.59335e+07
Protopine	C20H19NO5	130-86-9	GPTFURBXHJWNHR-UHFFFAOYSA-N	C05189	HMDB0003920	4970	Alkaloids and derivatives	Protopine alkaloids		HERB000259;HERB001164;HERB002483;HERB002489;HERB003136;HERB003698;HERB004609;HERB005945;HERB006353;HERB006653;HERB005824;HERB007009;HERB000237;HERB000327;HERB000694;HERB000791;HERB000868;HERB001148;HERB001331;HERB001467;HERB001642;HERB002473;HERB002619;HERB002722;HERB002798;HERB002949;HERB003040;HERB003623;HERB004004;HERB004115;HERB004581;HERB004611;HERB004785;HERB004864;HERB005071;HERB005786;HER…	Null;Fructus Zizyphi Jujubae;Phellodendron amurense;Cortex Phellodendri;Herba Corydalis bungeae;Radix et Rhizoma Thalictri;Radix Ginseng;Rhizoma Corydalis Decumbentis;Rhizoma Corydalis;pericarpium papaveris;Hypecoum leptocarpum;Hypecoum erectum;Radix Ampelopsis;Thalictrum petaloideum;Corydalis longicalcarata;Corydalis remota [Syn. Corydalis bulbosa var. typica ];Fructus Meliae Toosendan;Thalictru…	2.31	354.142	3031	16.1	POS	[M+H]+	level2	3.54387e+08
Aloin	C21H22O9		AFHJQYHRLPMKHU-WEZNYRQKSA-N							HERB003528;HERB001193;HERB001217;HERB001621;HERB000329;HERB002150;HERB002713;HERB002962;HERB004331;HERB005708	Aloe;Radix Salviae liguliobae;Null;Folium Sene;Aloe vera var. chinensis;Aloe ferox;herba centellae;Flos Lonicerae;Aloe perryi;Aloe arborescens var. natalensis	2.31	436.159	1466.1	3.3	POS	[M+NH4]+	level2	5.67793e+07
Vernodalol	C20H24O8		FZALQGCQQJLGKE-BBNZOYGDSA-N							HERB000470;HERB004566	Vernonia amygdalina;Vernonia anthelmintica	2.31	393.153	2415.8	2.9	POS	[M+H]+	level2	5.3036e+07
methyl orsellinate	C9H10O4		NCCWCZLEACWJIN-UHFFFAOYSA-N							HERB001737;HERB002320;HERB002948;HERB004911;HERB005056;HERB005262	Flourensia cernua;Umbilicaria hypococcinea;Alectoria vivens;Dianella ensifolia;Parmelia saxatilis;Usnea longissima	2.3	205.049	2891.2	8.9	POS	[M+Na]+	level2	8.41587e+07
Tanariflavanone_B	C30H34O6		URMUEILYNQBSDZ-SUHMBNCMSA-N							HERB006302	Macaranga tanarius	2.3	491.241	3276.7	3.6	POS	[M+H]+	level2	1.76879e+07
Tanegoside (Not validated)	C26H34O12		WMABCPOXSNGIJO-UHFFFAOYSA-N							HERB007070	Tinospora sinensis	2.29	583.203	2456.3	2.8	NEG	[M+HCOO]-	level2	1.99205e+07
Incensole oxide	C20H34O3	21698-66-8	ARTVDMKLQDTMGX-YWKPCTACSA-N				Lipids and lipid-like molecules	Prenol lipids	Sesquiterpenoids	HERB003953;HERB004719	Null;Resi oliani	2.29	323.257	3314.6	4.2	POS	[M+H]+	level2	2.80576e+07
Ganoderal_A	C30H44O2	104700-98-3	RHNFCIPJKSUUES-AWQFTUOYSA-N		HMDB0035983	13934281				HERB003444	Ganoderma Lucidum seu Japonicum	2.28	437.34	3427.6	3.2	POS	[M+H]+	level2	2.69244e+06
Ambonic_acid	C31H48O3	17984-17-7	HTNUCKDQVIZWMJ-UHFFFAOYSA-N		HMDB0035972	78385012	Lipids and lipid-like molecules	Steroids and steroid derivatives	Cycloartanols and derivatives	HERB003740;HERB003742	Mangifera indica;Mangifera indica	2.28	469.366	3158.7	3.1	POS	[M+H]+	level2	8.57122e+07
Ginkgolide A	C20H24O9	15291-75-5	FPUXKXIZEIDQKW-UHFFFAOYSA-N		HMDB0036862	11794320	Lipids and lipid-like molecules	Prenol lipids	Sesquiterpenoids	HERB000161;HERB000186;HERB001406;HERB000187;HERB000189;HERB006632	Semen Lablab Album;Semen Ginkgo;Anacardium occidentale;Ginkgo biloba;Ginkgo biloba;Null	2.28	407.134	2525.8	0.2	NEG	[M-H]-	level2	5.65461e+06
Tetrahydropentoxyline	C17H22N2O7		LCHFAYIGHOVWSA-UHFFFAOYSA-N		HMDB0012492	21125948	Organoheterocyclic compounds	Benzopyrans	1-benzopyrans			2.28	367.149	615.4	2.8	POS	[M+H]+	level2	4.59184e+07
methyl (2S,3R,4S)-3-ethenyl-4-[(Z)-3-[(2S,3R,4R)-3-ethenyl-5-methoxycarbonyl-2-[(2S,3R,4S,5S,6R)-3,4,5-trihydroxy-6-(hydroxymethyl)oxan-2-yl]oxy-3,4-dihydro-2H-pyran-4-yl]-4-oxobut-2-enyl]-2-[(2S,3R,4S,5S,6R)-3,4,5-trihydroxy-6-(hydroxymethyl)oxan-2-yl]oxy-3,4-dihydro-2H-pyran-5-carboxylate	C34H46O19		MWLKXILGJPSPKZ-LWSBBEHMSA-N							HERB002309;HERB002962	Null;Flos Lonicerae	2.28	757.256	1392.9	2.2	NEG	[M-H]-	level2	1.31409e+07
epiyangambin	C24H30O8		HRLFUIXSXUASEX-UHFFFAOYSA-N		HMDB0251868	99091	Lignans, neolignans and related compounds	Furanoid lignans				2.27	445.186	3243.1	1.9	NEG	[M-H]-	level2	1.37018e+07
Tyromycic_acid	C30H44O3	104759-35-5	AQUHIKXTCOSRFY-KEBDBYFISA-N		HMDB0035888	12444570				HERB006534;HERB005134	Tyromyces fissilis;Ganoderma applanatum	2.27	453.335	2923.5	3.8	POS	[M+H]+	level2	1.71762e+09
Praecansone_B	C22H22O5		TUJSKSRZFNAELN-VBKFSLOCSA-N							HERB005177	Pongamia pinnata	2.27	367.153	3113.6	3.9	POS	[M+H]+	level2	5.37346e+07
Kanzonol_M	C23H26O6	156250-70-3	KZQAGRHRFKIERV-UHFFFAOYSA-N		HMDB0041101	131753029	Phenylpropanoids and polyketides	Isoflavonoids	O-methylated isoflavonoids			2.26	399.179	3233.4	2.5	POS	[M+H]+	level2	3.15267e+07
Licorice_glycoside_A	C36H38O16		BYQKEKUAWGGZTQ-QZRCSFIOSA-N		HMDB0031989	131751238	Organoheterocyclic compounds	Benzopyrans	1-benzopyrans	HERB001779	Radix Glycyrrhizae	2.25	727.222	2490.8	2.3	POS	[M+H]+	level2	1.02674e+07
Linarin	C28H32O14		YFVGIJBUXMQFOF-PJOVQGMDSA-N							HERB006470;HERB001076;HERB002094;HERB007208;HERB000411;HERB000921;HERB001801;HERB002644;HERB003174;HERB003330;HERB003429;HERB003941;HERB004616;HERB004829;HERB004950;HERB005092;HERB006122;HERB006204;HERB006471;HERB006572;HERB007044;HERB000508;HERB000221;HERB000312;HERB000323;HERB001249;HERB002052;HERB002420;HERB002700;HERB002937;HERB003031;HERB003359;HERB003988;HERB004462;HERB005390	Chrysanthemum indicum;Herba Cirsii Japonici;Spora Lygodii;Null;Chrysanthemum boreale;Robinia pseudoacacia;Radix seu Rhizoma rdostachyos;Agastache rugosus;Semen armeniacae amarum;Trapa bispinosa;Null;Flos Buddlejae;Folium Ginseng;Herba Taxilli;Fructus Corni;Null;Herba Cirsii;Semen Sojae;Flos Chrysanthemi Indici;Alpinia oxyphylla;Valeriana jatamansii [Syn. Valeriana wallichii ];herba Menthae;Herba …	2.25	591.171	2498	0.2	NEG	[M-H]-	level2	1.19676e+07
oroxindin	C22H20O11		LNOHXHDWGCMVCO-NTKSAMNMSA-N									2.25	459.092	2895.4	1.9	NEG	[M-H]-	level2	1.90518e+07
8-Gingerol	C19H30O4		BCIWKKMTBRYQJU-INIZCTEOSA-N							HERB001787;HERB001924;HERB005017;HERB001378;HERB001630	Rhizoma Zingiberis;Ramulus Uncariae cum Uncis;Rhizoma Zingiberis Recens;Fructus Amomi Rotundus;Zingiber aromaticum	2.25	323.221	2926.2	2.2	POS	[M+H]+	level2	5.58221e+07
Isomucronulatol	C17H18O5	52250-35-8	NQRBAPDEZYMKFL-NSHDSACASA-N				Shikimates and Phenylpropanoids|	Isoflavonoids	Isoflavanones	HERB001284;HERB003908;HERB002714	Polygonatum kingianum;Astragalus mongholicus;Caulis Millettiae	2.24	303.122	2799.4	3.8	POS	[M+H]+	level2	1.82264e+08
Multiflorin_A	C29H32O16		KXOPSQZLBRPJGX-RHTLDPNOSA-N							HERB001716;HERB003291;HERB004055;HERB004481;HERB005390;HERB005402;HERB006725	Arthromeris mairei [Syn. Polypodium mairei ];omphalia;Flos Gossampini;Rosa multiflora;Radix Pseudostellariae;Prunus persica;Semen Pruni	2.24	637.174	2565.9	2.9	POS	[M+H]+	level2	1.99319e+07
Heptadecanoyl_carnitine	C24H47NO4	106182-29-0	DWSFAVOTORHAAL-UHFFFAOYSA-N		HMDB0006210	53477803	Lipids and lipid-like molecules	Fatty Acyls	Fatty acid esters	HERB000185;HERB000484;HERB001164;HERB003027;HERB003648;HERB004971;HERB005710;HERB005820;HERB006656	Phallus impudicus;Carapax Trionycis;Fructus Zizyphi Jujubae;Semen Citri Reticulatae;Fructus Aristolochiae;Fructus Cnidii;Ficus carica;Citrullus vulgaris [Syn. Citrullus lanatus ];Lycopersicon esculentum var. cerasiforme	2.23	414.356	3333.8	4.1	POS	[M+H]+	level2	7.57192e+07
Bixin	C25H30O4	39937-23-0	RAFGELQLHMBRHD-IFNPSABLSA-N		HMDB0035074	6376436	Lipids and lipid-like molecules	Prenol lipids	Diterpenoids	HERB002303	Bixa orellana	2.23	412.247	3209.4	4	POS	[M+NH4]+	level2	2.40101e+08
2,4-Dodecadienoic_acid_pyrrolidide	C16H27NO	117137-69-6	UAIYHWLHQSKQLW-PEGOPYGQSA-N		HMDB0038841	10999431	Organoheterocyclic compounds	Pyrrolidines	N-acylpyrrolidines	HERB001876;HERB002371	flos puerariae lobatae;Fructus Piperis	2.23	250.216	3163.9	3.7	POS	[M+H]+	level2	9.9242e+08
Isoflavone base + 3O, O-MalonylHex	C24H22O13	51011-05-3	FRAUJUKWSKMNJY-UHFFFAOYSA-N	C16192	HMDB0029529	131750882	Phenylpropanoids and polyketides	Isoflavonoids	Isoflavonoid O-glycosides	HERB002209	Semen Glycine Max	2.23	519.112	2780.6	1.4	POS	[M+H]+	level2	1.57017e+07
Monomethyl phthalate	C9H8O4	4376-18-5	FNJSWIPFHMKRAT-UHFFFAOYSA-N		HMDB0002130	20392	Benzenoids	Benzene and substituted derivatives	Benzoic acids and derivatives	HERB004849	fructus hippophae	2.23	179.034	779.1	8.4	NEG	[M-H]-	level2	4.5905e+07
paulownin	C20H18O7		CAQZFLPWHBKTTR-WNISUXOKSA-N							HERB006933;HERB000229;HERB001357;HERB001489;HERB001801;HERB002002;HERB002644;HERB003725;HERB003806;HERB004327;HERB004961;HERB005101;HERB005861;HERB006844;HERB002508	Cinnamomum camphora;Baileya multiradiata;Null;Baileya pleniradiata;Radix seu Rhizoma rdostachyos;Null;Agastache rugosus;Fructus Viticis;Paulownia tomentosa;Null;Baileya pauciradiata;Nardostachys jatamansi;Dolichandrone stipulata;Gmelina arborea;Patrinia scabiosaefolia	2.23	369.097	3037.9	2.7	NEG	[M-H]-	level2	3.83753e+07
1-Naphthalenepentanoic acid, 5-carboxydecahydro-beta,5,8a-trimethyl-2-methylene-	C20H32O4		HPQKNJHVWUWAOR-UHFFFAOYSA-N							HERB001705	Apis mellifera ligustica	2.23	337.236	2977.4	2.6	POS	[M+H]+	level2	8.0789e+09
Chimaphylin	C12H10O2		YZACZIYTZCJVSN-UHFFFAOYSA-N							HERB002711;HERB002966;HERB003549;HERB002282;HERB004341;HERB004649	Semen Impatientis;Fructus Rosae laevigatae;herba pyrolae chinensis;Pyrola incarnata;Hemsleya pengxianensis;Pyrola japonica	2.23	187.075	2552	2.7	POS	[M+H]+	level2	2.3148e+07
Cortolone	C21H34O5	516-42-7	JXCOSKURGJMQSG-AZQJGLEESA-N	C05481	HMDB0003128	160499	Lipids and lipid-like molecules	Steroids and steroid derivatives	Hydroxysteroids			2.22	367.246	3328.3	4.5	POS	[M+H]+	level2	7.68874e+06
Dihydrocapsaicin	C18H29NO3	19408-84-5	XJQPQKLURWNAAH-UHFFFAOYSA-N	C16952	HMDB0038457	107982	Benzenoids	Phenols	Methoxyphenols	HERB001410;HERB001924;HERB002560;HERB003232;HERB005017	Null;Ramulus Uncariae cum Uncis;Radix Astragali;fructus Capsici;Rhizoma Zingiberis Recens	2.22	308.221	2648.7	3.3	POS	[M+H]+	level2	2.87421e+07
Limonexic_acid	C26H30O10	99026-99-0	RTPPVNISJHFPFX-UHFFFAOYSA-N		HMDB0036075	76419898	Lipids and lipid-like molecules	Prenol lipids	Triterpenoids	HERB005054;HERB006686	Evodia rutaecarpa var. officinalis;Null	2.22	503.19	1349.4	3	POS	[M+H]+	level2	1.29626e+07
8-O-4-Hydroxycinnamoylharpagide	C24H30O12	133645-37-1	AZKQDXZMKREFDY-LGKDJQOASA-N				Lipids and lipid-like molecules	Prenol lipids	Terpene glycosides	HERB004088	Harpagophytum procumbens	2.22	509.165	2109.5	1.9	NEG	[M-H]-	level2	1.40621e+07
Calycosin-7-O-beta-D-glucoside	C22H22O10		WACBUPFEGWUGPB-MIUGBVLSSA-N							HERB002560;HERB002817;HERB003908;HERB005569;HERB004864;HERB005534	Radix Astragali;Dracaena cochinchinensis;Astragalus mongholicus;Null;Semen Astragali Complati;Balanophora involucrata	2.22	491.118	2860.6	2	NEG	[M+FA]-	level2	1.41791e+07
Frangulin B	C20H18O9		AEQMIFRODRFTJF-UHFFFAOYSA-N				Polyketides	Polycyclic aromatic polyketides	Anthraquinones and anthrones	HERB004261;HERB006420	Rhamnus frangula [Syn. Frangula alnus];Rhamnus cathartica	2.22	401.087	2852.5	2.5	NEG	[M-H]-	level2	1.15237e+08
Gypsogenin_3-O-b-D-glucuronide	C36H54O10		NUSHOJSYOLRGAX-UHFFFAOYSA-N		HMDB0034520	13919536	Lipids and lipid-like molecules	Prenol lipids	Terpene glycosides	HERB004693;HERB005637	Semen Myristicae;Semen Vaccariae	2.21	647.377	2923.5	3.6	POS	[M+H]+	level2	3.34234e+08
Cichoric acid	C22H18O12	70831-56-0	YDDGKXBLOXEEMN-IABMMNSOSA-N	C10437	HMDB0002375	5281764	Organic acids and derivatives	Carboxylic acids and derivatives	Tetracarboxylic acids and derivatives	HERB003045;HERB003824;HERB004401;HERB003039;HERB007240	Cichorium intybus;Annona cherimolia;Taraxacum mongolicum;Herba Cichorii;Echinacea purpurea	2.21	473.072	2738.2	2.3	NEG	[M-H]-	level2	1.17793e+07
Methyl 3,4,5-trimethoxycinnamate	C13H16O5	20329-96-8	KLXHCGFNNUQTEY-AATRIKPKSA-N		HMDB0038551	735846	Phenylpropanoids and polyketides	Cinnamic acids and derivatives	Hydroxycinnamic acids and derivatives			2.21	270.133	156.5	3.6	POS	[M+NH4]+	level2	3.44399e+07
Verminoside	C24H28O13	50932-19-9	MZQXNUBTVLKMLP-QOEJBJAYSA-N				Terpenoids	Monoterpenoids	Iridoids monoterpenoids	HERB000020;HERB002369	Veronica persica;Null	2.21	525.159	2714.8	3.4	POS	[M+H]+	level2	3.54517e+07
Sarmentine	C14H23NO	78910-33-5	BFZBGTMIBOQWBA-BQGCWICQSA-N		HMDB0038840	46935132	Organoheterocyclic compounds	Pyrrolidines	N-acylpyrrolidines	HERB002371;HERB001876;HERB002747	Fructus Piperis;flos puerariae lobatae;Piper sarmentosum	2.2	222.184	3068.4	3.8	POS	[M+H]+	level2	5.92802e+08
DL-2,4-Diaminobutyric acid	C4H10N2O2	65427-54-5	OGNSCSPNOLGXSM-UHFFFAOYSA-N		HMDB0002362	470	Amino acids and Peptides|Amino acids and Peptides	Small peptides|Fatty Acids and Conjugates	Aminoacids|Amino fatty acids			2.2	119.085	3065.7	32.7	POS	[M+H]+	level2	5.26703e+07
Glycyrin	C22H22O6	66056-18-6	FWWGXZYUURXJLK-UHFFFAOYSA-N		HMDB0033712	480787	Phenylpropanoids and polyketides	Isoflavonoids	Hydroxyisoflavonoids	HERB001355;HERB001779	Exocarpium Benincasae;Radix Glycyrrhizae	2.2	383.147	3052.3	4.2	POS	[M+H]+	level2	1.66491e+08
Methyl vanillate	C9H10O4	3943-74-6	BVWTXUYLKBHMOX-UHFFFAOYSA-N		HMDB0240266	19844	Benzenoids	Benzene and substituted derivatives	Benzoic acids and derivatives	HERB001975;HERB005362;HERB005375;HERB005826;HERB001198	Aristolochia manshuriensis;Hibiscus taiwanensis;Taraxacum formosanum;Stigma Croci;Vitex rotundifolia [Syn. Vitex trifollia var. simplicifolia ]	2.2	182.985	2463	4	POS	[M+H]+	level2	1.79119e+08
5,6,7-Trimethoxycoumarin	C12H12O5		FOBNRKTURPWTQX-UHFFFAOYSA-N							HERB000009;HERB000281;HERB003384;HERB005010;HERB005540;HERB006231;HERB006798	Rhododendron collettianum;Radix Pulsatillae;Radix Zanthoxyli;Pelargonium reniforme;Aleurites cordata [Syn. Aleurites fordii];Pulsatilla dahurica;Polygala tenuifolia	2.2	235.06	2473	3.6	NEG	[M-H]-	level2	7.54473e+06
Rhododendrin	C16H24O7		KLLYDTMVSVIJEH-YYMOATHLSA-N							HERB003776;HERB001748;HERB003156;HERB003384;HERB004129;HERB004206;HERB005011	Acer nikoense;Rhododendron fauriei;Null;Radix Zanthoxyli;Flos Rhododendri Mollis;Rhododendron chrysanthum;Rhodiola sacra	2.2	329.158	3260.4	3.9	POS	[M+H]+	level2	3.1823e+07
Alpha-Ergocryptine	C32H41N5O5		YDOTUXAWKBPQJW-NSLWYYNWSA-N									2.19	518.322	3095.1	5.6	POS	[M+Na]+	level2	8.71941e+07
Quebrachitol	C7H14O6		DSCFFEYYQKSRSV-UHFFFAOYSA-N							HERB002377;HERB002517;HERB002841;HERB000066;HERB000838;HERB003159;HERB003169;HERB003888;HERB006028;HERB001981;HERB002094;HERB002116;HERB002667;HERB002668;HERB002669;HERB003648;HERB004998;HERB006452;HERB006632;HERB000189;HERB004766;HERB006846;HERB007190;HERB004129;HERB004950;HERB001355;HERB001779;HERB002494;HERB004065;HERB006925;HERB002092	Tadehagi triquetrum;Thevetia neriifolia [Syn. Thevetia peruviana ];Rhamnus leptophylla;Folium Artemisiae Argyi;Ailanthus altissima;Picrasma quassioides [Syn. Picrasma ailanthoides];Picrasma quassioides [Syn. Picrasma ailanthoides];Quassia amara;Hevea brasiliensis;Null;Spora Lygodii;Pinus koraiensis;Flos Celosiae cristatae;Null;Celosia cristada;Fructus Aristolochiae;Herba Lycopodii;Lespedeza cunea…	2.19	233.043	3084.5	5.7	POS	[M+K]+	level2	1.75969e+08
Quercetin 3-O-malonylglucoside	C24H22O15		NBQPHANHNTWDML-UJKBSQBPSA-N									2.19	573.088	837.8	5	POS	[M+Na]+	level2	2.81445e+07
Gentiopicroside	C16H20O9		DUAGQYUORDTXOR-UHFFFAOYSA-N		HMDB0252696	354445	Organic oxygen compounds	Organooxygen compounds	Carbohydrates and carbohydrate conjugates	HERB003479;HERB002904;HERB003478;HERB003636;HERB004507;HERB005469;HERB000355;HERB000549;HERB000857;HERB000963;HERB000969;HERB000970;HERB000998;HERB001112;HERB001170;HERB001183;HERB001288;HERB001327;HERB002063;HERB002280;HERB002333;HERB002544;HERB002565;HERB003482;HERB003641;HERB003657;HERB003739;HERB003832;HERB004764;HERB005543;HERB005865;HERB005969;HERB005987;HERB006936;HERB006954;HERB007172	Radix Gentianae;Null;Null;Herba Verbae;Radix Gentiae macrophyllae;Gentiana tianschanica;Swertia franchetiana;Gentiana burseri;Swertia davidii;Gentiana scabra var. buesgeri;Swertia fasciculata;Gentiana crassicaulis;Gentiana robusta;Gentiana dahurica;Swertia macrosperma;Swertia punicea var. lutescens;Gentiana rigescens;Gentiana manshurica;Swertia kouitchensis;Gentiana rhodantha;Swertia erythrostict…	2.18	401.107	963.1	5.2	NEG	[M+HCOO]-	level2	1.98514e+10
(4S,5Z,6S)-4-(2-Methoxy-2-oxoethyl)-5-[2-[(Z)-3-phenylprop-2-enoyl]oxyethylidene]-6-[(2S,3R,4S,5S,6R)-3,4,5-trihydroxy-6-(hydroxymethyl)oxan-2-yl]oxy-4H-pyran-3-carboxylic acid	C26H30O13		JGHUOJAZXGSFRI-YRSKKGSUSA-N				Lipids and lipid-like molecules	Prenol lipids	Terpene glycosides	HERB007046	Fructus Gardeniae	2.17	549.166	128.1	7.7	NEG	[M-H]-	level2	5.85809e+07
Sinapine	C16H24NO5	84123-22-8	HUJXHFRXWWGYQH-UHFFFAOYSA-O	C00933	HMDB0029379	89287	Phenylpropanoids and polyketides	Cinnamic acids and derivatives	Hydroxycinnamic acids and derivatives	HERB000225;HERB001259;HERB002087;HERB002209;HERB002563;HERB002629;HERB002738;HERB002887;HERB003245;HERB003278;HERB003324;HERB003326;HERB004085;HERB004176;HERB004179;HERB004265;HERB004408;HERB005256;HERB006377;HERB006469;HERB006575	Sinapis alba;Cynanchum thesioides;Caulis Piperis Kadsurae；Caulis Piperis futokadsurae;Semen Glycine Max;Radix Scutellariae;Foeniculum vulgare;Null;Semen Sipis;Semen Raphani;Capparis spinosa;Citrus limonia;Citrus limonia;Erica australis;Citrus limon;Citrus limon;Asarum europaeum;Null;Pterocarpus santalinus;Allium cepa;Brassica oleracea;Urtica dioica	2.16	310.164	2261.3	5.5	POS	[M]+	level2	1.55022e+07
5,7-dihydroxy-3-[(2S,3R,4S,5R,6R)-3,4,5-trihydroxy-6-(hydroxymethyl)oxan-2-yl]oxy-2-(3,4,5-trihydroxyphenyl)chromen-4-one	C21H20O13	15648-86-9	FOHXFLPXBUAOJM-MGMURXEASA-N		HMDB0034358	5491408	Phenylpropanoids and polyketides	Flavonoids	Flavonoid glycosides	HERB005972;HERB002591;HERB004798;HERB000178;HERB002245;HERB002993;HERB005421;HERB002191;HERB004864;HERB005099	Ampelopsis grossedentata [Syn. Ampelopsis cantoniesis var. grossedentata ];Rhizoma Dioscoreae bulbiferae;Trifolium repens;Phaseolus vulgaris;Sedum kamtschaticum;Null;Garcinia morella;Folium Nelumbinis;Semen Astragali Complati;Diospyros kaki	2.16	519.057	1466.1	6.3	POS	[M+K]+	level2	1.67324e+07
[3-hydroxy-4-[(2S,3R,4S,5S,6R)-3,4,5-trihydroxy-6-(hydroxymethyl)oxan-2-yl]oxyphenyl]methyl 3,4-dihydroxybenzoate	C20H22O11		MFOVLHFTNQGRLH-BFMVXSJESA-N							HERB000809;HERB001255;HERB004468;HERB005228;HERB006473	Odontites serotina;Null;Rhizoma Homalomee occultae;Folium Llicis Chinensis;Pyrus calleryana	2.15	477.082	2780.6	6.1	POS	[M+K]+	level2	4.6868e+07
5-Demethylnobiletin	C20H20O8	2174-59-6	DOFJNFPSMUCECH-UHFFFAOYSA-N		HMDB0037571	358832	Phenylpropanoids and polyketides	Flavonoids	O-methylated flavonoids			2.14	387.113	128.1	11.8	NEG	[M-H]-	level2	3.56287e+08
Veranisatin_A	C16H22O8	153445-92-2	LXPKORXZVZPYLY-UHFFFAOYSA-N		HMDB0040663	127870	Lipids and lipid-like molecules	Prenol lipids	Terpene lactones	HERB002796;HERB003892;HERB006228	Magnolia acuminata;Saururus cernuus;Null	2.13	343.143	3057.7	12.1	POS	[M+H]+	level2	2.18318e+07
Galeopsin	C22H32O5	76475-16-6	CVAJBQDXBZONMK-MQGJPIDWSA-N				Terpenoids	Diterpenoids	Labdane diterpenoids	HERB004933;HERB005039;HERB006537	Galega officinalis;Calyx Kaki;Herba Leonuri	2.12	377.228	2872.5	10.1	POS	[M+H]+	level2	1.67005e+07
4-Methylabyssinone V	C26H30O5		JHEBMTRMMJXPTM-QHCPKHFHSA-N									2.12	440.248	2404.9	10.7	POS	[M+NH4]+	level2	1.16045e+07
Atractyloside potassium salt	C30H44O16S2.2K		IUCNQFHEWLYECJ-DRMNZGOTSA-L							HERB000580;HERB004246	Fructus Xanthii sibirici;Atractylodes gummifera	2.11	725.208	2489.7	8.8	NEG	[M+H]+	level2	5.94676e+07
1-N-(Pyrimidin-2-yl)benzene-1,4-diamine	C10H10N4	743449-54-9	UEXQBEVWFZKHNB-UHFFFAOYSA-N				Benzenoids	Benzene and substituted derivatives	Aniline and substituted anilines	HERB003647	Scilla maderensis [Syn. Autonoe madeirensis]	2.1	187.096	702.9	10	POS	[M+H]+	level2	2.98462e+07
Isosorbide_dinitrate	C6H8N2O8	87-33-2	MOYKHGMNXAOIAT-JGWLITMVSA-N	C07456	HMDB0015021	6883	Organoheterocyclic compounds	Furofurans	Isosorbides	HERB002094	Spora Lygodii	2.07	237.031	2877.8	17.8	POS	[M+H]+	level2	2.26854e+07
[8-[2-(3-methylbutanoyloxy)propan-2-yl]-2-oxo-8,9-dihydrofuro[2,3-h]chromen-9-yl] (Z)-2-methylbut-2-enoate	C24H28O7	143061-67-0	HQKAYCHMYMSSEQ-AUWJEWJLSA-N		HMDB0040691	56776263	Phenylpropanoids and polyketides	Coumarins and derivatives	Furanocoumarins	HERB000205	Peucedanum praeruptorum	2.07	427.181	1092.7	11.5	NEG	[M-H]-	level2	2.14997e+07
10-HYDROXY-CAMPTOTHECIN	C20H16N2O5		HAWSQZCWOQZXHI-FQEVSTJZSA-N									2.06	365.12	700.2	15.3	POS	[M+H]+	level2	3.73932e+07
Canesceol	C29H44O11	82228-15-7	BUGNRCRUPAIYMD-UHFFFAOYSA-N		HMDB0034084	3729509				HERB004837;HERB005817;HERB005894;HERB006384	Ramulus Mori;Strophanthus sarmentosus var. senegambiae;Herba Asari;Strophanthus divaricatus	2.05	569.288	3282.1	13.6	POS	[M+H]+	level2	2.07669e+07
Captopril	C9H15NO3S	62571-86-2	FAKRSMQSSFJEIM-UHFFFAOYSA-N		HMDB0247169	2550	Organic acids and derivatives	Carboxylic acids and derivatives	Amino acids, peptides, and analogues			2.05	218.089	2899.1	18.8	POS	[M+H]+	level2	1.05734e+08
6,7-Dihydroxycoumarin	C9H6O4	305-01-1	ILEDWLMCKZNDJK-UHFFFAOYSA-N	C09263	HMDB0030819	5281416	Phenylpropanoids and polyketides	Coumarins and derivatives	Hydroxycoumarins			2.05	201.127	2291.7	15.9	POS	[M+Na]+	level2	4.38765e+07
6F-alpha-D-Galactosylsucrose	C18H32O16		NIBVDXPSJBYJFT-ZQSKZDJDSA-N	C03848	HMDB0302793		Organic oxygen compounds	Organooxygen compounds	Carbohydrates and carbohydrate conjugates	HERB000766;HERB002242;HERB003596	Plantago asiatica;Semen Sesami Nigrum;Ocimum basilicum	2.03	505.169	2294.5	14.1	POS	[M+H]+	level2	1.6057e+07
Lupinine	C10H19NO		HDVAWXXJVMJBAR-VHSXEESVSA-N							HERB002517;HERB002596;HERB003135;HERB003742;HERB005734;HERB005770;HERB006036	Thevetia neriifolia [Syn. Thevetia peruviana ];Lupinus luteus;Elephantopus scaber;Mangifera indica;Phoenix dactylifera;Anabasis aphylla;Alstonia scholaris	2.02	208.104	1999.6	26.7	POS	[M+K]+	level2	6.42822e+07
Bovinocidin (3-Nitropropionic Acid)	C3H5NO4	504-88-1	WBLZUCOIBUDNBV-UHFFFAOYSA-N	C05669	HMDB0034259	1678	Organic 1,3-dipolar compounds	Allyl-type 1,3-dipolar organic compounds	Organic nitro compounds			2	120.025	3483.9	31.6	POS	[M+H]+	level2	699027
